# Supplementary material for: Germinal center B cells that acquire nuclear proteins are specifically suppressed by follicular regulatory T cells
Source: eLife. 2023 Mar 2;12:e83908. doi: 10.7554/eLife.83908 (PMC9981149; doi:10.7554/eLife.83908)
Supplement: Supplementary file 1. — Single-cell 10× Genomics (Cell Ranger) analysis of gene expression in Foxp3 expressing CD4+CD8-B220-CXCR5hiPD1hi cells sorted from the draining inguinal lymph nodes (dLNs) of mice treated as described in Figure 1A. Follicular regulatory T cells (Tfr) were reclustered in Loupe software (Cell Ranger) based on gene expression into clusters 1–12 (see Figure 2). Statistical significance of mean gene expression in Tfr cluster compared to other Tfr was calculated based on negative binomial test (Cell Ranger). [file elife-83908-supp1.zip]

Archive with 1 entries (1 files):
- 3c580bdf-04c1-47b6-ba94-c94b875696e1.xlsm
