# Supplementary material for: Germinal center B cells that acquire nuclear proteins are specifically suppressed by follicular regulatory T cells
Source: eLife. 2023 Mar 2;12:e83908. doi: 10.7554/eLife.83908 (PMC9981149; doi:10.7554/eLife.83908)
Supplement: Supplementary file 1. — Single-cell 10× Genomics (Cell Ranger) analysis of gene expression in Foxp3 expressing CD4+CD8-B220-CXCR5hiPD1hi cells sorted from the draining inguinal lymph nodes (dLNs) of mice treated as described in Figure 1A. Follicular regulatory T cells (Tfr) were reclustered in Loupe software (Cell Ranger) based on gene expression into clusters 1–12 (see Figure 2). Statistical significance of mean gene expression in Tfr cluster compared to other Tfr was calculated based on negative binomial test (Cell Ranger). [file elife-83908-supp1.zip › 3c580bdf-04c1-47b6-ba94-c94b875696e1.xlsm]

## Sheet: - genes with low average count
FeatureID	FeatureName	Cluster 1 Average	Cluster 1 Log2 Fold Change	Cluster 1 P-Value	Cluster 2 Average	Cluster 2 Log2 Fold Change	Cluster 2 P-Value	Cluster 3 Average	Cluster 3 Log2 Fold Change	Cluster 3 P-Value	Cluster 4 Average	Cluster 4 Log2 Fold Change	Cluster 4 P-Value	Cluster 5 Average	Cluster 5 Log2 Fold Change	Cluster 5 P-Value	Cluster 9 Average	Cluster 9 Log2 Fold Change	Cluster 9 P-Value	Cluster 7 Average	Cluster 7 Log2 Fold Change	Cluster 7 P-Value	Cluster 6 Average	Cluster 6 Log2 Fold Change	Cluster 6 P-Value	Cluster 8 Average	Cluster 8 Log2 Fold Change	Cluster 8 P-Value	Cluster 10 Average	Cluster 10 Log2 Fold Change	Cluster 10 P-Value	Cluster 11 Average	Cluster 11 Log2 Fold Change	Cluster 11 P-Value	Cluster 12 Average	Cluster 12 Log2 Fold Change	Cluster 12 P-Value
ENSMUSG00000002985	Apoe	4.18677	4.18452	6.80065e-36	0.885992	0.253873	1	0.0259389	-5.07317	1.11502e-13	0.0229137	-5.14898	5.09084e-08	0.0231243	-5.09983	7.10751e-06	0.0209965	-5.27297	5.58333e-09	0.319	-1.31567	0.976341	0.279456	-1.47043	1	1.08197	0.526423	1	0.011798	-5.9577	2.70886e-05	0.0171314	-5.42336	0.00387409	0.407315	-0.913976	1
ENSMUSG00000026475	Rgs16	1.38917	2.57761	2.08375e-14	0.309376	-0.351392	1	0.091549	-2.25487	6.3923e-05	0.0144718	-4.82018	6.2554e-09	0.00895134	-5.43084	6.35039e-08	0.245959	-0.704382	1	0.595181	0.691875	1	0.214202	-0.871573	1	0.149342	-1.36472	1	0.339998	-0.192549	1	0.554793	0.550795	1	0.208749	-0.903213	1
ENSMUSG00000046668	Cxxc5	1.59594	2.43967	6.86188e-13	0.941403	1.17973	0.0777539	0.124735	-2.0772	0.000228004	0.0795948	-2.66419	0.000966597	0.0566918	-3.12735	0.00102921	0.106782	-2.2356	0.00339767	0.463157	-0.0135331	1	0.842623	0.899524	1	0.265159	-0.817956	1	0.0257412	-4.20014	0.000312031	0.266195	-0.835174	1	0.208749	-1.18155	1
ENSMUSG00000009248	Ascl2	1.31382	2.40477	2.19674e-12	0.638953	0.817215	0.609155	0.163262	-1.39397	0.0365495	0.0771828	-2.44296	0.00301966	0.0484864	-3.08795	0.00128769	0.0347942	-3.5947	1.42736e-06	0.449597	0.225551	1	0.709279	0.91391	1	0.161534	-1.26522	1	0.0203784	-4.26084	0.000286889	0.325496	-0.26779	1	0.222326	-0.823808	1
ENSMUSG00000055148	Klf2	0.0295386	-4.29643	7.40451e-12	0.0271281	-4.35722	1.06777e-07	0.419218	-0.339693	1	0.43355	-0.26818	1	1.28974	1.51911	0.0201528	1.50815	1.87983	2.60517e-05	0.193398	-1.48235	0.466471	0.0510681	-3.34754	0.965096	0.17982	-1.51346	1	1.00712	1.04992	0.436322	0.0882925	-2.57531	0.34051	1.0132	1.02825	1
ENSMUSG00000017716	Birc5	0.00642143	-4.67084	3.89234e-11	0.00346316	-5.38131	3.57798e-08	0.0308978	-2.47064	7.84667e-05	0.00180897	-6.1205	4.18323e-09	0.00223783	-5.78518	1.32564e-06	0.0149975	-3.41628	4.69431e-05	0.00356823	-5.26836	1.55161e-06	0.00425567	-4.80333	0.255893	0.0121912	-3.34791	0.999268	0.0471921	-1.7116	0.613422	0.0329449	-2.2017	0.740085	2.22496	4.79716	4.14509e-24
ENSMUSG00000027715	Ccna2	0.00256857	-4.93411	2.15873e-10	0.00115439	-5.67357	1.31962e-07	0.00190727	-5.35126	5.56368e-12	0.00120598	-5.60378	2.84403e-07	0.000745945	-5.85446	9.11196e-06	0.0017997	-5.1959	1.95168e-07	0.00285459	-4.59865	7.37962e-05	0	-5.87364	0.144985	0.0030478	-3.73966	0.999268	0.00536274	-3.70601	0.0134135	0.00527119	-3.65835	0.12126	1.06581	4.55188	2.39833e-21
ENSMUSG00000025330	Padi4	3.43118	2.2033	3.45148e-10	1.78237	0.793408	0.651699	0.426466	-1.5174	0.00948048	0.151351	-2.98461	0.000172194	0.111892	-3.39578	0.000364849	0.11758	-3.35217	4.78272e-06	1.95182	0.923215	0.567075	1.73064	0.684302	1	0.807668	-0.455432	1	0.0654255	-4.12732	0.000354337	0.668123	-0.747328	1	0.656796	-0.766317	1
ENSMUSG00000026770	Il2ra	0.0107024	-4.15363	3.52117e-10	0.00346316	-5.56872	9.43032e-09	0.00572181	-5.05258	9.49927e-14	0.00361794	-5.49893	6.37792e-09	0.0104432	-4.06026	0.000166113	0.579503	2.15281	8.37311e-07	0.0449597	-2.01279	0.115817	0.00283711	-5.40606	0.105259	0.115817	-0.555447	1	1.2699	3.50958	2.23091e-15	0.359759	1.13127	0.582496	0.140863	-0.291479	1
ENSMUSG00000058773	Hist1h1b	0.0184081	-4.08702	9.79439e-10	0.0121211	-4.60646	2.4979e-07	0.0198356	-4.00958	3.72161e-10	0.00422094	-6.00022	1.42778e-09	0.00820539	-5.07877	5.74369e-06	0.0143976	-4.35954	3.21058e-07	0.0157002	-4.20615	5.13861e-05	0.0099299	-4.68306	0.255893	0.0182868	-3.74305	0.999268	0.0182333	-3.93269	0.00386061	0.0144958	-4.20769	0.027369	2.33358	3.48368	2.6759e-10
ENSMUSG00000040204	Pclaf	0.0149833	-3.95117	3.15196e-09	0.00692632	-4.94272	9.5774e-08	0.0236502	-3.32674	1.16425e-07	0.00241196	-6.2546	1.42778e-09	0.00372972	-5.65585	1.12718e-06	0.0125979	-4.11855	1.30893e-06	0.00499553	-5.30925	7.75255e-07	0.00283711	-5.67518	0.105259	0.0182868	-3.31827	0.999268	0.0278863	-2.91826	0.0507052	0.0408517	-2.35943	0.620721	2.26739	4.04793	3.39692e-15
ENSMUSG00000005947	Itgae	0.00684952	-4.21458	5.07625e-09	0.00519474	-4.49795	2.74717e-06	0.00152582	-6.18224	3.441e-14	0.00361794	-4.94483	1.07146e-06	0.00372972	-4.83261	7.80294e-05	0.193168	0.81488	0.418776	0.00285459	-5.16557	8.49576e-06	0.00283711	-4.85285	0.373168	0.115817	0.00588183	1	1.53053	5.30635	1.64883e-41	0.0698433	-0.757659	1	0.0899488	-0.378712	1
ENSMUSG00000032218	Ccnb2	0.0085619	-3.93549	2.04908e-08	0.00230877	-5.52981	8.30435e-08	0.057981	-1.17002	0.264521	0	-7.78469	1.33247e-09	0.000745945	-6.44868	1.12619e-06	0.0185969	-2.77152	0.00160111	0.0092774	-3.70232	0.000756291	0.00283711	-4.88119	0.33374	0	-5.33457	0.94376	0.0547	-1.15429	1	0.0329449	-1.86066	1	1.95342	5.10822	6.64745e-27
ENSMUSG00000027469	Tpx2	0.00513714	-3.84482	1.22166e-07	0.00577193	-3.60113	0.000163701	0.0091549	-3.08081	4.36956e-06	0.00241196	-4.67594	6.42818e-06	0.00745945	-3.19602	0.00872188	0.00899849	-2.99302	0.000885746	0.00570917	-3.55713	0.00179395	0.00425567	-3.68188	1	0.015239	-1.96161	1	0.011798	-2.50996	0.172768	0.00658899	-3.20533	0.24825	1.00301	4.74025	1.10899e-23
ENSMUSG00000024907	Gal	1.12289	2.71751	1.50014e-07	0.499272	0.858976	0.898165	0.106044	-1.63842	0.30532	0.00120598	-7.50542	3.72119e-06	0.00298378	-6.43259	0.000715421	0.0197967	-4.00251	0.00368799	0.0199821	-3.95911	0.0392439	0.0340454	-3.12326	1	0.109721	-1.42139	1	0.0225235	-3.73103	0.277504	0.013178	-4.42235	0.589055	1.29492	2.2999	0.0475223
ENSMUSG00000069272	Hist1h2ae	0.0389567	-3.22823	9.00171e-07	0.0346316	-3.34194	0.000160553	0.0392898	-3.24198	2.73545e-07	0.0446213	-2.97048	0.00125661	0.0387891	-3.14169	0.00533095	0.053991	-2.69558	0.00159702	0.0235503	-3.85622	0.00022446	0.0425567	-2.93917	1	0.0457171	-2.76424	1	0.0579176	-2.5284	0.141643	0.026356	-3.61437	0.0970029	2.76805	3.526	2.1935e-10
ENSMUSG00000094777	Hist1h2ap	0.0205486	-3.39333	1.15696e-06	0.0202018	-3.35663	0.000329008	0.0179283	-3.61723	9.02979e-08	0.0192957	-3.41366	0.000458522	0.0164108	-3.60345	0.00223582	0.0197967	-3.37835	0.000162239	0.0157002	-3.67268	0.00108046	0.0141856	-3.69085	1	0.0548605	-1.766	1	0.0139431	-3.76416	0.0129844	0.0329449	-2.55422	0.621735	2.06373	4.00202	1.65516e-13
ENSMUSG00000001403	Ube2c	0.0162676	-3.49593	1.90379e-06	0.00173158	-6.3118	3.57798e-08	0.0648472	-1.48908	0.0991213	0.00241196	-5.91958	1.25319e-07	0.00447567	-5.09783	8.89683e-05	0.0287952	-2.61289	0.00738498	0.0114183	-3.88196	0.0011424	0.00567423	-4.60241	0.82339	0	-5.79338	0.999268	0.045047	-1.90152	0.64139	0.00790679	-4.22676	0.086114	2.03148	4.33623	1.2047e-15
ENSMUSG00000056612	Ppp1r14b	6.41372	1.76854	2.17132e-06	4.13732	0.843699	0.528798	1.46974	-0.858188	0.440895	0.978051	-1.43411	0.143716	0.980918	-1.41181	0.350484	0.790667	-1.75193	0.0170364	2.02818	-0.316705	1	3.8301	0.655434	1	1.19779	-1.06804	1	0.878417	-1.55176	0.587613	2.89257	0.228331	1	1.93984	-0.369721	1
ENSMUSG00000006398	Cdc20	0.0094181	-3.15109	4.82056e-06	0.00981229	-3.02307	0.00115598	0.0122065	-2.81308	1.67755e-05	0.00964785	-3.03682	0.00172276	0.013427	-2.53887	0.0493734	0.0173971	-2.21146	0.0172557	0.0135593	-2.53302	0.0388761	0.00851134	-3.01052	1	0.00914341	-2.68815	1	0.00750784	-3.23931	0.0353415	0.0382161	-0.996883	1	1.11672	4.7711	3.63676e-24
ENSMUSG00000036169	Sostdc1	5.34006	1.73435	5.76152e-06	4.06691	1.10754	0.134006	1.46326	-0.597794	0.96991	1.21503	-0.853126	0.881286	0.720583	-1.6205	0.189496	0.198567	-3.53164	1.73141e-06	3.31774	0.732092	1	3.9365	0.957369	1	1.2496	-0.762262	1	0.0504098	-5.43004	3.71021e-06	0.246428	-3.14319	0.0906064	0.415801	-2.37403	0.947903
ENSMUSG00000020649	Rrm2	0.0252576	-2.82208	1.13701e-05	0.0236649	-2.85897	0.00108096	0.0244131	-2.89771	3.21542e-06	0.0144718	-3.54644	9.01499e-05	0.0201405	-3.04607	0.0061	0.017997	-3.24118	9.31439e-05	0.012132	-3.75788	0.000285061	0.0156041	-3.29485	1	0.0213346	-2.74893	1	0.0246686	-2.71118	0.0814717	0.0751145	-1.10878	1	1.55968	3.79739	8.14159e-13
ENSMUSG00000016256	Ctsz	1.6914	1.64247	2.12377e-05	0.669544	-0.0587918	1	0.385269	-0.958662	0.286543	0.261698	-1.49728	0.181819	0.236465	-1.62825	0.289	0.488318	-0.552262	1	0.612309	-0.196532	1	0.602887	-0.21138	1	0.585178	-0.248994	1	0.9299	0.448222	1	0.830213	0.27	1	0.729773	0.0742374	1
ENSMUSG00000034957	Cebpa	1.18454	1.59986	4.70069e-05	0.454251	-0.140686	1	0.39099	-0.396694	1	0.139291	-1.93285	0.0313133	0.100703	-2.38429	0.022389	0.144576	-1.87845	0.0189246	0.86708	0.901224	0.61976	0.33478	-0.584063	1	0.34745	-0.515002	1	0.276718	-0.874754	1	0.971217	1.03185	0.667204	0.471807	-0.0733442	1
ENSMUSG00000039521	Foxp3	0.11687	-2.38846	4.91589e-05	0.0380948	-3.96499	4.65941e-07	0.0434858	-3.8591	2.74276e-11	0.0205017	-4.83683	6.2554e-09	0.013427	-5.38528	6.35039e-08	2.30781	2.66869	2.53981e-12	0.0542371	-3.42689	0.000207202	0.012767	-5.33078	0.105259	0.243824	-1.1692	1	3.82042	3.39083	2.29992e-15	0.679984	0.328848	1	0.573635	0.0709351	1
ENSMUSG00000027333	Smox	1.10791	1.58382	5.64555e-05	0.844434	0.985072	0.273068	0.330721	-0.572059	1	0.218886	-1.17105	0.537784	0.162616	-1.59517	0.329966	0.199767	-1.30884	0.211439	0.372523	-0.352543	1	0.585864	0.341035	1	0.384023	-0.283001	1	0.324982	-0.547255	1	0.400611	-0.230604	1	0.363189	-0.372468	1
ENSMUSG00000028832	Stmn1	0.0933248	-2.36451	9.81025e-05	0.0409807	-3.51093	1.29324e-05	0.202171	-1.21775	0.13268	0.0518572	-3.16522	0.000150625	0.0798161	-2.5139	0.020956	0.0875853	-2.40504	0.00233098	0.0742192	-2.62435	0.00845816	0.073765	-2.56963	1	0.0426693	-3.265	0.999268	0.16839	-1.39594	0.852964	0.359759	-0.267156	1	5.01676	4.20681	5.84663e-19
ENSMUSG00000027330	Cdc25b	1.90502	1.53008	0.0001219	1.52956	1.03132	0.20195	0.452786	-0.97576	0.262064	0.446213	-0.953898	0.865934	0.391621	-1.1354	1	0.529111	-0.694153	1	0.487421	-0.80926	1	1.50083	0.912223	1	0.627848	-0.398656	1	0.356086	-1.25542	0.92348	0.189763	-2.16221	0.539888	1.03526	0.339549	1
ENSMUSG00000018340	Anxa6	0.10103	-2.23752	0.000123709	0.0663772	-2.80503	0.000273548	0.391753	-0.148173	1	0.219489	-1.03202	0.75979	0.369243	-0.227549	1	0.944242	1.33699	0.0103932	0.284745	-0.626737	1	0.0950433	-2.19792	1	0.158486	-1.42742	1	1.85336	2.41237	1.75376e-06	0.449369	0.0758347	1	0.643218	0.614457	1
ENSMUSG00000020846	Rflnb	0.475186	-2.06557	0.000171983	2.46288	0.522206	1	2.06634	0.248189	1	4.55198	1.6012	0.00148044	4.57413	1.55324	0.0100565	0.579503	-1.72402	0.0192493	0.581622	-1.70184	0.190859	2.54773	0.535283	1	3.05695	0.790209	1	0.254194	-2.87792	0.0183118	0.29914	-2.62858	0.242937	0.563453	-1.69827	1
ENSMUSG00000024610	Cd74	0.144696	-2.67883	0.000294817	0.119479	-2.90979	0.00497401	0.184242	-2.34394	0.00107322	0.106729	-3.06773	0.00368563	0.115621	-2.92497	0.0358016	1.48355	0.973841	0.341131	0.159857	-2.45884	0.0963712	0.0851134	-3.30733	1	2.41996	1.60517	0.863798	2.08289	1.46559	0.152887	0.77223	-0.0979383	1	0.451441	-0.888414	1
ENSMUSG00000027718	Il21	0.981194	1.47918	0.000322273	0.291483	-0.629561	1	0.387176	-0.197698	1	0.118186	-1.98186	0.0286332	0.0656432	-2.81363	0.00454256	0.0677886	-2.7952	0.000175329	1.25745	1.78665	0.000802073	0.26527	-0.733893	1	0.332211	-0.389195	1	0.0504098	-3.15287	0.0100727	0.654946	0.622017	1	0.356401	-0.294755	1
ENSMUSG00000031004	Mki67	0.0702076	-2.25187	0.00035835	0.0738808	-2.13002	0.0239483	0.106044	-1.65526	0.0124353	0.068741	-2.22988	0.0177668	0.0343135	-3.20435	0.00223443	0.11878	-1.42327	0.201671	0.0570917	-2.4789	0.0226585	0.038301	-2.97496	1	0.155438	-0.942321	1	0.181261	-0.755867	1	0.0764323	-2.0019	0.79754	2.96152	3.82766	6.51475e-14
ENSMUSG00000026728	Vim	0.404122	-2.0006	0.000386473	0.180662	-3.13963	4.49863e-05	1.41024	-0.0547284	1	0.513748	-1.5969	0.13405	0.819794	-0.880186	1	2.94131	1.17681	0.0422097	0.677964	-1.16817	0.681607	0.184412	-3.02429	1	1.12769	-0.375803	1	6.05132	2.33477	6.37851e-06	0.600916	-1.31381	1	4.61794	1.77606	0.0567407
ENSMUSG00000031342	Gpm6b	1.07281	1.4384	0.000494099	0.559878	0.22904	1	0.360093	-0.495864	1	0.188133	-1.45498	0.221322	0.133524	-1.94101	0.108377	0.213564	-1.26566	0.253555	1.13898	1.40757	0.0294811	0.588701	0.29082	1	0.368784	-0.397326	1	0.0589902	-3.08745	0.011233	0.452005	-0.106887	1	0.363189	-0.428586	1
ENSMUSG00000039232	Stx11	1.2098	1.37151	0.00110296	0.453097	-0.352308	1	0.429517	-0.458406	1	0.204414	-1.56018	0.144044	0.168584	-1.8246	0.156444	0.413331	-0.493695	1	0.646564	0.20936	1	0.323431	-0.829798	1	0.283446	-1.0014	1	0.594192	0.0741282	1	1.10827	1.03203	0.658407	0.709407	0.338499	1
ENSMUSG00000032011	Thy1	0.774852	-1.79456	0.00140282	1.94399	-0.355884	1	3.87786	0.830768	0.223302	3.49132	0.587152	0.994097	3.8543	0.734101	1	2.26402	-0.115142	1	1.98751	-0.315364	1	1.79731	-0.453807	1	1.92316	-0.347412	1	2.12257	-0.208347	1	1.70391	-0.534396	1	3.09899	0.360893	1
ENSMUSG00000025790	Slco3a1	1.03984	1.31955	0.00207901	1.00663	1.18071	0.0755775	0.371536	-0.490021	1	0.373251	-0.456879	1	0.250638	-1.05037	1	0.195567	-1.43904	0.133479	0.401783	-0.337249	1	0.753254	0.623941	1	0.603465	0.28101	1	0.184478	-1.48081	0.653553	0.196352	-1.37875	1	0.281726	-0.842065	1
ENSMUSG00000043931	Gimap7	0.0963214	-1.85745	0.00238197	0.101586	-1.73616	0.0785847	0.155252	-1.14877	0.16046	0.185118	-0.831599	1	0.221546	-0.546647	1	0.726478	1.40952	0.0058611	0.124174	-1.41721	0.508411	0.129089	-1.31588	1	0.17982	-0.808034	1	1.9574	3.12367	1.99302e-12	0.266195	-0.255254	1	0.291909	-0.115082	1
ENSMUSG00000020611	Gna13	2.31942	1.28222	0.00301887	1.67444	0.637283	0.930166	0.749176	-0.683384	0.775367	0.578871	-1.04325	0.563435	0.482626	-1.30011	0.725501	0.638893	-0.893825	0.584649	1.56289	0.508633	1	1.30791	0.212821	1	1.07587	-0.0794115	1	0.697157	-0.733879	1	0.906645	-0.337453	1	1.01659	-0.164711	1
ENSMUSG00000036006	Ripor2	0.181084	-1.76797	0.00357799	0.327269	-0.836788	0.96669	0.579047	0.0581158	1	1.03292	1.01725	0.216676	1.04134	1.00217	0.439391	0.889651	0.760809	0.476816	0.41106	-0.476818	1	0.251085	-1.18342	1	0.813764	0.553409	1	0.687504	0.31594	1	0.164725	-1.80042	0.831605	0.392041	-0.524901	1
ENSMUSG00000076499	Trbv31	1.06467	-1.67725	0.00385232	6.68679	1.30805	0.0287711	4.07584	0.480476	1	5.50048	0.952058	0.315598	4.99634	0.766323	1	1.03603	-1.67548	0.0274247	1.79839	-0.834362	1	4.70535	0.635437	1	1.87745	-0.733145	1	0.722898	-2.15742	0.15781	1.76453	-0.838393	1	2.15707	-0.536434	1
ENSMUSG00000021109	Hif1a	5.80668	1.25435	0.00406045	4.08018	0.567911	1	1.85005	-0.728114	0.686671	1.13724	-1.43038	0.144044	0.741469	-2.04459	0.0348506	1.93408	-0.625139	1	4.61872	0.756847	1	2.46262	-0.237144	1	2.5693	-0.171637	1	2.02712	-0.532542	1	2.86357	-0.0111941	1	2.72222	-0.0868949	1
ENSMUSG00000028599	Tnfrsf1b	0.0950371	-1.78447	0.0041035	0.0617597	-2.37624	0.00375364	0.0743835	-2.17215	0.000143706	0.0801978	-1.98789	0.0295508	0.0701188	-2.15982	0.0576813	0.758873	1.60712	0.000721636	0.22694	-0.417016	1	0.0595794	-2.33613	1	0.252968	-0.225658	1	2.05929	3.37283	3.6937e-15	0.384797	0.392996	1	0.268149	-0.148644	1
ENSMUSG00000000441	Raf1	1.5283	1.2333	0.00545726	1.04703	0.507993	1	0.578284	-0.468027	1	0.541486	-0.545111	1	0.399081	-0.997011	1	0.53511	-0.563649	1	0.914181	0.27769	1	0.791555	0.0480267	1	0.920437	0.269072	1	0.411859	-0.931813	1	0.590373	-0.391141	1	0.55327	-0.483093	1
ENSMUSG00000028873	Cdca8	0.040241	-1.8008	0.00612691	0.020779	-2.71248	0.00133159	0.0347123	-2.04282	0.000739068	0.0108538	-3.61591	3.39007e-05	0.0186486	-2.82354	0.00936281	0.0275954	-2.2992	0.00525031	0.0271186	-2.29934	0.039813	0.0170227	-2.85011	1	0.0213346	-2.42083	1	0.0471921	-1.4604	0.781024	0.109377	-0.222434	1	1.53252	4.27154	8.34523e-19
ENSMUSG00000048163	Selplg	0.35061	-1.66736	0.00650477	0.574307	-0.884702	0.833326	0.969656	-0.0735126	1	1.02569	0.0201722	1	1.22335	0.297366	1	1.85069	1.0005	0.13614	0.504548	-1.06579	1	0.648281	-0.664103	1	0.603465	-0.755173	1	3.5126	2.00835	0.000324159	0.513941	-1.00864	1	1.18291	0.232095	1
ENSMUSG00000051212	Gpr183	0.450784	-1.55614	0.00794876	1.26174	0.0674482	1	1.70815	0.606051	0.714867	2.08695	0.899956	0.395013	1.75446	0.59075	1	0.83686	-0.57736	1	1.11686	-0.124868	1	1.26819	0.0706418	1	1.40504	0.219171	1	0.987817	-0.307069	1	0.876336	-0.482669	1	0.792567	-0.62657	1
ENSMUSG00000063358	Mapk1	2.33526	1.19475	0.00805992	1.60517	0.480548	1	0.900995	-0.468621	1	0.862277	-0.512181	1	0.659415	-0.909919	1	0.849458	-0.535587	1	1.21962	0.0316417	1	1.2994	0.125478	1	1.09721	-0.125978	1	0.775453	-0.651788	1	0.935636	-0.367124	1	0.938522	-0.359283	1
ENSMUSG00000020914	Top2a	0.0757729	-1.73418	0.00881074	0.0577193	-2.09319	0.0250775	0.0667545	-1.94495	0.00138332	0.0578871	-2.08316	0.0289107	0.0522161	-2.20751	0.0674	0.0887851	-1.45289	0.170396	0.0556644	-2.11979	0.0738142	0.0439753	-2.38955	1	0.0792429	-1.50352	1	0.120125	-0.962352	1	0.104106	-1.16098	1	2.02979	3.60077	5.70483e-12
ENSMUSG00000023456	Tpi1	2.31899	1.18551	0.00915065	0.870985	-0.495112	1	0.759094	-0.740742	0.668183	0.359986	-1.82791	0.0448391	0.305837	-2.04682	0.0681833	0.752874	-0.717981	0.864141	1.48581	0.348134	1	0.761765	-0.667539	1	0.59737	-1.00795	1	1.20769	0.0190821	1	2.41421	1.08495	0.736948	1.97548	0.760376	1
ENSMUSG00000029177	Cenpa	0.142556	-1.61157	0.0112039	0.247616	-0.738997	1	0.27808	-0.588513	1	0.302701	-0.426794	1	0.273016	-0.576265	1	0.324546	-0.318525	1	0.180553	-1.20091	0.855424	0.269526	-0.574556	1	0.252968	-0.649307	1	0.421512	0.0914019	1	0.125191	-1.69787	0.944058	3.13293	3.37103	5.25069e-11
ENSMUSG00000030124	Lag3	1.24918	1.16903	0.0124094	0.468104	-0.511209	1	0.202552	-1.83984	0.00146705	0.167028	-2.05904	0.019684	0.136508	-2.33128	0.0293496	0.520713	-0.343911	1	1.87189	1.78873	0.000756291	0.914969	0.523288	1	0.390119	-0.735903	1	1.16372	0.910679	0.636797	0.545568	-0.256679	1	0.264755	-1.31368	1
ENSMUSG00000039168	Dap	2.73853	1.1502	0.0127485	1.64096	0.217173	1	1.24087	-0.242558	1	1.37844	-0.0630822	1	1.29272	-0.161598	1	0.727678	-1.05113	0.346253	1.36949	-0.0723169	1	1.82426	0.36288	1	1.05759	-0.446713	1	0.649964	-1.18441	1	0.686573	-1.09531	1	1.32547	-0.117936	1
ENSMUSG00000028044	Cks1b	0.0526557	-1.62045	0.012897	0.0427123	-1.88699	0.0469514	0.101467	-0.621988	1	0.0434153	-1.85733	0.05392	0.0589297	-1.38591	0.641489	0.047992	-1.71092	0.0514348	0.0549508	-1.4928	0.429079	0.0482309	-1.6222	1	0.0243824	-2.46314	1	0.0622078	-1.2778	0.933253	0.193716	0.412092	1	1.33905	3.64443	1.01316e-13
ENSMUSG00000059325	Hopx	0.148121	-1.58574	0.0130556	0.158728	-1.44397	0.237829	0.23078	-0.918839	0.453538	0.198384	-1.10496	0.659647	0.229005	-0.87384	1	0.926245	1.39827	0.00618808	0.19768	-1.09725	1	0.188668	-1.12906	1	0.15239	-1.40682	1	1.92093	2.58044	1.33475e-07	0.88556	1.20434	0.392371	0.380161	-0.0942918	1
ENSMUSG00000076475	Trbv19	2.27062	1.16857	0.0140211	1.17747	-0.000570533	1	1.20845	0.0435744	1	0.822479	-0.562614	1	0.770561	-0.652504	1	0.869254	-0.477279	1	1.63782	0.52506	1	1.44267	0.305672	1	0.673565	-0.815814	1	0.640312	-0.914886	1	0.637814	-0.913421	1	0.992831	-0.254316	1
ENSMUSG00000047945	Marcksl1	1.95811	1.14443	0.0145653	0.669544	-0.672986	1	0.471859	-1.25453	0.0567534	0.301495	-1.87102	0.0404844	0.324486	-1.74153	0.205685	0.385735	-1.50515	0.103174	3.30204	1.98969	5.32893e-05	0.731976	-0.507184	1	0.414501	-1.32119	1	0.233816	-2.19326	0.143555	2.24157	1.20207	0.53333	0.884213	-0.224717	1
ENSMUSG00000062939	Stat4	1.54243	1.1314	0.0154025	0.986424	0.307764	1	0.597357	-0.515304	1	0.621684	-0.426638	1	0.514702	-0.706602	1	0.631694	-0.402001	1	1.23318	0.661769	1	0.897947	0.145019	1	0.737569	-0.146248	1	0.329272	-1.35304	0.809562	0.593009	-0.476298	1	0.497264	-0.73092	1
ENSMUSG00000017466	Timp2	1.73379	1.12664	0.0160961	0.944288	0.0434124	1	0.73201	-0.378854	1	0.501688	-0.939409	0.874073	0.431902	-1.15004	1	0.801466	-0.216616	1	0.931309	0.0207949	1	0.974549	0.0882315	1	0.746712	-0.303319	1	1.33532	0.575683	1	0.602234	-0.630952	1	1.06241	0.216766	1
ENSMUSG00000045232	Rln3	0.0535119	-1.66997	0.0168312	0.017893	-3.21126	0.000213133	0.0221243	-2.99492	1.3016e-06	0.0102508	-3.979	9.17468e-06	0.0201405	-3.00093	0.0065223	0.517713	2.13622	7.70473e-07	0.012132	-3.71291	0.000293914	0.0241155	-2.66183	1	0.0335258	-2.11703	1	1.29564	3.81801	8.54828e-19	0.180538	0.231183	1	0.110315	-0.493469	1
ENSMUSG00000026285	Pdcd1	5.89059	1.0811	0.0242828	5.39214	0.866248	0.472466	2.75715	-0.248467	1	1.88736	-0.821294	0.901247	1.35016	-1.31134	0.477405	1.70311	-0.978123	0.442435	3.7809	0.264219	1	4.58194	0.54396	1	2.66683	-0.268983	1	1.67532	-0.971049	1	2.42343	-0.41658	1	2.36243	-0.450987	1
ENSMUSG00000028965	Tnfrsf9	0.301379	-1.48989	0.0260044	0.128714	-2.70984	0.000635223	0.105663	-3.0732	6.67621e-08	0.104317	-3.00984	0.000211917	0.0880215	-3.22856	0.000875373	1.39897	0.98023	0.169967	0.812843	0.0759715	1	0.109229	-2.86051	1	0.286494	-1.44129	1	4.59051	3.0331	2.25333e-11	3.66216	2.50619	3.32953e-05	0.451441	-0.796714	1
ENSMUSG00000027347	Rasgrp1	0.239305	-1.45204	0.0261111	0.648188	0.124221	1	0.606131	0.0171552	1	1.12458	1.04392	0.180458	0.898864	0.64356	1	0.673687	0.185828	1	0.341123	-0.866163	1	0.378755	-0.682862	1	1.03321	0.803545	0.999268	0.714317	0.26732	1	0.428284	-0.50282	1	0.381858	-0.666497	1
ENSMUSG00000022508	Bcl6	1.84809	1.07426	0.0266663	1.83201	0.999115	0.244429	0.81326	-0.355787	1	0.854438	-0.259192	1	0.555729	-0.908983	1	0.432527	-1.30171	0.211139	1.07618	0.104741	1	1.38026	0.477198	1	1.1856	0.240055	1	0.11798	-3.15144	0.00780559	0.780136	-0.382047	1	0.549875	-0.893174	1
ENSMUSG00000020439	Smtn	0.462771	-1.35947	0.029153	2.69088	1.55402	0.00206489	1.5426	0.607803	0.715032	2.14001	1.12352	0.108816	1.28153	0.252391	1	0.140376	-3.07989	2.27226e-05	0.254058	-2.193	0.0326121	1.46821	0.448218	1	2.15785	1.00817	0.999268	0.033249	-5.06896	1.13831e-05	0.231932	-2.27864	0.444553	0.704316	-0.648558	1
ENSMUSG00000052565	Hist1h1d	0.067639	-1.53109	0.0339105	0.0421351	-2.1879	0.0207496	0.0698061	-1.50201	0.0365495	0.0566811	-1.74782	0.12182	0.0387891	-2.27414	0.0672541	0.12118	-0.608562	1	0.0399642	-2.23654	0.0605108	0.0312083	-2.51057	1	0.0640039	-1.44222	1	0.0761509	-1.26391	1	0.0421695	-2.09589	0.791565	1.37978	3.32398	7.45834e-10
ENSMUSG00000039997	Ifi203	0.207198	-1.40147	0.0359654	0.312839	-0.741363	1	0.373825	-0.490403	1	0.678968	0.48747	1	0.636291	0.372293	1	0.906448	0.977333	0.160845	0.56949	0.197097	1	0.33478	-0.602844	1	0.600417	0.264171	1	1.07577	1.19252	0.213428	0.293869	-0.797194	1	0.427681	-0.237732	1
ENSMUSG00000041859	Mcm3	0.104455	-1.35588	0.0529233	0.0906194	-1.53212	0.17674	0.131602	-1.01544	0.309327	0.135673	-0.922184	0.901247	0.140238	-0.85777	1	0.11698	-1.14636	0.38766	0.119179	-1.10423	1	0.141856	-0.81033	1	0.128008	-0.929013	1	0.21022	-0.235823	1	0.678666	1.58114	0.0692156	1.17273	2.45176	6.66232e-05
ENSMUSG00000001281	Itgb7	0.487172	-1.24998	0.0539467	0.622792	-0.844468	0.901339	1.07189	0.00344699	1	1.07754	0.0116033	1	1.29123	0.296261	1	1.95987	1.00511	0.131708	0.594468	-0.90143	1	0.60005	-0.85896	1	0.743664	-0.531315	1	3.13291	1.71464	0.00635086	0.531073	-1.04102	1	1.4273	0.432235	1
ENSMUSG00000067613	Krt83	0.90585	1.00424	0.055918	1.24962	1.53465	0.00313041	0.782744	0.752844	0.389882	0.259889	-1.04848	0.749832	0.158886	-1.76291	0.20478	0.130178	-2.07904	0.00806141	0.199821	-1.42811	0.483035	0.608561	0.261657	1	0.487649	-0.0673555	1	0.0429019	-3.61567	0.00236577	0.122555	-2.09832	0.627684	0.492172	-0.0567508	1
ENSMUSG00000030695	Aldoa	8.33116	0.960456	0.0700236	4.19851	-0.219838	1	4.14793	-0.251775	1	2.44091	-1.05445	0.540357	2.73986	-0.866058	1	3.41043	-0.543142	1	6.3172	0.429044	1	4.37199	-0.147732	1	2.8436	-0.775206	1	4.53581	-0.0934521	1	7.08975	0.586327	1	4.83178	0.00189513	1
ENSMUSG00000005470	Asf1b	0.0530838	-1.32709	0.0725957	0.0369404	-1.82526	0.0646202	0.0339494	-2.01928	0.000657935	0.0349735	-1.89931	0.0502964	0.0462486	-1.46661	0.544485	0.0353941	-1.88256	0.0270148	0.046387	-1.46666	0.479698	0.0425567	-1.52964	1	0.0396215	-1.55498	1	0.0622078	-1.00464	1	0.0790679	-0.643448	1	1.08787	3.59741	4.51328e-13
ENSMUSG00000033083	Tbc1d4	2.96071	0.956007	0.0735813	1.86838	0.135618	1	1.41062	-0.328174	1	1.13543	-0.646813	1	0.854107	-1.06592	0.929566	1.35097	-0.377967	1	3.19143	1.00552	0.364073	1.65829	-0.0529738	1	1.89878	0.146114	1	0.493372	-1.85407	0.29903	1.6288	-0.0800704	1	1.35093	-0.357137	1
ENSMUSG00000041959	S100a10	1.98936	-1.19363	0.0737626	2.67818	-0.708883	1	4.30547	0.0383913	1	3.82899	-0.150422	1	4.05197	-0.0598407	1	7.41896	0.937752	0.18825	4.21694	0.00244166	1	3.84003	-0.138897	1	2.0146	-1.07921	1	10.2954	1.41151	0.060635	1.93584	-1.15599	1	5.90098	0.506014	1
ENSMUSG00000001020	S100a4	0.483748	-1.2133	0.0762765	0.487151	-1.17079	0.573541	1.24125	0.309886	1	0.321997	-1.78597	0.0640378	0.274508	-2.00007	0.0934556	1.88728	0.993206	0.155019	0.480998	-1.17305	0.924594	0.154623	-2.78516	1	0.454123	-1.20156	1	6.01378	2.98731	4.07878e-11	0.739285	-0.50634	1	1.54949	0.603333	1
ENSMUSG00000005410	Mcm5	0.0843348	-1.28434	0.0821492	0.053679	-1.91909	0.03838	0.104518	-0.968271	0.386097	0.062711	-1.68473	0.103169	0.0716107	-1.46731	0.516654	0.0965838	-1.04163	0.539257	0.0892058	-1.1462	0.994814	0.0723464	-1.40485	1	0.0914341	-1.02735	1	0.187696	-0.0128179	1	0.487585	1.46668	0.137922	1.11842	2.82468	4.95903e-07
ENSMUSG00000027533	Fabp5	0.0740605	-1.4922	0.100277	0.0271281	-2.91911	0.00390637	0.0541665	-1.98297	0.00750479	0.0325615	-2.64986	0.0147678	0.041027	-2.28811	0.162869	0.208165	0.137549	1	0.022123	-3.17514	0.00907239	0.0212784	-3.13099	1	0.697947	1.94292	0.629984	1.01356	2.80268	6.75887e-07	0.637814	1.89823	0.0346108	0.56515	1.66514	0.187281
ENSMUSG00000001025	S100a6	1.07495	-1.14673	0.106723	0.677048	-1.80945	0.0298612	2.71519	0.358904	1	1.03594	-1.16841	0.406965	1.01672	-1.18061	0.723182	3.20046	0.606124	0.787876	1.12542	-1.03128	0.945672	0.375918	-2.59893	1	0.646134	-1.78854	1	12.1413	2.87946	3.41796e-10	1.42981	-0.649057	1	3.60813	0.740188	1
ENSMUSG00000076473	Trbv16	0.200349	-1.34002	0.107972	0.299563	-0.694472	1	0.629399	0.521587	1	0.40521	-0.223521	1	0.46547	-0.00413375	1	1.04023	1.35423	0.0201404	0.326136	-0.553363	1	0.42273	-0.146846	1	0.268207	-0.800053	1	0.843023	0.918938	0.578032	0.458594	-0.0253735	1	0.183292	-1.36881	1
ENSMUSG00000056737	Capg	0.380149	-1.21124	0.1116	0.0906194	-3.29312	1.8528e-05	0.168984	-2.45376	1.0564e-05	0.0771828	-3.51884	8.54628e-06	0.0932431	-3.21778	0.000753938	2.04926	1.5818	0.000871076	0.496698	-0.759855	1	0.113485	-2.87794	1	0.24992	-1.7096	1	5.99984	3.51895	3.59734e-17	1.03974	0.371053	1	1.04544	0.375032	1
ENSMUSG00000027985	Lef1	0.46962	-1.11737	0.114834	1.07531	0.206361	1	1.08867	0.241148	1	1.44235	0.689343	0.841275	1.42401	0.651157	1	0.906448	-0.0680484	1	0.79072	-0.279015	1	1.1164	0.249469	1	1.13683	0.269951	1	0.645674	-0.575865	1	0.482314	-1.00165	1	0.799356	-0.25033	1
ENSMUSG00000054717	Hmgb2	1.19738	-1.11476	0.117289	1.64154	-0.601939	1	2.08694	-0.239454	1	1.93681	-0.343103	1	1.75372	-0.489322	1	1.74451	-0.505891	1	1.10829	-1.18505	0.612155	1.82001	-0.41886	1	1.3898	-0.805157	1	1.69141	-0.533516	1	1.06873	-1.20727	1	14.9485	2.92075	1.22592e-07
ENSMUSG00000069833	Ahnak	0.214904	-1.19409	0.123129	0.159305	-1.6106	0.126848	0.299441	-0.688239	0.897357	0.315967	-0.571218	1	0.205881	-1.20549	0.977167	1.34078	1.88676	1.44151e-05	0.538089	0.264187	1	0.136181	-1.77075	1	0.451075	-0.00901529	1	1.3128	1.68791	0.00927975	0.383479	-0.255523	1	0.386949	-0.238957	1
ENSMUSG00000032436	Cmtm7	0.230315	-1.17821	0.123251	0.322074	-0.63494	1	0.345597	-0.552599	1	0.395562	-0.314124	1	0.408032	-0.260504	1	0.709681	0.628102	0.730913	0.243353	-1.04693	1	0.32485	-0.587953	1	0.265159	-0.865709	1	1.75362	2.08981	0.000137289	0.433555	-0.160289	1	1.01829	1.13239	0.771063
ENSMUSG00000026073	Il1r2	0.561661	0.923138	0.133686	0.103318	-1.78031	0.0857588	0.104518	-1.82515	0.00310524	0.0180897	-4.28581	5.06338e-07	0.00223783	-6.91141	1.69168e-09	0.511714	0.711249	0.520335	0.254772	-0.406173	1	0.0113485	-4.75839	0.144985	0.0670517	-2.26833	1	0.87949	1.54768	0.0227423	1.48252	2.40604	0.000164174	0.205355	-0.701062	1
ENSMUSG00000058173	Smco4	4.04636	0.870402	0.140924	3.51107	0.583997	0.980126	2.79263	0.219519	1	1.95068	-0.363991	1	1.75968	-0.515467	1	1.11881	-1.2152	0.191192	2.14165	-0.214635	1	3.15771	0.377995	1	1.20998	-1.0365	1	1.94668	-0.35329	1	1.5919	-0.649573	1	2.02809	-0.286671	1
ENSMUSG00000095687	Rnaset2a	3.4513	0.866101	0.14669	3.55089	0.870422	0.467262	1.74019	-0.31456	1	1.53944	-0.488322	1	1.31585	-0.71892	1	1.45176	-0.579251	1	2.40713	0.214397	1	3.68683	0.856538	1	1.12769	-0.910535	1	1.48119	-0.528157	1	1.53523	-0.470379	1	1.06411	-1.00576	1
ENSMUSG00000054435	Gimap4	0.682812	-1.06122	0.153316	0.793064	-0.803826	0.930166	1.33929	0.0164889	1	1.572	0.273145	1	1.54634	0.241104	1	1.95147	0.630079	0.717074	1.60856	0.304967	1	0.977386	-0.456092	1	0.932628	-0.515783	1	2.89266	1.22305	0.179613	0.936954	-0.520181	1	1.18461	-0.16865	1
ENSMUSG00000035042	Ccl5	0.0128429	-4.04129	0.154697	0.0721492	-1.48926	1	0.0278461	-2.96095	0.476795	0.0247226	-3.04152	1	0.171567	-0.161922	1	1.16021	3.70067	3.9411e-05	0.00214094	-6.18422	0.709181	0.00283711	-5.54861	1	0.6248	1.77611	0.999268	0.588829	1.80456	0.41978	0.0342627	-2.47908	1	0.0594001	-1.68119	1
ENSMUSG00000032231	Anxa2	1.53215	0.857629	0.160783	0.725532	-0.403756	1	0.829663	-0.20396	1	0.267125	-1.91185	0.033528	0.249146	-1.99274	0.0866018	1.1968	0.395766	1	0.959141	0.0368997	1	0.587283	-0.694748	1	0.262111	-1.84508	1	1.3557	0.569371	1	0.423013	-1.17993	1	2.19102	1.29309	0.658041
ENSMUSG00000007872	Id3	0.978198	-1.0371	0.172127	2.5991	0.537228	1	1.91261	0.037773	1	2.61698	0.545556	1	2.78387	0.632685	1	2.08045	0.170319	1	1.82908	-0.0353672	1	3.35914	0.892319	1	1.68544	-0.154636	1	0.538419	-1.8517	0.303371	0.915869	-1.06279	1	1.20667	-0.650333	1
ENSMUSG00000076463	Trbv3	2.56515	0.863937	0.173686	1.38353	-0.194285	1	1.49149	-0.0793551	1	1.57079	0.00756107	1	1.5553	-0.00814857	1	1.25919	-0.341207	1	1.40089	-0.171253	1	1.15471	-0.452809	1	0.508983	-1.63288	1	1.35677	-0.215238	1	0.913234	-0.801999	1	2.56269	0.744248	1
ENSMUSG00000068129	Cst7	0.332202	-1.10296	0.176798	0.218179	-1.70355	0.0777539	0.535562	-0.356124	1	0.630728	-0.079483	1	0.640767	-0.05328	1	1.40556	1.2636	0.0187072	0.631577	-0.0760515	1	0.347547	-0.957075	1	0.350497	-0.925042	1	1.8287	1.61226	0.0151922	1.09114	0.760684	1	0.531207	-0.328158	1
ENSMUSG00000031447	Lamp1	1.56383	0.83695	0.17995	1.20864	0.36165	1	0.852931	-0.210677	1	0.901471	-0.11139	1	0.869026	-0.166077	1	0.822462	-0.25593	1	0.911327	-0.0927179	1	1.24549	0.382161	1	0.783286	-0.308052	1	0.422584	-1.23714	0.938256	0.777501	-0.326931	1	0.724681	-0.427826	1
ENSMUSG00000004933	Matk	1.4872	0.838452	0.18029	1.70734	1.0359	0.195502	0.430662	-1.22146	0.0660694	0.854438	-0.115349	1	0.689253	-0.44396	1	0.502116	-0.938208	0.676774	0.921318	0.00417515	1	2.15479	1.31208	1	1.48733	0.710392	0.999268	0.804411	-0.201688	1	0.246428	-1.93996	0.742099	0.217235	-2.1097	1
ENSMUSG00000020395	Itk	2.68416	0.831827	0.184658	2.95985	0.95872	0.303056	1.37133	-0.32347	1	1.96274	0.26478	1	1.471	-0.19228	1	0.633494	-1.48396	0.0620355	1.55932	-0.102269	1	2.07819	0.334436	1	2.33462	0.496867	1	0.474066	-1.86686	0.294233	0.747191	-1.19026	1	0.809539	-1.06472	1
ENSMUSG00000043733	Ptpn11	1.83482	0.828938	0.188925	1.75813	0.713745	0.813369	1.01352	-0.196851	1	0.957549	-0.27486	1	0.666129	-0.822814	1	0.437927	-1.46899	0.112634	1.69634	0.636103	1	1.15045	0.0140581	1	1.42942	0.332675	1	0.313184	-1.91756	0.261965	0.996255	-0.202038	1	0.894396	-0.359927	1
ENSMUSG00000025810	Nrp1	0.825796	0.822057	0.205147	0.652229	0.384293	1	0.266636	-1.06531	0.228425	0.31054	-0.786222	1	0.194692	-1.47111	0.481057	1.08042	1.24596	0.0222213	0.431756	-0.272855	1	0.653955	0.362349	1	0.569939	0.152723	1	0.439745	-0.237475	1	0.309682	-0.755092	1	0.342824	-0.598855	1
ENSMUSG00000028163	Nfkb1	2.07284	0.815572	0.205548	1.90705	0.632464	0.930166	0.96546	-0.488962	1	0.879764	-0.607252	1	0.622864	-1.11802	1	1.09002	-0.274581	1	1.51222	0.242384	1	1.91647	0.591741	1	1.2557	-0.0481789	1	0.991035	-0.406853	1	1.25191	-0.0534101	1	0.806145	-0.704057	1
ENSMUSG00000059436	Max	1.37033	0.792726	0.24179	1.05165	0.310485	1	0.83157	-0.0725671	1	0.700675	-0.337538	1	0.685523	-0.365082	1	0.647891	-0.459598	1	0.848526	-0.0355636	1	0.980223	0.183094	1	0.52727	-0.726174	1	0.653182	-0.429494	1	0.875018	0.012221	1	0.73147	-0.254059	1
ENSMUSG00000028266	Lmo4	0.28982	-1.04011	0.246076	1.10475	1.15651	0.0923938	0.752609	0.530408	0.916598	1.02629	1.01851	0.218906	0.799653	0.578612	1	0.115181	-2.37928	0.00158246	0.392506	-0.53645	1	0.777369	0.509069	1	0.764999	0.472782	1	0.045047	-3.6651	0.00177287	0.137051	-2.05614	0.654656	0.302092	-0.896506	1
ENSMUSG00000078763	Slfn1	0.302235	-1.03094	0.248243	0.505621	-0.206666	1	0.627111	0.145358	1	0.976845	0.870651	0.462474	1.05029	0.968145	0.507294	0.65449	0.205279	1	0.597322	0.0575074	1	0.688	0.268802	1	0.557748	-0.0441083	1	0.315329	-0.902317	1	0.270149	-1.12169	1	0.298698	-0.965856	1
ENSMUSG00000056608	Chd9	1.19952	0.782594	0.255451	1.06377	0.540566	1	0.70836	-0.127563	1	0.691027	-0.159092	1	0.551253	-0.503177	1	0.645492	-0.266344	1	0.668687	-0.207603	1	0.828437	0.122032	1	0.886911	0.219899	1	0.489082	-0.671054	1	0.573242	-0.429528	1	0.50575	-0.609928	1
ENSMUSG00000030844	Rgs10	8.72501	0.775117	0.258293	7.93987	0.576676	0.992701	6.57703	0.28281	1	4.53992	-0.32603	1	4.26233	-0.417311	1	3.5874	-0.691013	0.905806	4.96056	-0.184364	1	7.46161	0.438032	1	3.81585	-0.560111	1	2.809	-1.03082	0.938256	3.05202	-0.900981	1	4.47028	-0.331679	1
ENSMUSG00000053398	Phgdh	0.279546	-1.0155	0.259877	0.360746	-0.596245	1	0.580955	0.165152	1	0.330439	-0.728625	1	0.334929	-0.696503	1	0.467922	-0.189325	1	0.344691	-0.655066	1	0.302153	-0.825129	1	0.252968	-1.06193	1	0.935262	0.889934	0.520809	1.05556	1.06711	0.597404	1.30511	1.38187	0.28793
ENSMUSG00000074607	Tox2	1.99064	0.776197	0.26005	2.09521	0.825105	0.570485	1.60745	0.405293	1	1.20297	-0.0893756	1	0.882453	-0.564029	1	0.587302	-1.19421	0.209605	1.0041	-0.367904	1	1.48381	0.231092	1	1.23741	-0.0418969	1	0.308894	-2.09906	0.17016	0.517895	-1.33331	1	1.03526	-0.307031	1
ENSMUSG00000039910	Cited2	2.13705	0.775509	0.261848	2.13677	0.736466	0.75814	1.03717	-0.457755	1	1.34588	-0.024491	1	1.19127	-0.213437	1	1.02583	-0.451064	1	1.18037	-0.22842	1	2.41297	0.866101	1	1.23436	-0.150262	1	0.910594	-0.612282	1	0.564017	-1.31308	1	0.997922	-0.466998	1
ENSMUSG00000038128	Camk4	0.372871	-1.00468	0.270323	0.926395	0.459644	1	0.812116	0.259046	1	1.12578	0.783406	0.642288	0.855599	0.319645	1	0.601099	-0.237378	1	0.503834	-0.505107	1	0.805741	0.215549	1	1.02101	0.560038	1	0.647819	-0.114001	1	0.268831	-1.41229	1	0.56515	-0.313591	1
ENSMUSG00000021917	Spcs1	2.90762	0.762371	0.281596	1.97746	0.0870131	1	1.67306	-0.189618	1	1.09443	-0.8363	0.882224	1.10176	-0.813732	1	1.41036	-0.446223	1	1.91543	0.034933	1	1.81008	-0.0519846	1	0.862529	-1.13252	1	3.30345	0.88105	0.667535	1.79089	-0.0681155	1	1.89062	0.0130848	1
ENSMUSG00000030122	Ptms	1.47778	0.757385	0.294102	0.703599	-0.480629	1	0.608419	-0.738456	0.669683	0.420888	-1.26199	0.406965	0.378194	-1.40421	0.549862	1.1848	0.348725	1	1.63068	0.86386	0.703952	0.903621	-0.082029	1	0.841194	-0.184743	1	1.49192	0.690183	1	0.929047	-0.0405892	1	1.18461	0.323352	1
ENSMUSG00000062210	Tnfaip8	3.1632	0.744375	0.312555	2.16448	0.0808868	1	2.12813	0.0570962	1	1.6136	-0.38312	1	1.36657	-0.630208	1	1.33118	-0.680967	0.926557	2.9388	0.568305	1	1.84554	-0.164029	1	1.6702	-0.307837	1	1.83406	-0.175361	1	1.49965	-0.474513	1	1.82952	-0.176114	1
ENSMUSG00000030265	Kras	1.31896	0.741946	0.320831	1.08743	0.382395	1	0.747269	-0.233874	1	0.679571	-0.369154	1	0.686269	-0.347594	1	0.456523	-0.980633	0.597864	1.20749	0.542439	1	0.951852	0.154348	1	0.728425	-0.240789	1	0.519114	-0.757255	1	0.778819	-0.147288	1	0.709407	-0.284126	1
ENSMUSG00000011179	Odc1	1.76418	0.74257	0.324294	1.18844	0.0543101	1	0.875056	-0.451762	1	0.572841	-1.07688	0.526686	0.464724	-1.37383	0.593832	1.06662	-0.117902	1	1.12756	-0.0293218	1	0.743324	-0.6485	1	0.542509	-1.09313	1	1.45867	0.366084	1	2.79241	1.37671	0.277104	1.41712	0.313904	1
ENSMUSG00000094724	Rnaset2b	2.92218	0.731317	0.336421	3.04296	0.764288	0.699576	1.65055	-0.248808	1	1.5316	-0.352087	1	1.30018	-0.596346	1	1.44696	-0.440781	1	2.1495	0.181918	1	3.13076	0.747029	1	1.14597	-0.751977	1	1.60668	-0.266464	1	1.244	-0.645052	1	1.08278	-0.844069	1
ENSMUSG00000021591	Glrx	0.31679	-0.956714	0.338345	0.28167	-1.10763	0.644002	0.607275	0.0915319	1	0.328027	-0.872982	0.940836	0.366259	-0.693246	1	0.766072	0.46359	1	0.255485	-1.23699	0.765598	0.261015	-1.16792	1	0.231633	-1.31521	1	2.77897	2.61941	5.20646e-08	0.595645	0.0528341	1	0.697527	0.288793	1
ENSMUSG00000004105	Angptl2	0.63144	0.73585	0.354195	0.309953	-0.450582	1	0.22048	-1.01656	0.301917	0.115774	-1.9322	0.0350443	0.0887675	-2.29731	0.0348506	0.0899849	-2.30301	0.00269549	1.80481	2.62754	6.65682e-10	0.293641	-0.503974	1	0.435836	0.0853855	1	0.255267	-0.719682	1	0.564017	0.475704	1	0.256269	-0.699759	1
ENSMUSG00000004865	Srpk1	0.423814	-0.872035	0.362284	0.786137	0.121084	1	0.759475	0.0694166	1	1.09141	0.658584	0.897073	1.00628	0.51073	1	0.650291	-0.181081	1	0.600177	-0.302252	1	0.70786	-0.0437849	1	0.865576	0.25317	1	0.516968	-0.518192	1	0.685255	-0.0927397	1	0.699224	-0.0615792	1
ENSMUSG00000033307	Mif	4.20989	0.704341	0.390491	2.17313	-0.400846	1	2.22769	-0.380855	1	1.50507	-0.963721	0.697929	1.72015	-0.748451	1	1.72591	-0.755194	0.778164	3.01444	0.11564	1	2.00017	-0.503265	1	1.43247	-0.981403	1	2.11828	-0.422713	1	7.90942	1.621	0.0720475	3.749	0.436611	1
ENSMUSG00000068220	Lgals1	4.14824	0.700474	0.404359	1.18151	-1.31435	0.23832	2.46343	-0.194039	1	0.62289	-2.2617	0.0027217	0.652702	-2.17041	0.0441367	3.36184	0.314736	1	2.07172	-0.447792	1	1.11073	-1.35142	1	0.868624	-1.6883	1	7.9315	1.67917	0.00837672	2.30351	-0.275106	1	6.53401	1.30894	0.603085
ENSMUSG00000028312	Smc2	0.118582	-0.923994	0.407851	0.132177	-0.73042	1	0.121302	-0.901899	0.478797	0.165822	-0.378388	1	0.145459	-0.570118	1	0.107382	-1.04304	0.527645	0.124888	-0.802814	1	0.133344	-0.674015	1	0.161534	-0.372314	1	0.116908	-0.879018	1	0.206894	-0.0254957	1	1.11842	2.63588	6.37423e-06
ENSMUSG00000021196	Pfkp	1.25346	0.692639	0.420155	0.881952	0.0799815	1	0.755279	-0.176854	1	0.722383	-0.236637	1	0.580345	-0.567597	1	0.469721	-0.901355	0.711361	1.31382	0.719204	1	0.760347	-0.147281	1	0.704043	-0.255837	1	0.655327	-0.373529	1	0.896103	0.0993999	1	0.704316	-0.259708	1
ENSMUSG00000025034	Trim8	1.26887	0.688762	0.427141	1.21268	0.579085	0.994104	0.728959	-0.259596	1	0.744694	-0.211452	1	0.56841	-0.621048	1	0.466722	-0.932983	0.680347	1.27315	0.643914	1	1.1618	0.47056	1	1.08197	0.353078	1	0.430092	-1.02249	1	0.693162	-0.307689	1	0.554967	-0.632646	1
ENSMUSG00000071076	Jund	6.80586	0.684474	0.428464	4.6112	0.0116371	1	3.6982	-0.355488	1	3.05294	-0.633754	1	2.898	-0.702856	1	4.35587	-0.079047	1	6.14521	0.468147	1	4.50534	-0.0249592	1	3.80061	-0.275727	1	5.34129	0.235473	1	6.37023	0.501489	1	3.30265	-0.486044	1
ENSMUSG00000006360	Crip1	0.909274	-0.82465	0.445431	0.537944	-1.59368	0.0762601	1.52658	0.0103969	1	0.837554	-0.922841	0.776605	1.26661	-0.280134	1	2.61916	0.901776	0.24024	0.956286	-0.711327	1	0.651118	-1.2533	1	0.725377	-1.07712	1	4.46502	1.72284	0.00635086	0.919823	-0.747173	1	3.92041	1.44961	0.345292
ENSMUSG00000008496	Pou2f2	0.951656	0.682627	0.445635	0.491192	-0.418957	1	0.371155	-0.889629	0.39654	0.385914	-0.78871	1	0.358054	-0.889301	1	0.781069	0.319616	1	1.10901	0.886041	0.652101	0.543307	-0.245333	1	0.700995	0.134201	1	0.567378	-0.183415	1	1.22555	0.996174	0.852582	0.366584	-0.822605	1
ENSMUSG00000031933	Izumo1r	2.6208	-0.814823	0.446902	3.82737	-0.202029	1	4.8624	0.192727	1	5.43657	0.361308	1	5.00902	0.222985	1	5.53467	0.390852	1	5.65137	0.416879	1	4.93374	0.190201	1	3.38001	-0.371228	1	5.57725	0.38239	1	2.92419	-0.593458	1	2.68489	-0.714782	1
ENSMUSG00000025747	Tyms	0.104455	-0.899588	0.449098	0.0883106	-1.12587	0.650372	0.0934563	-1.08695	0.229505	0.06452	-1.58947	0.151757	0.0701188	-1.4452	0.549648	0.113981	-0.73609	0.99023	0.0620872	-1.62808	0.277879	0.0567423	-1.70039	1	0.0822907	-1.12353	1	0.136214	-0.440388	1	0.193716	0.0901636	1	1.16085	2.95701	6.84164e-08
ENSMUSG00000011752	Pgam1	1.8087	0.675428	0.449098	1.04414	-0.250305	1	1.05586	-0.24545	1	0.706102	-0.853676	0.865934	0.739977	-0.770151	1	0.817663	-0.629259	0.991542	1.69348	0.518973	1	1.03838	-0.244512	1	0.524222	-1.23311	1	1.05646	-0.221508	1	2.29033	0.962941	0.911217	1.51725	0.323065	1
ENSMUSG00000004771	Rab11a	1.33394	0.674993	0.451786	0.902731	0.0017184	1	0.759475	-0.287128	1	0.521587	-0.851293	0.950491	0.471437	-0.990448	1	0.803265	-0.183204	1	1.21891	0.479245	1	0.960363	0.0947652	1	0.524222	-0.790147	1	1.67961	0.968219	0.527732	0.813081	-0.155398	1	0.641521	-0.50437	1
ENSMUSG00000021200	Asb2	1.26631	0.676465	0.452198	1.72523	1.18229	0.0728785	0.936088	0.15421	1	0.911722	0.102042	1	0.660161	-0.400221	1	0.257957	-1.82911	0.0228086	0.539517	-0.709587	1	1.08661	0.361439	1	1.06368	0.320855	1	0.523404	-0.738365	1	0.32286	-1.44177	1	0.487081	-0.831297	1
ENSMUSG00000017561	Crlf3	0.595052	-0.801968	0.473216	1.02914	0.0804914	1	1.04137	0.105688	1	1.55753	0.761831	0.6945	1.51128	0.692808	1	1.01263	0.054269	1	0.636573	-0.663244	1	0.987316	0.0130602	1	1.35932	0.483384	1	0.856966	-0.201555	1	0.537662	-0.891786	1	0.918156	-0.0951506	1
ENSMUSG00000071379	Hpcal1	1.44953	0.660017	0.487051	1.29176	0.435785	1	1.12872	0.228367	1	0.962373	-0.0420164	1	0.846648	-0.239765	1	0.488918	-1.08882	0.426385	1.0512	0.0972115	1	1.254	0.359683	1	0.728425	-0.44552	1	0.456906	-1.1539	1	0.745874	-0.421055	1	0.751836	-0.405444	1
ENSMUSG00000003948	Mmd	0.672966	0.663909	0.493185	0.488306	0.104194	1	0.272358	-0.847282	0.565795	0.223107	-1.10951	0.638312	0.166346	-1.52954	0.414602	0.442126	-0.054666	1	1.06119	1.38785	0.0339895	0.584446	0.370312	1	0.259063	-0.821113	1	0.60599	0.431734	1	0.48495	0.0887049	1	0.305486	-0.594951	1
ENSMUSG00000028367	Txn1	1.7188	0.653431	0.496074	1.23346	0.0764477	1	1.06807	-0.161969	1	0.811626	-0.580718	1	0.775783	-0.6399	1	0.930444	-0.369102	1	0.946295	-0.337704	1	1.07952	-0.128565	1	0.780238	-0.599867	1	1.06397	-0.152193	1	1.244	0.0845344	1	2.1401	0.904236	1
ENSMUSG00000029178	Klf3	1.15885	0.653794	0.496074	1.36102	0.897526	0.421965	0.561119	-0.570451	1	0.826097	0.0659099	1	0.738486	-0.110136	1	0.747475	-0.0932485	1	0.50098	-0.706547	1	0.984479	0.327146	1	1.23436	0.653332	1	0.529839	-0.606627	1	0.384797	-1.073	1	0.570241	-0.487529	1
ENSMUSG00000036499	Eea1	1.29328	0.659256	0.496074	0.688592	-0.391069	1	0.452023	-1.08237	0.150211	0.478172	-0.949736	0.872214	0.358054	-1.36797	0.607339	0.760672	-0.233973	1	2.47136	1.73131	0.00116998	0.59012	-0.598253	1	0.893007	0.0187176	1	0.846241	-0.0627546	1	1.36787	0.668929	1	0.515932	-0.792017	1
ENSMUSG00000046516	Cox17	2.2445	0.653853	0.496074	2.21758	0.602146	0.954919	1.27368	-0.312131	1	1.291	-0.273921	1	1.31063	-0.245809	1	0.931644	-0.778911	0.73498	1.67564	0.137359	1	2.38318	0.667019	1	1.12769	-0.452858	1	1.02107	-0.615279	1	1.17679	-0.399023	1	1.31699	-0.228907	1
ENSMUSG00000020048	Hsp90b1	0.737608	-0.780448	0.510819	1.2046	0.0105071	1	0.738495	-0.790062	0.566806	1.19814	0.00188331	1	1.19202	-0.00618813	1	1.08762	-0.151601	1	1.53077	0.390355	1	1.09229	-0.137041	1	1.3197	0.143014	1	2.07538	0.854363	0.729303	1.94243	0.739232	1	1.80746	0.619742	1
ENSMUSG00000006442	Srm	0.0916124	-0.860942	0.513353	0.0854246	-0.939906	0.930166	0.0835384	-1.01865	0.31877	0.130849	-0.282382	1	0.1656	0.0884978	1	0.0455924	-1.87	0.0260637	0.118465	-0.429486	1	0.103555	-0.603591	1	0.121912	-0.340199	1	0.0686431	-1.21802	1	1.0147	3.10112	8.54041e-10	0.117103	-0.417743	1
ENSMUSG00000041272	Tox	2.58655	0.644084	0.515063	2.31859	0.430657	1	1.31602	-0.499384	1	1.37361	-0.407104	1	0.929447	-0.992315	1	1.8063	0.024071	1	2.66047	0.643593	1	1.97179	0.154151	1	1.92012	0.110357	1	1.58415	-0.176616	1	1.4733	-0.283646	1	1.00471	-0.845817	1
ENSMUSG00000026832	Cytip	0.720912	-0.774207	0.516023	1.03491	-0.188293	1	1.15085	-0.0206596	1	1.64677	0.562784	1	1.67614	0.577863	1	1.37617	0.267943	1	1.07547	-0.124924	1	1.11499	-0.0659972	1	0.960058	-0.283678	1	1.79974	0.671709	1	0.509988	-1.22609	1	0.891002	-0.398171	1
ENSMUSG00000036093	Arl5a	0.168241	-0.846395	0.527541	0.190474	-0.630281	1	0.127024	-1.29713	0.0702863	0.203811	-0.52356	1	0.15814	-0.89714	1	0.314347	0.158011	1	0.162711	-0.857045	1	0.182994	-0.65242	1	0.316972	0.165017	1	1.65709	2.99244	4.07878e-11	0.311	0.135216	1	0.266452	-0.0945221	1
ENSMUSG00000058672	Tubb2a	0.830505	0.64428	0.540985	1.81527	2.06113	2.50958e-06	0.366959	-0.725509	0.716615	0.405813	-0.535033	1	0.289427	-1.03603	1	0.156574	-1.96865	0.0139064	0.235503	-1.34686	0.610502	1.66964	1.66764	0.82339	0.49984	-0.191717	1	0.033249	-4.13283	0.000434605	0.214801	-1.44435	1	0.278332	-1.05649	1
ENSMUSG00000076461	Trbv1	0.601046	-0.815596	0.543881	0.798836	-0.351004	1	1.1806	0.290767	1	0.973227	-0.0388093	1	1.05999	0.0954626	1	1.22619	0.333187	1	1.01052	0.0207044	1	1.44409	0.560808	1	0.420597	-1.25534	1	1.54876	0.68002	1	0.827577	-0.279753	1	0.858756	-0.222281	1
ENSMUSG00000026721	Rabgap1l	1.44782	0.627904	0.558014	1.23866	0.338908	1	0.707979	-0.578013	0.98991	0.824288	-0.312402	1	0.62734	-0.723205	1	1.29218	0.406627	1	1.07618	0.107782	1	1.07952	0.107755	1	1.39589	0.483706	1	0.943843	-0.0951834	1	0.734013	-0.469898	1	0.736562	-0.460562	1
ENSMUSG00000024576	Csnk1a1	2.01761	0.619824	0.577397	1.41528	0.00963199	1	1.25727	-0.188671	1	1.25724	-0.178021	1	1.07789	-0.411693	1	1.27239	-0.159221	1	1.73131	0.328456	1	1.23982	-0.1896	1	1.48733	0.0806778	1	1.23558	-0.197114	1	1.25323	-0.174022	1	1.29492	-0.123855	1
ENSMUSG00000032294	Pkm	7.4129	0.611709	0.596396	4.25738	-0.314799	1	4.85629	-0.112796	1	3.1663	-0.771361	0.940836	3.2374	-0.726123	1	4.08232	-0.379233	1	5.104	-0.0272574	1	4.05849	-0.369682	1	2.86494	-0.87259	1	6.41277	0.322875	1	7.61555	0.582141	1	8.28717	0.702998	1
ENSMUSG00000022108	Itm2b	10.5281	0.609089	0.603389	9.34765	0.382363	1	6.15934	-0.303319	1	6.89641	-0.109003	1	7.10513	-0.0607592	1	6.77526	-0.137088	1	6.68259	-0.156514	1	10.0349	0.462769	1	4.80943	-0.631373	1	8.16317	0.15215	1	3.60418	-1.06893	1	6.05033	-0.298262	1
ENSMUSG00000040212	Emp3	0.386142	-0.736296	0.612152	0.216448	-1.5889	0.130486	0.426084	-0.589841	0.979331	0.188736	-1.78772	0.0581843	0.441599	-0.495805	1	1.60533	1.66879	0.000265661	0.273327	-1.22152	0.804033	0.384429	-0.68354	1	0.225537	-1.43627	1	2.00245	1.91372	0.00103984	0.434873	-0.502898	1	1.20497	1.033	0.982242
ENSMUSG00000026655	Fam107b	0.565514	-0.725852	0.61862	0.797681	-0.167503	1	0.906716	0.0387611	1	1.03835	0.254474	1	1.08908	0.324733	1	1.33658	0.67157	0.67249	0.660837	-0.454502	1	0.812833	-0.129369	1	0.664421	-0.420358	1	1.06182	0.276715	1	0.602234	-0.576986	1	1.03017	0.225102	1
ENSMUSG00000003955	Fam162a	0.771856	0.603703	0.633176	0.419042	-0.408765	1	0.360474	-0.673308	0.802659	0.318982	-0.826878	1	0.361783	-0.623635	1	0.400133	-0.478907	1	0.968418	0.935933	0.516639	0.497914	-0.128393	1	0.271255	-1.00365	1	0.447253	-0.292557	1	1.16889	1.18267	0.401888	0.551573	0.0249903	1
ENSMUSG00000047880	Cxcr5	2.10965	0.59787	0.640228	2.69261	0.988029	0.255589	1.70472	0.232204	1	1.36698	-0.135853	1	1.01299	-0.593385	1	0.697083	-1.17296	0.22626	1.29527	-0.21751	1	1.78171	0.269973	1	1.82563	0.298328	1	0.585612	-1.39354	0.74694	1.01339	-0.575852	1	1.28474	-0.220248	1
ENSMUSG00000062070	Pgk1	2.05486	0.591304	0.659945	1.09263	-0.45287	1	1.64674	0.21138	1	0.75615	-1.01531	0.614135	0.889166	-0.756767	1	1.02823	-0.545376	1	1.58858	0.137152	1	1.09371	-0.427581	1	0.618704	-1.2474	1	1.38681	-0.0741799	1	2.0729	0.536914	1	2.38788	0.74511	1
ENSMUSG00000053819	Camk2d	1.6867	0.58961	0.664132	1.35121	0.196423	1	1.04595	-0.224968	1	0.938254	-0.382287	1	0.763102	-0.690586	1	0.995233	-0.290388	1	1.79339	0.64793	1	1.09229	-0.136327	1	1.77077	0.577472	1	1.09722	-0.131243	1	1.11354	-0.107813	1	0.733167	-0.724456	1
ENSMUSG00000027947	Il6ra	1.13274	0.582525	0.688277	1.27156	0.750819	0.729328	0.662586	-0.327897	1	0.872528	0.125987	1	0.73028	-0.154122	1	0.728278	-0.16154	1	0.715787	-0.185812	1	0.933411	0.22047	1	1.20083	0.587019	1	0.408641	-1.01808	1	0.395339	-1.05862	1	0.439561	-0.895191	1
ENSMUSG00000027523	Gnas	5.36917	0.572922	0.701877	4.64525	0.306375	1	3.23588	-0.287865	1	3.23203	-0.274051	1	3.09642	-0.335277	1	3.71458	-0.0546205	1	3.76663	-0.0321035	1	4.92523	0.373543	1	3.00209	-0.365106	1	3.7389	-0.0428453	1	3.11923	-0.314476	1	3.62001	-0.0908203	1
ENSMUSG00000001525	Tubb5	1.43412	-0.683337	0.710424	1.44067	-0.65544	1	1.5323	-0.587415	0.970312	1.81259	-0.29685	1	2.16473	-0.0165502	1	1.87349	-0.245184	1	1.4958	-0.587429	1	1.53346	-0.530809	1	1.22826	-0.845147	1	1.66781	-0.410711	1	3.48558	0.710371	1	7.97998	2.00468	0.00855291
ENSMUSG00000039263	Npepl1	1.16485	0.570591	0.718422	1.54226	1.02554	0.208338	0.624822	-0.480421	1	0.932827	0.177692	1	0.748183	-0.170353	1	0.374937	-1.23482	0.272474	0.75932	-0.14802	1	1.50934	0.903059	1	1.13378	0.450687	1	0.261702	-1.72404	0.412052	0.673395	-0.321945	1	0.342824	-1.30887	1
ENSMUSG00000026117	Zap70	3.68033	0.566425	0.719444	2.6776	0.0198317	1	2.41727	-0.151116	1	2.08454	-0.374862	1	1.79773	-0.594631	1	1.75531	-0.641309	0.983688	4.71292	0.934745	0.508411	2.7137	0.0379575	1	2.11518	-0.329636	1	2.18907	-0.286998	1	2.84644	0.110327	1	2.15198	-0.307555	1
ENSMUSG00000021242	Npc2	0.619026	-0.675902	0.720221	0.614711	-0.665789	1	0.981481	0.0737191	1	0.826097	-0.204148	1	1.14726	0.314062	1	1.39357	0.643014	0.711361	0.703655	-0.448363	1	0.682326	-0.477565	1	0.80462	-0.227095	1	2.44648	1.51528	0.0300344	0.647039	-0.557815	1	0.777293	-0.282006	1
ENSMUSG00000023004	Tuba1b	0.88102	-0.676454	0.720221	0.831159	-0.745322	0.969522	0.793806	-0.852597	0.454078	1.00157	-0.455127	1	1.27631	-0.0737339	1	0.610098	-1.2125	0.198244	1.02551	-0.41264	1	1.01711	-0.409975	1	0.798525	-0.754526	1	0.398988	-1.79901	0.345005	2.89916	1.19262	0.539888	5.89758	2.32005	0.000418635
ENSMUSG00000022270	Retreg1	0.501728	-0.669778	0.729176	1.03491	0.506034	1	0.71866	-0.0919264	1	1.13242	0.6533	0.901247	0.898118	0.265042	1	0.824862	0.133507	1	0.687955	-0.152939	1	0.900784	0.258696	1	0.975297	0.36977	1	0.818355	0.115377	1	0.330767	-1.23074	1	0.424287	-0.857643	1
ENSMUSG00000027808	Serp1	1.12803	0.560794	0.729503	1.05684	0.426444	1	0.645802	-0.383262	1	0.670526	-0.303867	1	0.622118	-0.413342	1	0.678486	-0.285548	1	0.822834	0.0189197	1	0.960363	0.251244	1	0.67966	-0.261035	1	0.72397	-0.175739	1	1.07796	0.4281	1	0.64831	-0.335527	1
ENSMUSG00000018168	Ikzf3	1.56554	0.558356	0.734824	2.12003	1.05315	0.173481	0.870478	-0.433313	1	0.781476	-0.577415	1	0.545286	-1.11072	1	0.857856	-0.43328	1	1.04977	-0.115027	1	1.48807	0.415851	1	1.43856	0.354627	1	1.42005	0.350244	1	0.791996	-0.531517	1	0.738259	-0.630416	1
ENSMUSG00000001248	Gramd1a	0.913983	-0.667494	0.738204	2.02306	0.626954	0.930166	1.26605	-0.145385	1	2.80994	1.1904	0.0666041	1.85218	0.465373	1	0.711481	-1.02715	0.382194	1.00125	-0.496987	1	1.65404	0.272434	1	3.2642	1.27694	0.999268	0.607063	-1.22855	0.961935	0.463865	-1.6135	1	0.621156	-1.1776	1
ENSMUSG00000050732	Vamp8	1.83953	0.554637	0.743112	1.3362	0.00676605	1	1.23324	-0.127903	1	0.987096	-0.468948	1	0.995837	-0.44759	1	1.27599	-0.0666127	1	1.54719	0.23799	1	1.44977	0.128763	1	1.03321	-0.370999	1	1.76434	0.433275	1	0.955403	-0.495859	1	1.30511	-0.0292124	1
ENSMUSG00000036826	Igflr1	0.318075	-0.724426	0.745581	0.506199	0.0259435	1	0.513819	0.0526133	1	0.616257	0.343107	1	0.604215	0.304294	1	0.711481	0.580424	0.852122	0.366101	-0.475919	1	0.533378	0.104127	1	0.512031	0.0440857	1	1.01356	1.11055	0.303662	0.249064	-1.02712	1	0.184989	-1.4501	1
ENSMUSG00000030189	Ybx3	0.865609	0.55351	0.756285	0.450211	-0.519687	1	0.410063	-0.695886	0.749607	0.332248	-0.982554	0.822407	0.318519	-1.03133	1	0.53691	-0.243559	1	0.940586	0.650361	1	0.509262	-0.308354	1	0.365736	-0.780481	1	0.544855	-0.210827	1	1.63143	1.48851	0.165974	0.706013	0.179623	1
ENSMUSG00000029359	Tesc	0.570223	-0.657525	0.759029	1.07877	0.375692	1	1.25689	0.678312	0.524767	1.1897	0.535034	1	1.25692	0.611309	1	0.424729	-1.08403	0.437286	0.501693	-0.820469	1	0.997246	0.23061	1	0.838146	-0.0298829	1	0.254194	-1.80276	0.340818	0.799903	-0.101321	1	1.08448	0.354836	1
ENSMUSG00000055435	Maf	2.56557	0.548068	0.7615	2.25856	0.311901	1	1.53078	-0.327464	1	1.2699	-0.599711	1	0.91602	-1.08297	0.889524	1.58613	-0.25419	1	2.44852	0.434202	1	1.74624	-0.0974656	1	2.37729	0.357314	1	2.8208	0.640329	1	1.64988	-0.182895	1	1.70224	-0.134967	1
ENSMUSG00000020009	Ifngr1	0.189646	-0.701937	0.821771	0.158728	-0.951449	0.901355	0.179283	-0.802175	0.669588	0.191148	-0.66479	1	0.221546	-0.429155	1	0.526112	0.970239	0.13381	0.131311	-1.21944	0.828192	0.121996	-1.28504	1	0.237729	-0.293542	1	1.34819	2.52659	3.61534e-07	0.183174	-0.694273	1	0.403921	0.485098	1
ENSMUSG00000020733	Slc9a3r1	0.985475	-0.630687	0.821771	1.4603	0.0068268	1	1.80428	0.373751	1	1.57622	0.129011	1	1.60304	0.152831	1	1.74811	0.296548	1	0.842817	-0.838113	1	1.44551	-0.00927501	1	0.996632	-0.553354	1	2.55052	0.872413	0.684286	0.914552	-0.692566	1	1.59023	0.13316	1
ENSMUSG00000048251	Bcl11b	0.458062	-0.633591	0.822027	0.808071	0.285712	1	0.677081	-0.000322665	1	0.969006	0.583104	1	0.783242	0.228727	1	0.748075	0.159566	1	0.381801	-0.878993	1	0.641188	-0.0811549	1	1.6641	1.33574	0.940328	0.648892	-0.0644072	1	0.504717	-0.439023	1	0.546481	-0.317284	1
ENSMUSG00000028649	Macf1	0.58649	-0.628949	0.832738	1.02394	0.273605	1	0.706072	-0.337597	1	1.42246	0.818831	0.563435	0.89961	0.0623751	1	0.95444	0.158645	1	0.70651	-0.313481	1	0.601468	-0.540326	1	2.06946	1.29587	0.940328	0.676778	-0.369964	1	0.457276	-0.946997	1	0.487081	-0.8469	1
ENSMUSG00000026159	Agfg1	0.702504	-0.622206	0.836621	0.806916	-0.387364	1	0.971945	-0.0995756	1	1.14749	0.171413	1	0.98241	-0.0752846	1	1.27239	0.33919	1	1.00553	-0.0392282	1	0.739068	-0.496589	1	1.05454	0.0329343	1	2.10327	1.11455	0.295071	1.27563	0.322281	1	0.823116	-0.334467	1
ENSMUSG00000020423	Btg2	1.61092	0.512347	0.836621	1.45972	0.326129	1	1.23667	0.0605507	1	1.24698	0.0700171	1	1.12339	-0.0942809	1	1.27899	0.110684	1	1.07475	-0.163508	1	1.28805	0.114493	1	1.42028	0.255073	1	0.841951	-0.526603	1	0.531073	-1.20215	1	0.721287	-0.745157	1
ENSMUSG00000027637	Rab5if	1.22649	0.513213	0.836621	0.853092	-0.0997287	1	0.882303	-0.0488726	1	0.629522	-0.573749	1	0.672096	-0.46453	1	0.707281	-0.393507	1	1.15539	0.381676	1	0.926318	0.0298672	1	0.469362	-0.960591	1	1.14012	0.34875	1	1.00021	0.145846	1	0.972465	0.10226	1
ENSMUSG00000040940	Arhgef1	1.46879	-0.605237	0.836621	2.36822	0.168647	1	2.05566	-0.0620473	1	2.67366	0.364762	1	2.3639	0.16129	1	2.48838	0.247939	1	2.02247	-0.0831254	1	2.3165	0.123725	1	3.15752	0.576788	1	2.22339	0.0630868	1	1.32175	-0.714898	1	1.74976	-0.295157	1
ENSMUSG00000060791	Gmfg	1.08308	-0.609234	0.836621	1.13303	-0.520288	1	1.95037	0.36837	1	1.81259	0.223853	1	2.04464	0.410641	1	1.88488	0.287468	1	1.271	-0.334888	1	1.47388	-0.101531	1	1.23131	-0.363207	1	2.42718	0.6662	1	0.827577	-0.959877	1	1.97718	0.338471	1
ENSMUSG00000052512	Nav2	1.16099	0.511078	0.836621	1.63057	1.07025	0.162616	0.80525	-0.112296	1	0.875543	0.0272869	1	0.440853	-1.02105	1	0.527912	-0.761975	0.964218	0.632291	-0.477295	1	0.892273	0.0543403	1	1.9384	1.20392	0.999268	0.636021	-0.456642	1	0.396657	-1.14959	1	0.558361	-0.639989	1
ENSMUSG00000018819	Lsp1	1.2038	-0.603529	0.836621	1.18036	-0.615025	1	2.05794	0.283209	1	1.46165	-0.280786	1	1.90887	0.139617	1	3.06609	0.931446	0.195986	1.31311	-0.441772	1	1.22563	-0.528535	1	1.23741	-0.505304	1	2.85083	0.7588	0.911946	1.12935	-0.651374	1	2.15198	0.31228	1
ENSMUSG00000053560	Ier2	0.34847	-0.679415	0.836621	0.28167	-0.983671	0.831141	0.465755	-0.217889	1	0.435359	-0.310905	1	0.620626	0.247345	1	0.601699	0.202628	1	1.09259	1.18138	0.142659	0.414219	-0.367364	1	0.408406	-0.377436	1	0.659617	0.334815	1	0.577195	0.128743	1	0.45823	-0.21532	1
ENSMUSG00000038412	Higd1a	1.01801	0.516471	0.836621	0.759587	0.0153394	1	0.65839	-0.223768	1	0.563796	-0.453083	1	0.59601	-0.360188	1	0.533311	-0.539376	1	0.782157	0.0610603	1	0.802903	0.0981486	1	0.52727	-0.517377	1	0.703592	-0.101498	1	1.24927	0.774739	1	0.887608	0.247633	1
ENSMUSG00000069516	Lyz2	0.0265419	-1.94054	0.842593	0.0155842	-2.65515	1	0.0396712	-1.35826	1	0.0422094	-1.20386	1	0.0641513	-0.560518	1	0.0221963	-2.14397	1	0.022123	-2.12303	1	0.00567423	-3.7741	1	3.36478	6.76572	8.07159e-11	0.0021451	-4.93534	1	0.0026356	-4.62361	1	0.00339429	-4.24467	1
ENSMUSG00000042675	Ypel3	4.49457	0.496741	0.845532	5.26112	0.739222	0.746365	2.7747	-0.319405	1	3.45273	0.0433903	1	3.19041	-0.0809198	1	3.36424	0.00196896	1	2.77965	-0.295144	1	6.06575	0.900568	1	3.54155	0.074781	1	2.67815	-0.344001	1	0.905327	-1.93813	0.731078	1.28644	-1.41573	1
ENSMUSG00000051627	Hist1h1e	0.46534	-0.602034	0.845532	0.416156	-0.754909	1	0.452405	-0.656755	0.848285	0.384708	-0.872038	0.945155	0.247654	-1.51593	0.441143	0.562106	-0.287383	1	0.383228	-0.867119	1	0.280874	-1.29355	1	0.661373	-0.0266904	1	0.637094	-0.085964	1	0.230615	-1.58437	1	2.48123	2.01868	0.00922357
ENSMUSG00000034349	Smc4	0.81809	-0.589408	0.849342	0.990464	-0.272488	1	0.852168	-0.532817	1	1.3706	0.245787	1	1.3054	0.16351	1	2.12124	0.977768	0.155787	0.786438	-0.621164	1	1.14478	-0.0407288	1	1.39285	0.247949	1	1.26024	0.105267	1	0.806492	-0.564101	1	1.66151	0.518444	1
ENSMUSG00000057666	Gapdh	12.3172	0.489979	0.856423	7.54738	-0.321274	1	9.94146	0.124502	1	5.10552	-0.922381	0.758226	5.76914	-0.724552	1	7.04462	-0.427628	1	10.1045	0.139927	1	8.00776	-0.216274	1	5.09288	-0.875187	1	9.41269	0.0268932	1	12.9434	0.51094	1	14.0286	0.626414	1
ENSMUSG00000002489	Tiam1	0.78898	0.490081	0.86879	0.535058	-0.160486	1	0.392898	-0.673627	0.80307	0.388326	-0.658061	1	0.296886	-1.05164	1	0.782869	0.452934	1	1.25673	1.23362	0.100674	0.456775	-0.385585	1	0.52727	-0.166298	1	0.421512	-0.511214	1	0.720835	0.298909	1	0.424287	-0.49155	1
ENSMUSG00000003345	Csnk1g2	1.31939	0.485551	0.87527	1.4805	0.656649	0.930166	0.815549	-0.327651	1	1.06247	0.108928	1	0.92348	-0.112144	1	0.676087	-0.600931	1	1.00125	0.0137946	1	1.43842	0.562158	1	1.03016	0.0546737	1	0.679996	-0.570066	1	0.643085	-0.647762	1	0.812933	-0.296383	1
ENSMUSG00000023034	Nr4a1	0.196496	-0.712481	0.879837	0.0219334	-3.90435	1.13771e-05	0.0953635	-1.84037	0.00620513	0.0458273	-2.84283	0.0021959	0.053708	-2.58557	0.0352508	0.275954	-0.160378	1	1.62212	3.08252	1.09991e-12	0.106392	-1.5448	1	0.198107	-0.618112	1	0.531984	0.861584	0.660957	0.701068	1.28492	0.393646	0.101829	-1.5979	1
ENSMUSG00000006782	Cnp	0.495734	-0.574799	0.886235	0.629141	-0.18367	1	0.798765	0.211116	1	0.818862	0.237657	1	0.843664	0.279911	1	1.07922	0.693792	0.617371	0.491702	-0.55909	1	0.658211	-0.104862	1	0.512031	-0.467505	1	0.880562	0.338395	1	0.362394	-0.990892	1	0.726379	0.042705	1
ENSMUSG00000023020	Cox14	1.24447	0.477563	0.89958	1.06146	0.195129	1	1.00361	0.110958	1	0.849614	-0.160815	1	0.866788	-0.126775	1	0.789468	-0.276311	1	0.917749	-0.0381248	1	1.07243	0.197879	1	0.618704	-0.610731	1	0.922392	-0.0293427	1	0.786725	-0.267551	1	0.806145	-0.228818	1
ENSMUSG00000076437	Selenoh	0.356175	-0.62391	0.904862	0.387297	-0.474249	1	0.558449	0.110431	1	0.390135	-0.460984	1	0.451297	-0.229424	1	0.421729	-0.340093	1	0.251204	-1.12024	0.994814	0.438334	-0.263571	1	0.271255	-0.950233	1	0.418294	-0.337948	1	0.332085	-0.676718	1	2.3166	2.32702	0.000409191
ENSMUSG00000035278	Plekhj1	1.23805	0.475208	0.905978	1.21557	0.423476	1	0.858653	-0.146618	1	0.862277	-0.13143	1	0.891404	-0.0773459	1	0.671287	-0.52275	1	0.859944	-0.133614	1	1.23982	0.423559	1	0.694899	-0.436137	1	0.693939	-0.45314	1	0.955403	0.0297145	1	0.812933	-0.210698	1
ENSMUSG00000038733	Wdr26	1.60793	0.473556	0.909193	1.64442	0.48951	1	1.0345	-0.272993	1	1.2494	0.0407289	1	0.938399	-0.403042	1	0.83386	-0.593197	1	1.85049	0.669792	1	1.57034	0.38369	1	1.53305	0.337767	1	0.804411	-0.625105	1	0.755098	-0.713476	1	0.734864	-0.747571	1
ENSMUSG00000032657	Fam189b	0.46962	-0.564592	0.911335	0.942557	0.571137	1	0.740402	0.184493	1	1.01604	0.693629	0.838497	0.891404	0.464377	1	0.670088	0.0128603	1	0.433183	-0.659791	1	1.01569	0.643487	1	0.737569	0.154244	1	0.398988	-0.766468	1	0.243793	-1.48231	1	0.364886	-0.883862	1
ENSMUSG00000026011	Ctla4	1.09421	0.476629	0.919758	0.320342	-1.4609	0.218453	0.222006	-2.07049	0.000252989	0.109141	-3.04041	0.000139031	0.0827999	-3.41257	0.000364849	1.2166	0.629261	0.73498	0.840676	0.0252826	1	0.326268	-1.37435	1	0.420597	-0.983478	1	4.59694	2.89922	2.27489e-10	1.12672	0.469164	1	1.05563	0.365321	1
ENSMUSG00000020108	Ddit4	1.97352	0.469663	0.92223	1.50821	0.0106719	1	1.97822	0.48465	1	1.13664	-0.434192	1	1.06969	-0.519593	1	1.63113	0.136105	1	1.10615	-0.469918	1	1.2611	-0.258232	1	0.789381	-0.935957	1	2.13652	0.546426	1	1.11354	-0.444656	1	1.33226	-0.175238	1
ENSMUSG00000005873	Reep5	0.63829	-0.558208	0.926202	0.552374	-0.763218	0.939115	0.826611	-0.142897	1	0.639773	-0.534581	1	0.721329	-0.342151	1	1.34617	0.658033	0.701936	0.789293	-0.204201	1	0.661048	-0.459868	1	0.569939	-0.66566	1	2.08503	1.32231	0.107188	1.02656	0.199196	1	1.47143	0.740852	1
ENSMUSG00000027763	Mbnl1	1.72094	-0.551897	0.938186	2.74917	0.208021	1	2.24715	-0.122242	1	3.4063	0.558294	1	2.41015	-0.00422701	1	2.94071	0.316462	1	1.91543	-0.360986	1	1.92924	-0.337515	1	4.03224	0.754363	1	2.74572	0.194868	1	1.67624	-0.54782	1	2.04167	-0.25169	1
ENSMUSG00000039621	Prex1	0.815093	0.465839	0.938956	1.05973	0.889576	0.438581	0.523355	-0.283446	1	0.778461	0.367169	1	0.469199	-0.430046	1	0.402533	-0.674517	1	0.47743	-0.404822	1	0.629839	0.0244441	1	1.12769	0.884804	0.999268	0.396843	-0.670648	1	0.354488	-0.83118	1	0.405618	-0.626233	1
ENSMUSG00000029075	Tnfrsf4	1.07409	-0.559099	0.940581	0.359592	-2.189	0.0077921	0.449353	-1.92064	0.000426527	0.207429	-2.98959	0.000169666	0.18947	-3.09531	0.00112932	2.94791	1.11105	0.0677334	1.49723	-0.0185722	1	0.365988	-2.09079	1	0.551653	-1.47107	1	8.12027	2.82628	1.03602e-09	4.92461	1.85433	0.0153443	0.884213	-0.797022	1
ENSMUSG00000000594	Gm2a	0.33477	-0.608795	0.941189	0.369404	-0.436552	1	0.551583	0.212394	1	0.589725	0.307238	1	0.48934	0.00705112	1	0.502116	0.0480708	1	0.339696	-0.556612	1	0.319175	-0.627372	1	0.371832	-0.389835	1	1.32138	1.58392	0.0187294	0.378208	-0.377617	1	0.439561	-0.151108	1
ENSMUSG00000041642	Kif21b	0.484176	-0.553008	0.943708	0.957564	0.558664	1	0.575996	-0.278576	1	1.14629	0.859177	0.490611	0.751913	0.156892	1	0.764872	0.187782	1	0.405351	-0.79572	1	0.621328	-0.135257	1	1.41113	1.08073	0.999268	0.655327	-0.0565781	1	0.264877	-1.39534	1	0.329246	-1.06813	1
ENSMUSG00000036752	Tubb4b	0.554383	-0.551363	0.94534	0.541407	-0.570262	1	0.467663	-0.832049	0.4805	0.618669	-0.361206	1	0.775783	-0.00475229	1	0.482319	-0.745921	0.981914	0.684387	-0.200082	1	0.597213	-0.394697	1	0.414501	-0.915574	1	0.612425	-0.36198	1	1.14517	0.588005	1	3.49273	2.35069	0.000310482
ENSMUSG00000002603	Tgfb1	0.765434	-0.549375	0.94534	0.728418	-0.608491	1	0.914727	-0.267191	1	0.866498	-0.337034	1	0.835458	-0.387069	1	1.23639	0.227506	1	1.69634	0.734955	1	0.84546	-0.356296	1	1.03321	-0.055754	1	1.90056	0.887834	0.65838	1.37842	0.37946	1	1.14727	0.0996464	1
ENSMUSG00000036438	Calm2	1.86521	0.459452	0.94805	1.60402	0.191534	1	1.18556	-0.306343	1	1.21744	-0.247977	1	1.37851	-0.0509766	1	1.27719	-0.172736	1	1.2867	-0.158555	1	1.76185	0.320636	1	0.838146	-0.775128	1	1.14226	-0.334211	1	1.34284	-0.0888923	1	1.72091	0.282664	1
ENSMUSG00000016541	Atxn10	1.04926	0.457644	0.957039	0.884838	0.158301	1	0.794569	-0.015684	1	0.694645	-0.227019	1	0.661653	-0.297768	1	0.788868	-0.0261122	1	0.832112	0.0580492	1	0.858227	0.102294	1	0.508983	-0.661818	1	0.700374	-0.205087	1	0.813081	0.0210922	1	0.599093	-0.431866	1
ENSMUSG00000031328	Flna	0.58649	-0.534046	0.9895	0.643571	-0.37208	1	0.959739	0.282788	1	0.745297	-0.14046	1	0.596756	-0.479536	1	1.10681	0.497874	1	0.613736	-0.438118	1	0.380173	-1.12771	1	1.16121	0.522878	1	1.26132	0.675851	1	0.594327	-0.47081	1	1.29832	0.702287	1
ENSMUSG00000000869	Il4	1.04027	0.448717	0.990567	1.00951	0.379191	1	1.27253	0.82947	0.231412	0.750724	-0.0991543	1	0.659415	-0.297606	1	0.0965838	-3.16812	1.34168e-05	1.19036	0.63721	1	0.777369	-0.041075	1	0.737569	-0.116393	1	0.0493372	-4.06245	0.000400541	0.595645	-0.439395	1	0.582121	-0.469097	1
ENSMUSG00000056290	Ms4a4b	2.51592	-0.528982	0.992033	3.6242	0.0640766	1	3.85459	0.174142	1	5.36903	0.708583	0.795139	5.35514	0.686314	1	3.76737	0.125939	1	3.37198	-0.0505495	1	3.75492	0.112542	1	2.83141	-0.305944	1	1.65387	-1.11617	0.838347	1.81461	-0.971601	1	3.08202	-0.183017	1
ENSMUSG00000038393	Txnip	0.433232	-0.530546	0.995328	0.520051	-0.22764	1	0.521829	-0.234783	1	0.70972	0.269252	1	0.739977	0.329838	1	1.22979	1.20242	0.030931	0.324709	-0.94117	1	0.547563	-0.136639	1	0.542509	-0.145352	1	0.968511	0.740311	0.956647	0.253017	-1.27848	1	0.434469	-0.477406	1
ENSMUSG00000033813	Tcea1	0.882304	0.0664365	1	0.857132	0.0174359	1	0.709886	-0.296827	1	0.877955	0.0556745	1	0.81308	-0.0651933	1	0.785868	-0.120464	1	0.793575	-0.103313	1	0.929155	0.137936	1	0.697947	-0.283782	1	0.763655	-0.158569	1	1.12935	0.435089	1	0.858756	0.0193523	1
ENSMUSG00000025935	Tram1	0.813809	-0.119681	1	0.868676	-0.0112948	1	0.884211	0.018049	1	0.99192	0.201412	1	0.938399	0.10985	1	0.751074	-0.241162	1	1.02694	0.253073	1	0.841204	-0.0585975	1	0.789381	-0.149909	1	0.991035	0.190629	1	0.674712	-0.38878	1	0.765413	-0.198391	1
ENSMUSG00000043716	Rpl7	6.84139	-0.128663	1	5.74365	-0.399565	1	9.08814	0.356877	1	7.02906	-0.0807967	1	8.40755	0.201232	1	8.57076	0.237024	1	7.07937	-0.0685547	1	6.65587	-0.159117	1	5.0624	-0.558344	1	6.53611	-0.188229	1	7.95686	0.109531	1	7.50308	0.0201157	1
ENSMUSG00000026155	Smap1	1.69611	0.0971697	1	1.92436	0.298218	1	1.67725	0.0799832	1	1.76194	0.153936	1	1.59483	-0.0055647	1	1.63053	0.0297144	1	1.52078	-0.0799109	1	1.98031	0.320967	1	1.70982	0.0957365	1	0.995325	-0.715223	1	0.967264	-0.751706	1	1.31359	-0.294193	1
ENSMUSG00000026126	Ptpn18	2.58141	-0.380642	1	2.90963	-0.179643	1	3.64556	0.193184	1	3.75482	0.228168	1	4.24592	0.418815	1	3.74097	0.222319	1	2.82533	-0.22193	1	3.39744	0.0624323	1	3.02342	-0.111918	1	4.21297	0.394461	1	2.40498	-0.45524	1	2.51857	-0.383389	1
ENSMUSG00000061518	Cox5b	2.52491	0.0643189	1	2.1916	-0.164161	1	2.70642	0.184976	1	1.96696	-0.333165	1	2.10506	-0.222865	1	2.17344	-0.176666	1	2.45352	0.0151859	1	2.48815	0.0350001	1	1.73725	-0.493193	1	2.31885	-0.0714607	1	2.84117	0.236048	1	3.38241	0.495831	1
ENSMUSG00000037138	Aff3	0.557808	-0.290061	1	0.823078	0.344262	1	0.638936	-0.0690041	1	0.916546	0.519385	1	0.554983	-0.28125	1	0.822462	0.341442	1	0.772165	0.234562	1	0.644025	-0.0485516	1	1.18864	0.857488	0.999268	0.189841	-1.86023	0.303289	0.37689	-0.845587	1	0.373372	-0.851981	1
ENSMUSG00000073702	Rpl31	2.29202	-0.0983136	1	2.08194	-0.246987	1	2.75715	0.215265	1	2.45658	0.0157714	1	2.66153	0.141006	1	2.3666	-0.0436425	1	2.20874	-0.150695	1	2.14202	-0.19121	1	2.44129	0.00324837	1	1.92737	-0.352727	1	3.21806	0.424228	1	2.32	-0.0714827	1
ENSMUSG00000026074	Map4k4	0.726478	-0.111449	1	0.994504	0.40069	1	0.783507	0.0139557	1	1.09563	0.558512	1	0.802637	0.0507176	1	0.735477	-0.0873283	1	0.681532	-0.204286	1	0.683745	-0.191056	1	1.26789	0.722687	0.999268	0.462268	-0.780142	1	0.425649	-0.895206	1	0.619458	-0.335848	1
ENSMUSG00000026104	Stat1	1.67556	-0.151067	1	1.6577	-0.162659	1	1.35302	-0.505397	1	1.86324	0.023418	1	1.59781	-0.215954	1	2.49618	0.498531	1	2.25655	0.326303	1	1.35189	-0.457658	1	1.7403	-0.0802243	1	3.23802	0.881039	0.670633	1.65779	-0.154063	1	1.29832	-0.51479	1
ENSMUSG00000026094	Stk17b	2.18414	-0.134707	1	2.55177	0.119005	1	2.67514	0.208175	1	2.6815	0.198267	1	2.35942	-0.0069112	1	2.30001	-0.047495	1	2.68402	0.196266	1	2.30657	-0.0412426	1	2.295	-0.0490884	1	2.65885	0.175538	1	1.51679	-0.667159	1	1.85498	-0.36481	1
ENSMUSG00000052331	Ankrd44	0.551387	-0.394322	1	0.779788	0.169861	1	0.812116	0.251087	1	0.9678	0.52187	1	0.719091	0.0384029	1	0.712681	0.0248175	1	0.505262	-0.507763	1	0.536215	-0.400742	1	1.32884	0.944668	0.999268	0.594192	-0.251518	1	0.465183	-0.612988	1	0.51763	-0.450039	1
ENSMUSG00000025982	Sf3b1	1.91059	-0.0381513	1	2.08598	0.104069	1	1.82755	-0.113622	1	2.10142	0.115383	1	1.72761	-0.192368	1	2.02946	0.0595818	1	2.09384	0.107675	1	1.76327	-0.155426	1	2.01765	0.0444587	1	1.94989	-0.00444289	1	1.79879	-0.125895	1	1.97208	0.0120749	1
ENSMUSG00000025980	Hspd1	0.449928	-0.369923	1	0.41962	-0.465892	1	0.416929	-0.500297	1	0.428726	-0.430675	1	0.472929	-0.272524	1	0.395334	-0.55642	1	0.533808	-0.0856713	1	0.458194	-0.309093	1	0.286494	-0.980256	1	0.423657	-0.431201	1	2.06235	2.05367	0.00276493	0.692436	0.308053	1
ENSMUSG00000073676	Hspe1	0.854906	-0.23891	1	0.812111	-0.311208	1	0.890695	-0.174997	1	0.942475	-0.0756205	1	1.09505	0.160627	1	0.873454	-0.195803	1	0.891344	-0.161284	1	0.897947	-0.143797	1	0.682708	-0.540317	1	0.792613	-0.334077	1	2.68963	1.55992	0.108178	0.911368	-0.120773	1
ENSMUSG00000051223	Bzw1	0.908418	-0.0565019	1	0.816729	-0.223048	1	0.814786	-0.239333	1	0.849614	-0.159954	1	0.893642	-0.0785534	1	0.754674	-0.345938	1	1.27814	0.489044	1	0.783044	-0.272903	1	0.49984	-0.919489	1	1.00498	0.102191	1	1.52865	0.742474	1	1.22364	0.395372	1
ENSMUSG00000026034	Clk1	0.51243	-0.0707002	1	0.652806	0.323027	1	0.415785	-0.418137	1	0.66329	0.347351	1	0.471437	-0.195181	1	0.575903	0.11877	1	0.558785	0.0693564	1	0.566004	0.0865459	1	1.13378	1.11433	0.999268	0.471921	-0.188583	1	0.291233	-0.901983	1	0.332641	-0.699332	1
ENSMUSG00000026021	Sumo1	1.05097	0.0302511	1	0.987001	-0.0712692	1	1.03794	0.00962869	1	1.00217	-0.0467457	1	1.05924	0.0406053	1	1.05702	0.038115	1	1.12114	0.130193	1	1.20152	0.228955	1	0.603465	-0.782674	1	0.93848	-0.144343	1	1.08191	0.0710792	1	1.06581	0.0479219	1
ENSMUSG00000026020	Nop58	0.287252	-0.250223	1	0.255697	-0.422976	1	0.204459	-0.804466	0.651817	0.273758	-0.314948	1	0.3036	-0.149393	1	0.222563	-0.635641	1	0.388224	0.235708	1	0.287967	-0.220433	1	0.24992	-0.415356	1	0.242396	-0.482951	1	1.17284	1.98208	0.00308052	0.465018	0.496788	1
ENSMUSG00000026012	Cd28	1.74834	-0.282854	1	2.54485	0.329235	1	2.24181	0.130738	1	3.04028	0.621356	0.926385	2.75105	0.444656	1	1.62093	-0.390347	1	1.98251	-0.0728078	1	2.73782	0.417129	1	2.54796	0.298962	1	1.21198	-0.810218	1	1.19392	-0.826043	1	1.35093	-0.638081	1
ENSMUSG00000026009	Icos	2.21753	-0.00701443	1	2.65509	0.284272	1	1.47318	-0.679327	0.78305	1.50507	-0.613223	1	1.24051	-0.895957	1	2.87772	0.414639	1	2.07742	-0.108843	1	1.78171	-0.334399	1	1.53609	-0.545513	1	7.24614	1.89641	0.00106438	1.62484	-0.472697	1	2.03997	-0.131638	1
ENSMUSG00000025967	Eef1b2	4.67352	-0.156111	1	3.76792	-0.488693	1	5.89156	0.235699	1	4.79317	-0.110049	1	5.91758	0.222081	1	5.99779	0.249054	1	5.418	0.0834969	1	4.6401	-0.153607	1	3.03256	-0.773969	1	4.70742	-0.13336	1	6.49938	0.355789	1	5.13896	-0.000802966	1
ENSMUSG00000025997	Ikzf2	1.51546	-0.109365	1	1.32754	-0.314451	1	0.862849	-1.02136	0.207367	0.590931	-1.54581	0.0898174	0.34761	-2.30812	0.0270704	3.97313	1.53398	0.00119726	1.37805	-0.250996	1	0.929155	-0.826201	1	1.99022	0.302233	1	4.4854	1.62031	0.013611	1.75794	0.123856	1	1.77522	0.136948	1
ENSMUSG00000046330	Rpl37a	12.8142	-0.257527	1	13.298	-0.190211	1	16.4288	0.157457	1	17.6881	0.266466	1	19.6094	0.424912	1	16.8914	0.191943	1	14.1181	-0.0936017	1	15.363	0.0360927	1	14.2271	-0.0798161	1	13.0518	-0.210562	1	13.626	-0.14428	1	11.6984	-0.369868	1
ENSMUSG00000006304	Arpc2	3.98856	-0.0467998	1	3.71424	-0.158513	1	4.7388	0.247925	1	3.56488	-0.222469	1	3.70958	-0.157011	1	3.85855	-0.0976455	1	4.98982	0.309441	1	3.72939	-0.144148	1	2.74912	-0.588983	1	4.84685	0.254499	1	4.04827	-0.0210876	1	4.56702	0.158929	1
ENSMUSG00000026222	Sp100	1.59979	-0.468919	1	2.54369	0.28502	1	2.4909	0.267395	1	2.83587	0.461584	1	2.42283	0.20018	1	2.44579	0.220002	1	1.49937	-0.544952	1	2.1023	-0.0222041	1	2.19137	0.0379552	1	2.22018	0.0609168	1	0.907963	-1.26835	1	1.73279	-0.309562	1
ENSMUSG00000036707	Cab39	0.791976	-0.00512382	1	0.769399	-0.0510462	1	0.757568	-0.080227	1	0.722986	-0.149238	1	0.607945	-0.413175	1	0.861456	0.129704	1	0.894199	0.186486	1	0.581608	-0.464622	1	0.801572	0.0141226	1	1.18946	0.622788	1	0.889514	0.171037	1	0.81463	0.0379331	1
ENSMUSG00000026223	Itm2c	1.55655	-0.181118	1	1.82624	0.0802406	1	1.47508	-0.273521	1	1.67873	-0.0544408	1	1.54336	-0.18397	1	2.32821	0.474847	1	2.00891	0.229237	1	1.94342	0.168387	1	1.28617	-0.441437	1	3.00206	0.848752	0.732289	1.54973	-0.172095	1	1.07769	-0.707575	1
ENSMUSG00000026234	Ncl	1.30869	-0.284596	1	1.38238	-0.188377	1	1.04061	-0.661991	0.816296	1.32236	-0.257308	1	1.4158	-0.147175	1	1.24719	-0.349015	1	1.62426	0.0671331	1	1.34337	-0.220659	1	1.55438	-0.00301922	1	1.28277	-0.292999	1	4.82182	1.77421	0.0255973	1.64793	0.084895	1
ENSMUSG00000026238	Ptma	4.40724	-0.47508	1	4.19735	-0.535577	1	3.509	-0.848065	0.454055	4.51097	-0.421769	1	5.25145	-0.180713	1	4.93477	-0.281763	1	5.57358	-0.0886373	1	4.93091	-0.269203	1	3.44097	-0.791279	1	6.40848	0.12617	1	12.5573	1.16482	0.581137	16.1908	1.5456	0.195271
ENSMUSG00000026305	Lrrfip1	1.23976	0.0714124	1	1.34197	0.196555	1	1.17793	-0.0141993	1	1.24879	0.0798542	1	1.04432	-0.200097	1	0.998833	-0.27386	1	1.40588	0.266102	1	1.08945	-0.129827	1	1.45685	0.299453	1	1.23558	0.0598835	1	0.959357	-0.320543	1	1.09805	-0.117323	1
ENSMUSG00000034353	Ramp1	0.873314	0.204185	1	1.56015	1.18256	0.0728785	0.843014	0.147328	1	0.709117	-0.137416	1	0.632561	-0.311077	1	0.623296	-0.340002	1	0.459588	-0.799731	1	1.1008	0.534778	1	0.768047	-0.00899201	1	0.472994	-0.738905	1	0.503399	-0.640348	1	0.487081	-0.683036	1
ENSMUSG00000040710	St8sia4	0.40455	-0.387419	1	0.83289	0.80195	0.630912	0.418455	-0.338669	1	0.742885	0.604086	0.963941	0.411016	-0.341356	1	0.648491	0.379629	1	0.266904	-0.998293	1	0.522029	0.0285117	1	1.1094	1.14506	0.999268	0.464414	-0.14901	1	0.188445	-1.47697	1	0.376766	-0.45411	1
ENSMUSG00000026385	Dbi	1.22606	0.343349	1	0.789601	-0.374916	1	1.13978	0.222987	1	0.617463	-0.752962	0.964513	0.705664	-0.538624	1	0.65329	-0.666761	0.963694	1.02408	0.0358869	1	0.790136	-0.353276	1	0.536413	-0.908832	1	0.950278	-0.0789139	1	0.996255	-0.00703329	1	2.33527	1.28934	0.652682
ENSMUSG00000026341	Actr3	3.34	-0.180736	1	3.41987	-0.136955	1	4.22308	0.214758	1	3.60589	-0.0524968	1	3.38734	-0.148799	1	3.64139	-0.0369476	1	3.62747	-0.0424694	1	3.17899	-0.239065	1	2.41081	-0.640118	1	5.12356	0.489235	1	3.03093	-0.311018	1	4.96415	0.428974	1
ENSMUSG00000026355	Mcm6	0.808672	0.166347	1	0.505621	-0.581914	1	0.569511	-0.41781	1	0.399783	-0.938964	0.874926	0.355816	-1.09968	1	0.53631	-0.488825	1	0.833539	0.204233	1	0.506425	-0.548813	1	0.380975	-0.948964	1	0.843023	0.215519	1	1.41268	1.0091	0.827269	1.80916	1.37922	0.45889
ENSMUSG00000026434	Nucks1	0.595909	-0.252484	1	0.60259	-0.225886	1	0.501994	-0.537267	1	0.599976	-0.231708	1	0.633307	-0.143773	1	0.470921	-0.608334	1	0.73577	0.0902563	1	0.69793	0.00747364	1	0.618704	-0.167822	1	0.436527	-0.698501	1	1.07005	0.658393	1	2.03148	1.64632	0.115337
ENSMUSG00000090553	Snrpe	1.95896	0.030011	1	1.57112	-0.321057	1	2.03773	0.0979442	1	1.59551	-0.295633	1	1.76192	-0.137172	1	1.65272	-0.240536	1	2.10883	0.144157	1	1.75476	-0.138757	1	1.15512	-0.747349	1	1.70535	-0.183586	1	2.62637	0.472077	1	2.95813	0.646441	1
ENSMUSG00000051998	Lax1	1.01887	0.245963	1	0.952946	0.127315	1	0.794569	-0.172411	1	0.777255	-0.19712	1	0.652702	-0.461771	1	0.670688	-0.427797	1	1.73559	1.10584	0.217683	0.99299	0.181332	1	0.953963	0.118237	1	0.676778	-0.397403	1	0.723471	-0.294132	1	0.536298	-0.732533	1
ENSMUSG00000031506	Ptpn7	0.700364	-0.426218	1	0.725532	-0.356789	1	1.05815	0.261062	1	0.990111	0.136529	1	0.834712	-0.132802	1	0.880652	-0.050603	1	1.00125	0.15192	1	0.680907	-0.431222	1	0.981393	0.112553	1	1.38895	0.654338	1	0.731378	-0.325938	1	1.1914	0.405297	1
ENSMUSG00000026395	Ptprc	8.43476	0.0995799	1	10.2019	0.405698	1	7.32621	-0.136979	1	8.92185	0.185259	1	6.3092	-0.357789	1	6.40993	-0.339369	1	10.0196	0.366959	1	7.38785	-0.11081	1	10.9721	0.47233	1	6.64766	-0.2716	1	6.51651	-0.299158	1	6.45425	-0.311164	1
ENSMUSG00000006005	Tpr	1.48164	-0.254841	1	1.62422	-0.100569	1	1.60363	-0.127606	1	2.00977	0.240815	1	1.78579	0.0495801	1	1.86629	0.121401	1	1.70918	-0.0189937	1	1.55758	-0.157824	1	2.1487	0.317402	1	2.0239	0.239809	1	1.51679	-0.198034	1	1.9008	0.140027	1
ENSMUSG00000008475	Arpc5	1.86393	-0.0770057	1	1.50474	-0.41164	1	2.43215	0.380564	1	1.48336	-0.432234	1	1.49189	-0.416175	1	1.96047	0.00634332	1	2.15664	0.156338	1	1.44835	-0.446814	1	0.996632	-0.983332	1	2.77468	0.540798	1	1.82779	-0.0999929	1	2.96322	0.62668	1
ENSMUSG00000056708	Ier5	0.732043	-0.108765	1	0.63145	-0.337819	1	0.619481	-0.387187	1	0.656657	-0.275199	1	0.716107	-0.136271	1	1.1644	0.650654	0.711361	0.873503	0.174859	1	0.792974	0.0217991	1	0.621752	-0.333485	1	1.39968	0.905191	0.626447	1.00284	0.377716	1	0.504052	-0.648603	1
ENSMUSG00000014226	Cacybp	0.52827	-0.0117547	1	0.447902	-0.272572	1	0.474147	-0.193396	1	0.477569	-0.170671	1	0.518432	-0.0398785	1	0.393534	-0.473077	1	0.605172	0.203354	1	0.497914	-0.0978787	1	0.259063	-1.04021	1	0.436527	-0.29837	1	1.26772	1.34494	0.316243	0.60079	0.183016	1
ENSMUSG00000053332	Gas5	1.62633	-0.136996	1	1.19825	-0.610099	1	1.98432	0.199089	1	1.65159	-0.107151	1	1.75222	-0.0131354	1	2.53158	0.585786	0.825521	1.57645	-0.178015	1	1.437	-0.309686	1	1.50562	-0.236073	1	1.98207	0.175265	1	2.6066	0.591474	1	1.41203	-0.333874	1
ENSMUSG00000040225	Prrc2c	1.51631	-0.267654	1	1.86087	0.0673002	1	1.64941	-0.132398	1	2.29076	0.403663	1	1.70374	-0.0722267	1	1.96167	0.151706	1	1.62283	-0.148279	1	1.3916	-0.372178	1	2.61806	0.563583	1	1.79545	0.00905373	1	1.6736	-0.0969626	1	1.6632	-0.105526	1
ENSMUSG00000005763	Cd247	2.24493	0.0491638	1	2.14196	-0.0280734	1	2.4188	0.178252	1	2.10444	-0.0560459	1	2.17592	-0.00299767	1	1.71751	-0.375657	1	2.61551	0.2879	1	2.37325	0.127208	1	1.65496	-0.405403	1	2.7897	0.37813	1	1.85414	-0.243685	1	1.87365	-0.226165	1
ENSMUSG00000048865	Arhgap30	0.976485	-0.0536436	1	1.09898	0.138038	1	0.977285	-0.0532722	1	1.11915	0.166635	1	0.88842	-0.197	1	1.07322	0.0993399	1	0.942013	-0.106656	1	0.868157	-0.224344	1	1.47209	0.556861	1	1.19053	0.25375	1	0.893467	-0.18201	1	0.882516	-0.19853	1
ENSMUSG00000015355	Cd48	0.749167	-0.308682	1	0.752083	-0.291853	1	0.905953	0.00332981	1	0.833936	-0.128207	1	0.880961	-0.0404973	1	1.26579	0.547035	0.924179	0.697233	-0.402964	1	0.774532	-0.231373	1	0.603465	-0.589626	1	1.68176	0.966015	0.528622	0.855251	-0.0835137	1	1.04205	0.212264	1
ENSMUSG00000038147	Cd84	0.626303	-0.397302	1	0.934476	0.253902	1	0.809064	0.0222337	1	1.06669	0.46903	1	0.849631	0.0972017	1	0.796067	-0.00484646	1	0.952004	0.277813	1	0.880924	0.14806	1	1.24655	0.65704	1	0.550217	-0.561189	1	0.524484	-0.627083	1	0.444652	-0.86381	1
ENSMUSG00000015314	Slamf6	1.2449	-0.480683	1	2.32494	0.538816	1	1.77414	0.101449	1	2.52291	0.672345	0.874073	1.94617	0.238779	1	1.48115	-0.191809	1	1.45298	-0.218682	1	2.23139	0.436102	1	2.59063	0.64472	1	0.761509	-1.17712	1	0.752463	-1.18622	1	1.15915	-0.543657	1
ENSMUSG00000026547	Tagln2	0.5394	-0.471875	1	0.35382	-1.10287	0.645233	0.47491	-0.684761	0.780128	0.377472	-1.00129	0.793657	0.621372	-0.229303	1	0.990434	0.516904	0.983688	0.770025	0.104768	1	0.419893	-0.801225	1	0.365736	-0.984169	1	1.18731	0.773765	0.888238	1.17284	0.744133	1	1.56816	1.18129	0.903775
ENSMUSG00000039630	Hnrnpu	2.47311	-0.0993703	1	2.6245	-0.00105158	1	2.05909	-0.404485	1	2.73336	0.0638081	1	2.10729	-0.341073	1	2.25802	-0.238998	1	3.10293	0.263382	1	2.08386	-0.346739	1	2.4352	-0.113065	1	2.40465	-0.134394	1	4.19455	0.714081	1	3.40787	0.389645	1
ENSMUSG00000010609	Psen2	1.20038	0.0365653	1	1.3564	0.23255	1	1.17335	-0.00140177	1	1.17583	0.00199284	1	1.04432	-0.182392	1	1.22379	0.0658493	1	1.19036	0.0211945	1	1.31075	0.165184	1	1.0454	-0.170915	1	1.86838	0.718006	1	0.694479	-0.783338	1	0.784082	-0.598583	1
ENSMUSG00000038855	Itpkb	0.689661	-0.169651	1	0.906194	0.275242	1	0.55883	-0.518088	1	0.870116	0.208025	1	0.587805	-0.40554	1	0.997633	0.431203	1	0.931309	0.312652	1	0.625584	-0.29881	1	1.6641	1.15336	0.999268	0.841951	0.147964	1	0.433555	-0.843578	1	0.463321	-0.739087	1
ENSMUSG00000060743	H3f3a	6.48607	0.322333	1	5.27728	-0.0251813	1	5.18854	-0.0550464	1	4.54173	-0.262128	1	4.85759	-0.153636	1	4.99416	-0.112621	1	6.35074	0.26754	1	5.88701	0.139908	1	3.01428	-0.845003	1	4.6259	-0.224412	1	5.59142	0.0625911	1	6.28793	0.237353	1
ENSMUSG00000038776	Ephx1	1.62633	0.071416	1	1.89897	0.320128	1	1.39269	-0.188665	1	1.59551	0.0376043	1	1.37478	-0.194795	1	1.8165	0.246408	1	2.233	0.574017	1	2.11932	0.464736	1	1.56352	0.00359508	1	1.32782	-0.24297	1	1.14517	-0.461593	1	0.665281	-1.25491	1
ENSMUSG00000004880	Lbr	0.505152	-0.434803	1	0.750929	0.209896	1	0.671359	0.030782	1	0.800772	0.313102	1	0.747437	0.19717	1	0.559706	-0.258557	1	0.472434	-0.515008	1	0.679489	0.0460801	1	0.65223	-0.0137577	1	0.6017	-0.13818	1	0.346581	-0.955036	1	1.27286	0.995737	1
ENSMUSG00000026511	Srp9	1.33566	0.0692248	1	1.30503	0.0292199	1	1.33471	0.0693887	1	1.1897	-0.117878	1	1.30242	0.0253086	1	1.21	-0.0911607	1	1.21891	-0.0782892	1	1.35189	0.0801668	1	0.83205	-0.631591	1	1.33211	0.0589324	1	1.29671	0.0176038	1	1.44088	0.174854	1
ENSMUSG00000002107	Celf2	1.09592	-0.301195	1	1.56131	0.275556	1	1.31831	0.00228994	1	1.78063	0.489521	1	1.26363	-0.0640546	1	1.35097	0.041133	1	1.10544	-0.272045	1	1.22705	-0.105902	1	2.01765	0.628563	1	1.0393	-0.358024	1	1.18865	-0.153917	1	1.32208	0.00580173	1
ENSMUSG00000025781	Atp5c1	2.32541	0.063849	1	2.05769	-0.134069	1	2.68467	0.31396	1	1.97479	-0.198325	1	2.17219	-0.0469242	1	2.12844	-0.0800434	1	2.06815	-0.123658	1	2.12925	-0.0756652	1	1.23741	-0.867768	1	2.24806	0.00619457	1	2.22708	-0.008208	1	2.66622	0.260899	1
ENSMUSG00000026778	Prkcq	1.27572	0.0690694	1	1.66059	0.497392	1	1.21112	-0.0179358	1	1.5515	0.382726	1	1.22484	0.000961448	1	1.10082	-0.168195	1	1.14897	-0.0989693	1	1.38026	0.180586	1	1.96583	0.698231	1	0.674633	-0.894511	1	0.614094	-1.02595	1	0.889305	-0.47412	1
ENSMUSG00000026786	Apbb1ip	0.910987	-0.405032	1	1.28252	0.151784	1	1.08943	-0.115982	1	1.57682	0.487852	1	1.5456	0.444295	1	1.52554	0.433593	1	0.705083	-0.775225	1	1.37033	0.24177	1	1.32579	0.186764	1	1.22914	0.0789195	1	0.865793	-0.447119	1	0.841785	-0.484692	1
ENSMUSG00000015092	Edf1	2.06256	0.134288	1	1.8222	-0.0699213	1	1.81153	-0.0837203	1	1.52617	-0.34844	1	1.69777	-0.178142	1	1.88848	-0.0128617	1	2.01106	0.0860428	1	1.97038	0.0510916	1	1.29836	-0.561532	1	2.32636	0.306807	1	2.47878	0.399857	1	1.92456	0.0154138	1
ENSMUSG00000062647	Rpl7a	5.45736	-0.0180805	1	4.16849	-0.442671	1	6.18528	0.196061	1	4.69127	-0.256496	1	5.55431	0.0101185	1	6.36553	0.229653	1	4.89205	-0.18792	1	4.77628	-0.217253	1	4.10539	-0.436265	1	6.09744	0.152036	1	7.45478	0.456201	1	5.68714	0.0437998	1
ENSMUSG00000039844	Rapgef1	0.479467	-0.160005	1	0.738808	0.548164	1	0.467281	-0.205838	1	0.735046	0.536592	1	0.505751	-0.0673471	1	0.502116	-0.0803568	1	0.431042	-0.315428	1	0.537633	0.0277232	1	1.09416	1.07942	0.999268	0.312112	-0.78903	1	0.386115	-0.46713	1	0.351309	-0.601175	1
ENSMUSG00000054766	Set	1.68798	-0.110937	1	1.67906	-0.115372	1	1.45601	-0.358046	1	1.67149	-0.12201	1	1.75148	-0.0471224	1	1.36297	-0.441815	1	1.83193	0.0230722	1	1.82852	0.0188294	1	1.51781	-0.255594	1	1.3986	-0.386287	1	3.67666	1.09462	0.711118	2.38279	0.415673	1
ENSMUSG00000075415	Fnbp1	0.599333	-0.11336	1	0.746311	0.243515	1	0.600027	-0.113559	1	0.843584	0.442327	1	0.522161	-0.319119	1	0.608898	-0.0835123	1	0.589472	-0.132553	1	0.522029	-0.307729	1	1.10331	0.800769	0.999268	0.701447	0.136033	1	0.537662	-0.264717	1	0.47011	-0.4601	1
ENSMUSG00000076441	Ass1	1.20637	-0.0465505	1	0.778057	-0.730626	0.978428	1.26528	0.033383	1	0.958755	-0.405578	1	1.09952	-0.187753	1	1.86749	0.66836	0.676774	0.935591	-0.437476	1	0.792974	-0.666779	1	0.621752	-1.0076	1	2.6449	1.18598	0.213428	0.936954	-0.420723	1	1.77522	0.537686	1
ENSMUSG00000044627	Swi5	1.02272	0.164697	1	0.834622	-0.167083	1	0.990636	0.113168	1	0.754341	-0.324988	1	0.825761	-0.179724	1	0.808065	-0.217331	1	0.937018	0.0168062	1	0.960363	0.0531519	1	0.609561	-0.611499	1	0.799049	-0.225156	1	1.1254	0.293496	1	1.24061	0.436889	1
ENSMUSG00000038900	Rpl12	4.87558	-0.504225	1	5.71248	-0.240055	1	7.80989	0.278602	1	8.64809	0.426339	1	9.7965	0.617639	1	6.75127	0.0253964	1	5.84191	-0.200949	1	6.37358	-0.0635865	1	6.26933	-0.0884479	1	5.26943	-0.351776	1	7.43502	0.168978	1	5.48857	-0.285781	1
ENSMUSG00000026864	Hspa5	2.62936	0.0175906	1	2.98294	0.220436	1	1.90651	-0.51465	1	2.6218	0.0120733	1	2.28334	-0.203123	1	1.71571	-0.651382	0.983688	4.66297	0.944187	0.490539	2.49524	-0.0636491	1	2.47482	-0.0757742	1	2.44541	-0.094825	1	3.9165	0.622382	1	2.26569	-0.207016	1
ENSMUSG00000026875	Traf1	0.581353	-0.111175	1	0.479648	-0.409506	1	0.508478	-0.335455	1	0.535456	-0.235926	1	0.505005	-0.321576	1	1.06002	0.880236	0.268618	0.749329	0.295192	1	0.53054	-0.236234	1	0.694899	0.165304	1	0.979237	0.702351	1	0.525801	-0.250474	1	0.419195	-0.581908	1
ENSMUSG00000062997	Rpl35	8.82946	-0.278182	1	7.6432	-0.494373	1	13.1335	0.395262	1	10.6536	0.0294517	1	13.4904	0.402059	1	11.8888	0.205775	1	9.41585	-0.164134	1	9.47738	-0.148894	1	7.98829	-0.398347	1	8.51067	-0.312992	1	12.2252	0.235222	1	10.2762	-0.0277428	1
ENSMUSG00000026755	Arpc5l	0.989328	-0.074881	1	1.07127	0.0551634	1	1.15962	0.194776	1	0.969006	-0.104628	1	1.04432	0.0139412	1	0.927445	-0.173919	1	1.08617	0.0757184	1	1.11073	0.106077	1	0.764999	-0.441938	1	1.05324	0.0265319	1	0.793314	-0.398354	1	1.13879	0.14258	1
ENSMUSG00000049744	Arhgap15	0.836498	-0.171414	1	1.10359	0.280099	1	0.83157	-0.184364	1	1.27533	0.515931	1	1.02344	0.15346	1	0.978436	0.0845569	1	0.981978	0.0888169	1	1.01285	0.131663	1	1.6702	0.868161	0.999268	0.702519	-0.420552	1	0.428284	-1.14781	1	0.51763	-0.862009	1
ENSMUSG00000068882	Ssb	0.902425	-0.0710614	1	0.864059	-0.13742	1	0.869334	-0.135086	1	0.872528	-0.121396	1	0.874248	-0.116022	1	0.923245	-0.0318817	1	1.08688	0.225789	1	0.899365	-0.069254	1	0.566892	-0.740154	1	0.973874	0.0508638	1	1.32966	0.523962	1	1.0692	0.189436	1
ENSMUSG00000075284	Wipf1	0.82922	0.0318287	1	1.02452	0.374131	1	0.716752	-0.212498	1	0.895441	0.153621	1	0.717599	-0.194738	1	0.862655	0.093771	1	0.899195	0.157673	1	0.86532	0.0930806	1	0.941771	0.215671	1	0.677851	-0.276069	1	0.575878	-0.516098	1	0.762019	-0.0969041	1
ENSMUSG00000018770	Atp5g3	4.37214	0.152218	1	3.58264	-0.172628	1	3.9923	-8.39926e-05	1	2.93898	-0.481396	1	3.265	-0.312176	1	3.24126	-0.329192	1	4.16056	0.0643707	1	3.86841	-0.0485799	1	2.13346	-0.918822	1	4.17007	0.0655835	1	5.61514	0.517608	1	5.81103	0.562876	1
ENSMUSG00000059005	Hnrnpa3	3.46971	-0.0569252	1	3.03431	-0.267363	1	3.52845	-0.0295907	1	2.97094	-0.299309	1	3.05315	-0.252069	1	2.70975	-0.442972	1	3.9693	0.157517	1	2.80874	-0.368383	1	2.24928	-0.687113	1	3.22515	-0.163808	1	5.38189	0.615609	1	6.45255	0.884463	1
ENSMUSG00000027067	Ssrp1	0.763722	-0.0173095	1	0.751506	-0.0423223	1	0.601935	-0.413015	1	0.69163	-0.173408	1	0.713123	-0.122695	1	0.585502	-0.434066	1	0.73577	-0.0744428	1	0.700767	-0.143971	1	0.615656	-0.328924	1	0.681068	-0.189198	1	1.29144	0.786868	1	1.36281	0.858561	1
ENSMUSG00000002102	Psmc3	0.899	0.0231272	1	0.94198	0.0972954	1	0.86819	-0.0355307	1	0.753136	-0.257674	1	0.780258	-0.198358	1	0.803265	-0.156448	1	0.837821	-0.0883973	1	0.956108	0.113652	1	0.755855	-0.232882	1	0.912739	0.04438	1	1.01075	0.198142	1	1.18631	0.436716	1
ENSMUSG00000040479	Dgkz	2.0326	0.366787	1	1.80604	0.158047	1	1.67344	0.0374278	1	1.5527	-0.0841062	1	1.32032	-0.333133	1	1.31858	-0.341246	1	1.76057	0.114243	1	1.57318	-0.0602646	1	2.34681	0.529307	1	1.04573	-0.675368	1	1.68546	0.0434573	1	1.43748	-0.194152	1
ENSMUSG00000027215	Cd82	3.55319	0.267984	1	3.31655	0.144663	1	2.88951	-0.0807236	1	2.60613	-0.239026	1	2.17294	-0.513788	1	2.42179	-0.354003	1	5.52576	0.972922	0.426686	3.20878	0.0847205	1	1.9445	-0.652013	1	2.39929	-0.354523	1	3.4803	0.208124	1	2.16556	-0.500278	1
ENSMUSG00000005087	Cd44	0.831361	0.0580675	1	1.3616	0.876064	0.45908	0.780455	-0.0480154	1	1.16438	0.605433	0.954377	0.733264	-0.140995	1	0.495517	-0.752461	0.967261	0.565208	-0.542444	1	1.03271	0.380301	1	1.16731	0.551634	1	0.475139	-0.788032	1	0.54425	-0.5804	1	0.61267	-0.400572	1
ENSMUSG00000027184	Caprin1	0.644711	-0.0593186	1	0.709371	0.096125	1	0.524118	-0.403812	1	0.682586	0.0341309	1	0.566918	-0.254548	1	0.634694	-0.0815499	1	0.707224	0.0894003	1	0.547563	-0.296669	1	0.758903	0.188535	1	0.675706	0.0175271	1	1.00416	0.620576	1	0.700921	0.0722387	1
ENSMUSG00000027170	Eif3m	0.983335	0.00849466	1	0.819038	-0.281742	1	1.09134	0.187242	1	0.923179	-0.0921191	1	0.968237	-0.0161689	1	1.06302	0.132894	1	0.99411	0.0251008	1	0.883761	-0.152235	1	0.536413	-0.875574	1	0.972802	-0.00860094	1	1.25059	0.372098	1	1.00301	0.037196	1
ENSMUSG00000027133	Nop10	1.61178	0.231083	1	1.49839	0.103341	1	1.17946	-0.29245	1	1.40738	0.00266256	1	1.61795	0.221619	1	0.926245	-0.651561	0.983688	1.60785	0.212588	1	1.86115	0.424634	1	0.886911	-0.673059	1	0.805484	-0.836226	1	2.17305	0.664453	1	1.21176	-0.220571	1
ENSMUSG00000009549	Srp14	1.50347	0.423244	1	1.28426	0.147023	1	1.14818	-0.0348233	1	0.965388	-0.306063	1	1.08237	-0.123951	1	0.988634	-0.268951	1	1.19893	0.0354998	1	1.36323	0.227427	1	0.694899	-0.76331	1	1.21198	0.0509074	1	1.18997	0.0226705	1	1.08617	-0.113562	1
ENSMUSG00000027248	Pdia3	2.93588	-0.0482196	1	3.66691	0.312809	1	2.75295	-0.157068	1	3.34238	0.161023	1	3.12253	0.050649	1	2.62456	-0.223563	1	3.10579	0.04243	1	3.39461	0.173954	1	2.02679	-0.58738	1	3.1297	0.0525447	1	3.34852	0.153943	1	2.91739	-0.0539823	1
ENSMUSG00000074884	Serf2	6.64318	0.178826	1	6.43513	0.119899	1	6.18795	0.0605447	1	5.6862	-0.0781376	1	6.13167	0.0408753	1	5.04215	-0.267756	1	6.27866	0.0783427	1	7.08853	0.257354	1	4.81248	-0.31976	1	5.40672	-0.151872	1	5.22243	-0.202702	1	5.56834	-0.105872	1
ENSMUSG00000060802	B2m	6.27374	-0.304967	1	6.51016	-0.236397	1	7.79273	0.0530329	1	7.8431	0.0597557	1	7.95923	0.0814103	1	9.545	0.3778	1	7.13004	-0.0906904	1	6.48564	-0.229724	1	6.14132	-0.306994	1	12.4641	0.775229	0.885944	6.91976	-0.133094	1	7.32997	-0.0465164	1
ENSMUSG00000027203	Dut	0.3215	-0.413483	1	0.256274	-0.749771	1	0.297534	-0.546177	1	0.256271	-0.746941	1	0.281967	-0.590156	1	0.252558	-0.769582	0.936173	0.296877	-0.513553	1	0.299316	-0.480999	1	0.201155	-1.03924	1	0.314257	-0.414889	1	0.723471	0.85442	0.920914	1.50197	1.99528	0.00537739
ENSMUSG00000027368	Dusp2	0.493594	-0.179681	1	0.312839	-0.880355	0.930166	0.361237	-0.691625	0.769818	0.303304	-0.92425	0.901247	0.388637	-0.535465	1	0.710281	0.412508	1	1.35236	1.49133	0.013604	0.401452	-0.468883	1	0.37488	-0.555913	1	0.821572	0.61828	1	1.01339	0.936129	0.793939	0.334338	-0.734283	1
ENSMUSG00000027404	Snrpb	1.57496	0.0836992	1	1.54803	0.0525964	1	1.41024	-0.101832	1	1.30849	-0.214081	1	1.44863	-0.0524224	1	1.1848	-0.369673	1	1.58215	0.0857263	1	1.68099	0.173034	1	1.0393	-0.535805	1	1.22485	-0.305224	1	2.06631	0.488198	1	2.13671	0.532786	1
ENSMUSG00000027342	Pcna	0.240161	-0.434683	1	0.209521	-0.63093	1	0.202552	-0.71628	0.821371	0.230945	-0.478343	1	0.216324	-0.569086	1	0.207565	-0.643091	1	0.355396	0.198462	1	0.225551	-0.485996	1	0.185916	-0.747006	1	0.239178	-0.405691	1	0.527119	0.795344	1	1.01489	1.81035	0.0228278
ENSMUSG00000027423	Snx5	0.677675	-0.0475956	1	0.744002	0.103982	1	0.61376	-0.214301	1	0.742282	0.0997807	1	0.736248	0.0850308	1	0.619096	-0.188433	1	0.56164	-0.335946	1	0.709279	0.0260161	1	0.572987	-0.28533	1	1.00069	0.556374	1	0.835484	0.273758	1	0.692436	-0.00979322	1
ENSMUSG00000032966	Fkbp1a	2.68159	0.000737253	1	2.74975	0.0407927	1	2.87311	0.118553	1	2.54703	-0.0812685	1	2.60484	-0.0449167	1	1.95687	-0.494298	1	3.70882	0.517027	1	3.05983	0.198556	1	1.91707	-0.493118	1	2.31027	-0.226056	1	2.93474	0.136086	1	2.22156	-0.280433	1
ENSMUSG00000019188	H13	0.888726	-0.0119932	1	0.869253	-0.0468812	1	0.810971	-0.16609	1	0.765798	-0.246594	1	0.76534	-0.242996	1	1.01503	0.20166	1	0.953432	0.0991462	1	0.849716	-0.0779316	1	0.764999	-0.229398	1	1.43507	0.730074	0.973281	1.15834	0.390835	1	0.692436	-0.380758	1
ENSMUSG00000038467	Chmp4b	1.50304	-0.0167993	1	1.36968	-0.164046	1	1.44457	-0.0840441	1	1.41281	-0.114383	1	1.57618	0.0583364	1	1.54714	0.0299197	1	1.79197	0.261589	1	1.48239	-0.036438	1	1.33799	-0.186584	1	1.90699	0.349186	1	1.70655	0.176138	1	1.33565	-0.191363	1
ENSMUSG00000027593	Raly	1.36391	-0.0393076	1	1.387	-0.0110764	1	1.37476	-0.0266384	1	1.29945	-0.114471	1	1.25916	-0.161196	1	1.29458	-0.120459	1	1.58215	0.196532	1	1.42991	0.0350149	1	0.810716	-0.79494	1	1.40611	0.0100862	1	1.50097	0.108416	1	2.07561	0.595133	1
ENSMUSG00000074656	Eif2s2	0.65841	-0.0411011	1	0.590469	-0.212199	1	0.673266	-0.00417857	1	0.59274	-0.205216	1	0.611675	-0.152677	1	0.630494	-0.107933	1	0.657982	-0.0395379	1	0.585864	-0.210909	1	0.6248	-0.110981	1	0.667125	-0.0171796	1	1.02393	0.635165	1	0.785779	0.228082	1
ENSMUSG00000047459	Dynlrb1	1.03299	0.224228	1	0.901576	-0.00437208	1	0.996358	0.166307	1	0.727207	-0.342963	1	0.798907	-0.192	1	0.882452	-0.0384617	1	0.952718	0.0823824	1	0.907877	0.00648452	1	0.560796	-0.695974	1	1.04466	0.221077	1	0.809128	-0.166494	1	1.04205	0.212453	1
ENSMUSG00000027620	Rbm39	3.24496	0.0321868	1	3.97225	0.359173	1	2.80979	-0.209233	1	3.69332	0.238722	1	3.3299	0.0703084	1	3.03969	-0.0733961	1	3.08081	-0.0513411	1	4.0514	0.363507	1	4.69667	0.57136	1	2.62345	-0.293616	1	2.57498	-0.318973	1	2.27587	-0.49914	1
ENSMUSG00000046229	Scand1	1.52017	-0.0161057	1	1.5792	0.0454598	1	1.63987	0.112822	1	1.50205	-0.0345823	1	1.64182	0.105217	1	1.51595	-0.0199494	1	1.5429	0.00793414	1	1.73348	0.182632	1	1.54219	0.00555402	1	1.56485	0.0290372	1	1.15307	-0.428922	1	1.49519	-0.0397942	1
ENSMUSG00000027639	Samhd1	2.05314	-0.0168261	1	2.78842	0.482331	1	1.48004	-0.557516	1	2.53739	0.324758	1	1.76491	-0.250701	1	2.71335	0.434894	1	2.16663	0.0683727	1	2.4768	0.266898	1	2.19747	0.0829375	1	2.92162	0.52711	1	0.835484	-1.34954	1	0.901185	-1.23008	1
ENSMUSG00000027642	Rpn2	0.744458	-0.116851	1	0.898113	0.188547	1	0.672885	-0.287048	1	0.854438	0.10742	1	0.921988	0.225141	1	0.672487	-0.272066	1	0.795716	-0.00619462	1	0.909295	0.19512	1	0.521174	-0.621942	1	0.746494	-0.102856	1	1.08323	0.462325	1	0.969071	0.289199	1
ENSMUSG00000070544	Top1	1.25518	0.117254	1	1.22769	0.0768818	1	1.08409	-0.128793	1	1.07634	-0.132668	1	1.03313	-0.193631	1	0.931044	-0.36036	1	1.45584	0.345737	1	1.12208	-0.063236	1	1.24046	0.0849671	1	0.98889	-0.255303	1	1.40082	0.27194	1	1.29832	0.154878	1
ENSMUSG00000016933	Plcg1	1.12375	0.407732	1	1.4349	0.80085	0.627455	0.836529	-0.0929007	1	1.1083	0.36506	1	0.62361	-0.537346	1	0.614897	-0.568407	1	0.795716	-0.163825	1	0.863901	-0.0340738	1	1.47818	0.759054	0.999268	0.44189	-1.03821	1	0.498128	-0.85367	1	0.595698	-0.583918	1
ENSMUSG00000016921	Srsf6	0.611748	0.0252991	1	0.51832	-0.238725	1	0.506571	-0.28995	1	0.542089	-0.167178	1	0.534097	-0.186858	1	0.451724	-0.452345	1	0.705083	0.248298	1	0.483728	-0.326873	1	0.615656	0.0340792	1	0.507315	-0.25975	1	1.08191	0.896837	0.841733	0.840087	0.499528	1
ENSMUSG00000017707	Serinc3	1.99364	0.29586	1	1.96938	0.26326	1	1.02115	-0.807745	0.520251	1.17402	-0.555295	1	1.05327	-0.711116	1	2.30601	0.521051	0.983688	1.13113	-0.604747	1	1.80866	0.116542	1	1.01187	-0.736231	1	4.09177	1.41134	0.0609734	0.739285	-1.21347	1	2.66452	0.700012	1
ENSMUSG00000018326	Ywhab	1.17855	-0.050885	1	1.17343	-0.055942	1	1.24545	0.0417552	1	1.13362	-0.110373	1	1.14353	-0.0947936	1	1.04383	-0.240502	1	1.22747	0.0156336	1	1.21429	-0.00143331	1	1.05454	-0.20838	1	1.4533	0.273681	1	1.35865	0.168262	1	1.38827	0.198627	1
ENSMUSG00000018209	Stk4	1.05825	-0.309708	1	1.67213	0.437241	1	1.3122	0.0449377	1	2.08092	0.800963	0.599267	1.63959	0.393367	1	1.08342	-0.261102	1	0.999105	-0.382115	1	1.45686	0.196959	1	1.63667	0.363053	1	0.822645	-0.663648	1	0.53239	-1.2991	1	0.816327	-0.663983	1
ENSMUSG00000017002	Slpi	0.00256857	-5.92319	1	0.00634913	-4.6559	1	0.00877344	-4.3304	1	0.00241196	-5.85279	1	0.00745945	-4.37684	1	0.0041993	-5.18134	1	0.00428188	-5.10023	1	0.00141856	-5.85912	1	8.16202	10.5881	2.98302e-05	0.0021451	-5.69614	1	0.00527119	-4.6464	1	0.00169715	-5.59095	1
ENSMUSG00000017760	Ctsa	0.928539	-0.252161	1	1.31831	0.319311	1	1.21989	0.20517	1	1.32899	0.330793	1	1.25916	0.237796	1	0.964638	-0.182374	1	0.968418	-0.173472	1	1.32068	0.300066	1	1.07892	-0.00490092	1	1.36106	0.351257	1	0.461229	-1.26528	1	0.729773	-0.583907	1
ENSMUSG00000078923	Ube2v1	1.51332	0.267189	1	1.29869	0.00882798	1	1.37438	0.106092	1	1.10166	-0.251291	1	1.13682	-0.198274	1	1.12841	-0.213731	1	1.37163	0.0944905	1	1.42991	0.152875	1	0.950915	-0.448546	1	1.38573	0.107223	1	1.22028	-0.0856442	1	1.34753	0.0629476	1
ENSMUSG00000027540	Ptpn1	1.39559	0.266668	1	1.09494	-0.134521	1	1.12109	-0.102579	1	0.970815	-0.322885	1	0.950334	-0.349949	1	1.04502	-0.207546	1	1.80624	0.666137	1	1.13626	-0.0712926	1	1.14597	-0.057587	1	1.27312	0.101048	1	1.3771	0.218767	1	1.0081	-0.248624	1
ENSMUSG00000027510	Rbm38	1.30912	0.385505	1	1.04357	0.000919993	1	0.898706	-0.249327	1	0.75193	-0.513148	1	0.907815	-0.215471	1	1.2226	0.25547	1	0.872076	-0.278366	1	0.964619	-0.117086	1	0.795477	-0.396155	1	1.31923	0.360288	1	0.950132	-0.140156	1	1.2474	0.267648	1
ENSMUSG00000016252	Atp5e	6.06654	0.383587	1	4.8161	-0.00772134	1	4.99171	0.0529735	1	3.94175	-0.323676	1	4.45478	-0.129125	1	4.00973	-0.297074	1	4.61729	-0.0736801	1	5.1678	0.0978035	1	3.70308	-0.395144	1	4.35347	-0.161337	1	5.53739	0.20289	1	5.22891	0.114365	1
ENSMUSG00000027566	Psma7	1.62077	0.207045	1	1.34428	-0.101895	1	1.3164	-0.14277	1	1.12518	-0.380716	1	1.21589	-0.254927	1	1.198	-0.282921	1	1.52578	0.0985594	1	1.45828	0.0259122	1	1.14597	-0.328266	1	1.42005	-0.0140159	1	2.38258	0.776553	1	1.74127	0.291155	1
ENSMUSG00000039001	Rps21	8.1398	-0.185842	1	8.57479	-0.096788	1	9.56496	0.0831368	1	11.3248	0.350846	1	12.4938	0.500321	1	9.5714	0.0787626	1	8.86706	-0.0426957	1	10.0377	0.144763	1	7.92734	-0.207501	1	7.12065	-0.373824	1	8.47212	-0.110436	1	6.68845	-0.46061	1
ENSMUSG00000078784	Rbis	0.608751	0.102726	1	0.534481	-0.109213	1	0.55616	-0.0489126	1	0.474554	-0.295624	1	0.574378	0.0055818	1	0.508115	-0.18856	1	0.578054	0.0155626	1	0.597213	0.0646387	1	0.396215	-0.533083	1	0.552363	-0.0535764	1	1.0292	0.898806	0.838436	0.515932	-0.153064	1
ENSMUSG00000069094	Pde7a	0.69009	-0.22325	1	1.20056	0.687556	0.869107	0.772826	-0.0377622	1	1.37783	0.918226	0.364343	1.0391	0.432848	1	0.47452	-0.794351	0.892527	0.585904	-0.463119	1	1.02278	0.389798	1	1.63362	1.07549	0.999268	0.146939	-2.48278	0.062323	0.338674	-1.25568	1	0.392041	-1.03273	1
ENSMUSG00000039221	Rpl22l1	2.61566	-0.171961	1	1.95669	-0.619659	1	3.41935	0.282219	1	2.66341	-0.136648	1	3.32393	0.212561	1	3.47522	0.28969	1	2.77466	-0.0708804	1	2.38318	-0.296108	1	1.62753	-0.848084	1	2.6492	-0.139493	1	3.73332	0.380838	1	3.34338	0.210197	1
ENSMUSG00000027706	Sec62	0.893863	0.0779021	1	1.07704	0.378215	1	0.719804	-0.284123	1	0.941872	0.158498	1	0.893642	0.0726634	1	0.83446	-0.0351423	1	0.863512	0.0190613	1	1.03697	0.294461	1	0.825955	-0.046728	1	0.918102	0.112133	1	0.653628	-0.398543	1	0.629641	-0.449952	1
ENSMUSG00000027673	Ndufb5	1.07923	0.0503638	1	1.0072	-0.0620743	1	1.17907	0.203481	1	0.923782	-0.19835	1	1.06969	0.0332855	1	1.00723	-0.0617784	1	0.938445	-0.170939	1	1.13343	0.119033	1	0.685756	-0.618095	1	0.956713	-0.137156	1	1.07664	0.0418357	1	1.17782	0.175617	1
ENSMUSG00000037270	4932438A13Rik	0.409687	-0.330542	1	0.621637	0.349051	1	0.475292	-0.0896842	1	0.779667	0.723288	0.782869	0.513956	0.0396937	1	0.438526	-0.211069	1	0.538089	0.111964	1	0.425567	-0.242928	1	1.13683	1.21574	0.999268	0.316402	-0.690452	1	0.264877	-0.945834	1	0.291909	-0.795331	1
ENSMUSG00000044167	Foxo1	0.614317	-0.344133	1	0.760741	0.00615829	1	0.709123	-0.112072	1	0.763989	0.012931	1	0.786972	0.0590914	1	1.2106	0.768867	0.450938	0.510971	-0.608124	1	0.604305	-0.337673	1	0.944819	0.325	1	1.17551	0.67823	1	0.735331	-0.0449604	1	0.573635	-0.412288	1
ENSMUSG00000027829	Ccnl1	0.646852	0.00441858	1	0.839816	0.428823	1	0.496272	-0.435603	1	0.732634	0.204058	1	0.600486	-0.111317	1	0.608898	-0.0916584	1	0.703655	0.136786	1	0.642606	-0.00507579	1	1.06064	0.734525	0.999268	0.547	-0.249363	1	0.512623	-0.343546	1	0.512538	-0.340197	1
ENSMUSG00000028081	Rps3a1	15.6576	-0.213698	1	14.6746	-0.30844	1	19.5785	0.160674	1	18.671	0.0738602	1	23.9501	0.467343	1	20.0084	0.18519	1	16.3953	-0.131	1	18.6994	0.0707028	1	11.5451	-0.63973	1	15.1122	-0.251326	1	19.2715	0.116651	1	16.3673	-0.128908	1
ENSMUSG00000028080	Lrba	0.279974	-0.352031	1	0.346316	-0.00334773	1	0.225058	-0.710969	0.836806	0.31657	-0.145424	1	0.21334	-0.744762	1	0.402533	0.238128	1	0.252631	-0.490225	1	0.200017	-0.813659	1	0.515079	0.585733	1	1.14441	1.91879	0.00100639	0.34131	-0.0229214	1	0.303789	-0.194141	1
ENSMUSG00000028071	Sh2d2a	1.32881	0.158393	1	1.04068	-0.23809	1	1.2588	0.0686925	1	0.900868	-0.46215	1	0.830983	-0.577487	1	1.177	-0.0427481	1	1.82337	0.657526	1	1.14478	-0.082135	1	0.996632	-0.283413	1	1.57343	0.404243	1	1.34152	0.156819	1	1.01998	-0.253057	1
ENSMUSG00000004897	Hdgf	0.526129	-0.133098	1	0.539099	-0.0893582	1	0.466518	-0.33486	1	0.502894	-0.198575	1	0.554237	-0.0439781	1	0.488918	-0.242956	1	0.473148	-0.289735	1	0.59012	0.0525505	1	0.411454	-0.472625	1	0.452616	-0.348444	1	0.926412	0.74115	1	1.24401	1.18496	0.633842
ENSMUSG00000001416	Cct3	0.613889	0.0327043	1	0.55122	-0.140006	1	0.484828	-0.360512	1	0.535456	-0.185069	1	0.57587	-0.0686668	1	0.47812	-0.362562	1	0.66155	0.148793	1	0.566004	-0.0912459	1	0.508983	-0.242414	1	0.483719	-0.330028	1	1.44167	1.35306	0.304689	0.57703	-0.0616582	1
ENSMUSG00000001418	Glmp	0.796685	-0.0859266	1	0.831159	-0.0151313	1	0.891077	0.102476	1	0.833333	-0.0108954	1	0.800399	-0.0734354	1	0.942442	0.186313	1	0.897767	0.106318	1	0.879506	0.0709619	1	0.496792	-0.763023	1	1.20447	0.556853	1	0.614094	-0.466662	1	0.69583	-0.277658	1
ENSMUSG00000028062	Lamtor2	1.00731	0.145716	1	1.08628	0.262427	1	0.949821	0.0479575	1	0.931621	0.0141512	1	1.06223	0.220024	1	0.841659	-0.146951	1	0.780729	-0.261114	1	1.17598	0.365118	1	0.783286	-0.240411	1	0.805484	-0.207074	1	0.777501	-0.257881	1	0.756927	-0.29507	1
ENSMUSG00000028053	Ash1l	0.497019	0.0462445	1	0.711102	0.632938	0.930166	0.353608	-0.517286	1	0.643994	0.464546	1	0.366259	-0.427806	1	0.422929	-0.211134	1	0.528812	0.141589	1	0.534796	0.153335	1	1.03321	1.12668	0.999268	0.288516	-0.7737	1	0.318907	-0.618708	1	0.290212	-0.750688	1
ENSMUSG00000028049	Scamp3	1.31211	0.029551	1	1.67675	0.427531	1	1.63987	0.417928	1	1.40497	0.137731	1	1.34046	0.0610556	1	0.874653	-0.607179	1	1.03193	-0.345634	1	1.5519	0.279506	1	0.975297	-0.408837	1	0.832298	-0.659119	1	1.13594	-0.190247	1	1.21007	-0.0945897	1
ENSMUSG00000042747	Krtcap2	0.873742	-0.243252	1	0.973725	-0.0629747	1	0.904428	-0.190247	1	0.950916	-0.100236	1	1.07267	0.0897151	1	0.980836	-0.0511692	1	0.895626	-0.191825	1	1.08094	0.0977179	1	0.771094	-0.398753	1	1.43936	0.540992	1	1.5326	0.630713	1	1.16594	0.210263	1
ENSMUSG00000027940	Tpm3	1.64003	-0.191035	1	1.49262	-0.332564	1	1.90689	0.0595438	1	1.4924	-0.33142	1	1.63437	-0.185545	1	1.70191	-0.125118	1	2.15521	0.248304	1	1.40012	-0.409951	1	1.44161	-0.360131	1	2.22447	0.289064	1	2.39971	0.401175	1	2.72392	0.587879	1
ENSMUSG00000090733	Rps27	13.5137	-0.202588	1	16.4292	0.116385	1	15.1517	-0.0141706	1	20.7773	0.498404	1	23.219	0.666659	1	15.799	0.0531261	1	15.15	-0.0137693	1	18.4455	0.282827	1	15.3884	0.00683371	1	10.7973	-0.525384	1	11.764	-0.393387	1	8.82686	-0.814322	1
ENSMUSG00000042312	S100a13	1.03727	-0.0499666	1	0.959296	-0.172239	1	1.41863	0.493575	0.988445	0.845393	-0.369509	1	0.906323	-0.256034	1	1.14701	0.112684	1	0.934877	-0.208898	1	0.906458	-0.246821	1	0.65223	-0.721084	1	1.8051	0.812095	0.820536	0.627272	-0.79461	1	1.25759	0.242846	1
ENSMUSG00000027907	S100a11	7.99083	0.312252	1	7.81116	0.261614	1	7.14807	0.125239	1	5.92861	-0.180443	1	5.7587	-0.222265	1	5.30671	-0.354353	1	8.92914	0.470097	1	9.3568	0.517772	1	3.27944	-1.0348	1	7.39951	0.164035	1	3.48689	-0.961417	1	4.94209	-0.440947	1
ENSMUSG00000005779	Psmb4	0.917836	0.121344	1	0.793641	-0.116083	1	0.913201	0.115067	1	0.70369	-0.304633	1	0.707156	-0.291584	1	0.792467	-0.117953	1	0.895626	0.0754805	1	0.75751	-0.178578	1	0.67966	-0.332423	1	0.907376	0.0932576	1	1.09509	0.377678	1	1.15576	0.45459	1
ENSMUSG00000005625	Psmd4	0.939241	0.12685	1	0.885415	0.0268956	1	0.859416	-0.02208	1	0.865292	-0.00985379	1	0.845156	-0.0463239	1	0.858456	-0.0224826	1	0.818553	-0.0964201	1	0.997246	0.204526	1	0.819859	-0.0875013	1	0.773308	-0.179775	1	1.01207	0.227609	1	0.782384	-0.158757	1
ENSMUSG00000013707	Tnfaip8l2	0.82708	-0.22405	1	1.04299	0.154345	1	1.11194	0.275328	1	1.1095	0.253452	1	1.17188	0.334857	1	1.07502	0.202472	1	0.678678	-0.516192	1	1.2001	0.356651	1	0.935676	-0.0183169	1	0.944915	-0.00423541	1	0.494174	-0.968208	1	0.773899	-0.300587	1
ENSMUSG00000046722	Cdc42se1	0.783842	-0.280295	1	0.880797	-0.0860344	1	0.969656	0.0717757	1	0.963579	0.0572763	1	1.06894	0.219372	1	0.910647	-0.0327868	1	1.02979	0.16114	1	0.956108	0.0423165	1	0.835098	-0.156655	1	1.10902	0.2701	1	0.715564	-0.391784	1	1.01489	0.131156	1
ENSMUSG00000038642	Ctss	0.812525	-0.246308	1	0.962181	0.0310728	1	0.911294	-0.059083	1	0.953328	0.0161849	1	0.980172	0.0593101	1	1.34797	0.58055	0.842386	0.79857	-0.259829	1	1.02278	0.121083	1	0.871672	-0.116033	1	1.44794	0.661031	1	0.714246	-0.416964	1	0.64831	-0.555973	1
ENSMUSG00000038612	Mcl1	1.16528	-0.189108	1	1.25597	-0.063386	1	1.08409	-0.312013	1	1.26628	-0.0501343	1	1.11743	-0.243025	1	1.85729	0.572213	0.861619	1.45227	0.16612	1	1.09087	-0.270533	1	1.29836	-0.0103855	1	2.12257	0.750589	0.929906	1.20315	-0.124564	1	0.92155	-0.518263	1
ENSMUSG00000054312	Mrps21	1.23334	0.0796143	1	1.15554	-0.0279943	1	1.37667	0.271276	1	0.975036	-0.295678	1	1.07714	-0.136576	1	1.02523	-0.21708	1	1.26886	0.119542	1	1.21145	0.044485	1	0.72233	-0.711878	1	1.29564	0.147866	1	1.09904	-0.1019	1	1.30341	0.153451	1
ENSMUSG00000015749	Anp32e	0.589915	-0.328163	1	0.660886	-0.137655	1	0.563408	-0.40912	1	0.698866	-0.0485847	1	0.664637	-0.125568	1	0.499716	-0.573175	1	0.846385	0.254098	1	0.583027	-0.31589	1	0.40231	-0.846712	1	0.486937	-0.590093	1	1.06873	0.600151	1	1.83292	1.4251	0.373025
ENSMUSG00000038304	Cd160	0.488457	0.306396	1	0.48946	0.297032	1	0.405104	-0.00959514	1	0.238784	-0.829763	1	0.214086	-0.980619	1	0.187769	-1.19395	0.337906	1.07689	1.62354	0.00482639	0.358895	-0.187139	1	0.259063	-0.651346	1	0.0557725	-2.91187	0.0227423	0.763005	0.963184	0.793939	0.334338	-0.289968	1
ENSMUSG00000027863	Cd2	4.11314	0.232646	1	3.65017	0.0299698	1	3.0955	-0.244626	1	2.87084	-0.349117	1	2.84727	-0.355824	1	4.06792	0.203943	1	4.55592	0.381009	1	3.76911	0.0754549	1	2.37119	-0.606629	1	5.83681	0.755406	0.915521	2.6659	-0.443582	1	2.59324	-0.480958	1
ENSMUSG00000033161	Atp1a1	0.872458	0.328529	1	0.62106	-0.231004	1	0.476436	-0.675062	0.79675	0.558369	-0.396245	1	0.516194	-0.509272	1	0.693484	-0.055977	1	1.18679	0.807942	0.857345	0.69793	-0.0427184	1	0.603465	-0.253206	1	0.786178	0.137971	1	1.37051	0.991634	0.852582	0.626247	-0.203193	1
ENSMUSG00000027843	Ptpn22	0.958933	0.162963	1	1.13072	0.425938	1	0.831951	-0.0757716	1	0.981066	0.192411	1	0.73774	-0.255854	1	0.620896	-0.529179	1	1.33595	0.686914	1	1.03271	0.25834	1	1.11245	0.361613	1	0.557725	-0.669307	1	0.536344	-0.721308	1	0.560058	-0.651559	1
ENSMUSG00000070372	Capza1	1.47864	-0.0198487	1	1.41355	-0.0909546	1	1.63072	0.146951	1	1.38266	-0.125506	1	1.40611	-0.0970976	1	1.48715	-0.00996915	1	1.43728	-0.063213	1	1.36181	-0.141748	1	0.896054	-0.750144	1	1.87589	0.346237	1	1.37973	-0.122522	1	1.68527	0.177015	1
ENSMUSG00000068798	Rap1a	2.24878	0.0475304	1	2.18468	-0.000807686	1	2.33564	0.113333	1	1.97178	-0.163311	1	1.87904	-0.234885	1	1.88308	-0.235847	1	2.96306	0.48397	1	2.36473	0.117731	1	1.34408	-0.712792	1	1.97992	-0.15065	1	1.9767	-0.1518	1	2.46256	0.177346	1
ENSMUSG00000000563	Atp5f1	1.92985	0.105307	1	1.60517	-0.192914	1	2.0938	0.248451	1	1.50687	-0.291279	1	1.68285	-0.115408	1	1.56274	-0.234324	1	1.68635	-0.112573	1	1.71362	-0.0844837	1	1.00882	-0.856912	1	1.69355	-0.103263	1	2.20863	0.299068	1	2.45407	0.454214	1
ENSMUSG00000091575	2010016I18Rik	0.720056	0.061433	1	1.19248	0.898802	0.422504	0.633214	-0.154293	1	1.07694	0.719174	0.78599	0.566918	-0.312978	1	0.317347	-1.2073	0.303053	0.670114	-0.0546352	1	0.784462	0.18493	1	1.67629	1.30967	0.940328	0.148012	-2.283	0.111526	0.243793	-1.54541	1	0.274938	-1.35966	1
ENSMUSG00000027901	Dennd2d	1.97694	-9.04301e-05	1	3.07702	0.728722	0.777761	2.19222	0.176922	1	3.0644	0.717325	0.783547	2.29975	0.237432	1	0.576503	-1.88059	0.00847344	1.88331	-0.0762018	1	2.71654	0.480185	1	3.08133	0.652957	1	0.237033	-3.12455	0.00801093	1.01339	-0.99538	1	1.24061	-0.691064	1
ENSMUSG00000040747	Cd53	2.3588	-0.129468	1	2.94138	0.229784	1	2.34709	-0.140125	1	2.97455	0.246765	1	2.60932	0.0351547	1	2.33001	-0.143807	1	3.2999	0.408391	1	3.19175	0.337603	1	1.71591	-0.582447	1	3.15222	0.32394	1	1.64725	-0.654233	1	1.87874	-0.455147	1
ENSMUSG00000047959	Kcna3	0.57322	-0.337817	1	1.22884	0.92523	0.364883	0.651142	-0.132445	1	0.925591	0.441891	1	0.660907	-0.0990021	1	0.574104	-0.322458	1	0.533094	-0.431505	1	0.924899	0.411859	1	1.15207	0.726529	0.999268	0.812992	0.219495	1	0.332085	-1.11535	1	0.509144	-0.480044	1
ENSMUSG00000068749	Psma5	0.73932	0.112902	1	0.584697	-0.264923	1	0.690813	-0.000631871	1	0.507718	-0.483622	1	0.607199	-0.200613	1	0.640093	-0.121431	1	0.701514	0.0237439	1	0.567423	-0.293839	1	0.384023	-0.853007	1	0.886998	0.383221	1	1.08059	0.681809	1	0.811236	0.240387	1
ENSMUSG00000027881	Prpf38b	0.640002	-0.124357	1	0.828273	0.29552	1	0.560356	-0.346903	1	0.893029	0.417039	1	0.639275	-0.118503	1	0.699483	0.021945	1	0.664405	-0.0588526	1	0.688	-0.00362675	1	1.03016	0.591505	1	0.562015	-0.309922	1	0.648357	-0.0929033	1	0.514235	-0.434769	1
ENSMUSG00000054091	1810037I17Rik	0.768431	-0.0138381	1	0.733036	-0.0884193	1	0.693102	-0.1873	1	0.660878	-0.251259	1	0.72655	-0.100049	1	0.748075	-0.0558496	1	0.777161	0.0047885	1	0.798648	0.0458448	1	0.451075	-0.786838	1	1.10902	0.552328	1	0.618047	-0.33834	1	1.2508	0.72134	1
ENSMUSG00000041084	Ostc	1.05397	0.142621	1	0.873294	-0.163743	1	1.01238	0.0764091	1	0.788712	-0.322851	1	0.803383	-0.288757	1	0.823662	-0.255123	1	1.33309	0.509553	1	0.924899	-0.0681688	1	0.460218	-1.08185	1	1.09293	0.185545	1	1.16757	0.283736	1	1.10484	0.197701	1
ENSMUSG00000062006	Rpl34	14.9298	-0.0765595	1	13.4723	-0.236731	1	17.1097	0.154227	1	16.8813	0.122441	1	19.4475	0.343747	1	17.709	0.199684	1	15.6153	-0.00240561	1	16.2155	0.0534364	1	10.838	-0.540583	1	14.3593	-0.130312	1	15.6554	0.000705641	1	12.2789	-0.361072	1
ENSMUSG00000078578	Ube2d3	2.34682	0.0791151	1	2.3232	0.0596121	1	2.13729	-0.0779341	1	2.09178	-0.107603	1	2.08417	-0.111339	1	2.16084	-0.0561541	1	2.59553	0.233489	1	2.13777	-0.0697607	1	1.75554	-0.357971	1	2.3285	0.0597298	1	2.32987	0.0597722	1	2.19611	-0.0293956	1
ENSMUSG00000037894	H2afz	2.07541	-0.511565	1	1.75813	-0.751482	0.955128	1.82869	-0.723174	0.695722	1.49783	-0.993065	0.648923	1.74477	-0.748898	1	3.21846	0.199954	1	1.54719	-0.932791	1	1.86824	-0.625933	1	1.09721	-1.38946	1	3.1061	0.135523	1	3.86247	0.465656	1	13.1376	2.4016	0.000159562
ENSMUSG00000037072	Selenof	1.26417	-0.0103374	1	1.26463	-0.00940504	1	1.35111	0.102834	1	1.21442	-0.0737181	1	1.33077	0.0704842	1	1.12781	-0.190681	1	1.22604	-0.0577303	1	1.36465	0.10536	1	0.670517	-0.934488	1	1.36535	0.107785	1	1.58399	0.331925	1	1.45106	0.19639	1
ENSMUSG00000037062	Sh3glb1	1.3652	0.422887	1	1.12957	0.0952879	1	0.968893	-0.158252	1	0.825494	-0.400016	1	0.822031	-0.399539	1	0.974237	-0.140514	1	1.21891	0.213605	1	1.19443	0.173285	1	0.816811	-0.387423	1	1.31387	0.322468	1	0.890831	-0.267243	1	1.06411	-0.000610666	1
ENSMUSG00000068523	Gng5	3.45815	0.201312	1	3.47817	0.202286	1	2.79491	-0.156678	1	2.85697	-0.113169	1	3.03077	-0.0192524	1	2.62936	-0.244096	1	3.70811	0.299553	1	3.85564	0.344267	1	2.02069	-0.613528	1	3.31954	0.119779	1	3.13241	0.0305609	1	2.32679	-0.41192	1
ENSMUSG00000028034	Fubp1	0.745742	-0.131078	1	0.733613	-0.152199	1	0.695772	-0.248915	1	0.789315	-0.0356762	1	0.774291	-0.0648406	1	0.673087	-0.286918	1	0.946295	0.250926	1	0.670978	-0.276054	1	0.838146	0.0559469	1	0.814064	0.0130206	1	1.49438	0.944325	0.938244	0.806145	-0.00159889	1
ENSMUSG00000055436	Srsf11	0.975201	-0.0364051	1	1.04876	0.0815184	1	0.889932	-0.190493	1	1.00639	0.0152413	1	1.06297	0.100593	1	0.914847	-0.136118	1	0.99411	-0.00425056	1	1.03838	0.0613927	1	1.10635	0.153022	1	0.874127	-0.199192	1	1.10827	0.160042	1	1.02338	0.0392287	1
ENSMUSG00000028234	Rps20	15.9778	-0.317172	1	13.504	-0.568825	1	23.1607	0.30726	1	19.8444	0.0372613	1	25.8664	0.456315	1	21.6858	0.179807	1	17.8811	-0.126461	1	17.1106	-0.188372	1	15.6505	-0.317475	1	15.4887	-0.340687	1	22.2023	0.204148	1	20.7833	0.102448	1
ENSMUSG00000045573	Penk	0.136562	-0.805524	1	0.00288597	-6.17486	1.32311e-06	0.0438672	-2.5419	0.00276953	0.0114568	-4.36298	0.000491744	0.026854	-3.13389	0.0729207	0.822462	2.33571	2.60517e-05	0.0264049	-3.16428	0.0542886	0.0297897	-2.90757	1	0.0883863	-1.32423	1	0.731478	1.89147	0.0217926	1.05687	2.49057	0.00276493	0.217235	-0.0478444	1
ENSMUSG00000028249	Sdcbp	0.86304	0.125484	1	0.791909	-0.0175799	1	0.754898	-0.0993784	1	0.758562	-0.0857608	1	0.781004	-0.0386974	1	0.731277	-0.14374	1	1.0041	0.358611	1	0.906458	0.187063	1	0.487649	-0.721661	1	0.991035	0.326942	1	0.657581	-0.294849	1	0.819722	0.035474	1
ENSMUSG00000047187	Rab2a	0.94395	0.037412	1	1.05626	0.217496	1	0.830044	-0.178389	1	0.915943	-0.0121877	1	0.885437	-0.0646962	1	0.902249	-0.0361577	1	0.999105	0.124631	1	1.01143	0.137732	1	0.841194	-0.135541	1	1.06933	0.225064	1	0.832848	-0.154296	1	0.86215	-0.101344	1
ENSMUSG00000028248	Pnisr	0.556524	-0.0960215	1	0.726109	0.337021	1	0.518396	-0.216315	1	0.69163	0.256144	1	0.511718	-0.219832	1	0.644892	0.143262	1	0.564494	-0.0681006	1	0.548982	-0.106217	1	1.1155	0.943411	0.999268	0.497663	-0.256352	1	0.482314	-0.30031	1	0.434469	-0.451191	1
ENSMUSG00000040128	Pnrc1	2.14219	0.219452	1	2.13331	0.203551	1	1.34501	-0.553507	1	1.8747	-0.00474153	1	1.89768	0.0142822	1	2.49798	0.460373	1	2.07671	0.156366	1	2.37183	0.350134	1	1.77687	-0.0846703	1	2.21803	0.252495	1	1.0147	-0.919274	1	1.05393	-0.856804	1
ENSMUSG00000071014	Ndufb6	0.73033	0.15058	1	0.611825	-0.138674	1	0.664875	-0.00685693	1	0.519778	-0.393451	1	0.528875	-0.359881	1	0.566305	-0.259737	1	0.71436	0.106697	1	0.648281	-0.0431794	1	0.37488	-0.837445	1	0.659617	-0.0177028	1	1.04106	0.677714	1	0.90967	0.46473	1
ENSMUSG00000028410	Dnaja1	1.45852	0.0636627	1	1.41816	0.0160808	1	1.19853	-0.264754	1	1.22407	-0.216953	1	1.42848	0.0269461	1	1.2196	-0.22282	1	1.8148	0.407189	1	1.41856	0.0151378	1	1.07283	-0.39467	1	1.29349	-0.124748	1	1.97274	0.516639	1	1.44427	0.0417177	1
ENSMUSG00000028452	Vcp	1.71709	0.0665675	1	1.63577	-0.0139163	1	1.59906	-0.0529748	1	1.48637	-0.165554	1	1.32256	-0.34264	1	1.84229	0.176682	1	1.54433	-0.103585	1	1.58595	-0.0599667	1	1.40809	-0.233782	1	2.0668	0.345006	1	1.92135	0.229771	1	1.77012	0.104229	1
ENSMUSG00000028465	Tln1	1.34165	-0.219305	1	1.64962	0.118134	1	1.63148	0.106635	1	1.79088	0.25011	1	1.27631	-0.28389	1	1.62573	0.0941914	1	1.44014	-0.0974494	1	1.19584	-0.371333	1	2.39862	0.659463	1	1.69463	0.153117	1	0.921141	-0.759958	1	1.43239	-0.1014	1
ENSMUSG00000028478	Clta	1.51032	-0.159193	1	1.61614	-0.0458442	1	1.87866	0.209095	1	1.64797	-0.0146409	1	1.77759	0.104068	1	1.65152	-0.0112209	1	1.62497	-0.0364762	1	1.79589	0.114993	1	1.42332	-0.229643	1	1.78043	0.103643	1	1.33888	-0.325754	1	1.69375	0.0265078	1
ENSMUSG00000028333	Anp32b	1.8498	0.111905	1	1.46434	-0.264722	1	1.42015	-0.329449	1	1.291	-0.460068	1	1.31063	-0.429289	1	1.55854	-0.165682	1	1.63425	-0.0893137	1	1.52637	-0.188329	1	1.13988	-0.611645	1	1.60024	-0.118983	1	2.92024	0.799817	1	3.3298	0.990243	1
ENSMUSG00000053317	Sec61b	2.07883	-0.0327671	1	2.00921	-0.0859566	1	2.45199	0.249978	1	1.92957	-0.149538	1	2.12445	0.00284335	1	1.95267	-0.13081	1	1.94683	-0.133502	1	2.03705	-0.0608566	1	1.52695	-0.482472	1	2.40465	0.191914	1	2.2508	0.0894802	1	2.3811	0.172464	1
ENSMUSG00000028382	Ptbp3	1.04969	0.0470508	1	1.10706	0.130887	1	0.914345	-0.184514	1	1.07091	0.077005	1	0.834712	-0.311255	1	0.922645	-0.159778	1	1.20678	0.264794	1	0.910714	-0.170458	1	1.07587	0.0774518	1	1.12403	0.147512	1	0.830213	-0.309417	1	1.12351	0.143575	1
ENSMUSG00000039158	Akna	1.40073	0.223374	1	1.86607	0.690067	0.858928	1.03145	-0.289581	1	1.45803	0.278007	1	0.951826	-0.392149	1	1.1872	-0.0518921	1	1.03051	-0.271036	1	1.19159	-0.0436385	1	2.11518	0.804057	0.999268	0.982455	-0.336016	1	0.942225	-0.395261	1	0.828207	-0.582104	1
ENSMUSG00000039105	Atp6v1g1	1.04027	0.363145	1	1.01586	0.308503	1	0.812879	-0.0545851	1	0.821876	-0.0337712	1	0.852615	0.0242288	1	0.700683	-0.285431	1	0.785011	-0.104832	1	1.00718	0.274635	1	0.609561	-0.466645	1	0.7658	-0.139367	1	0.669441	-0.338973	1	0.712801	-0.242774	1
ENSMUSG00000028362	Tnfsf8	1.51931	0.430423	1	1.01413	-0.239892	1	0.991018	-0.291087	1	0.772431	-0.66147	1	0.576615	-1.09143	1	0.308348	-2.04134	0.00827909	4.53451	2.35136	1.08363e-07	0.984479	-0.270611	1	1.04235	-0.181655	1	0.0804411	-3.93006	0.000615493	1.5326	0.396869	1	0.554967	-1.11201	1
ENSMUSG00000028484	Psip1	1.5069	0.39173	1	1.54284	0.413459	1	0.884592	-0.49984	1	1.20176	0.0072945	1	1.10101	-0.129147	1	0.980236	-0.314295	1	1.05977	-0.188944	1	1.56325	0.404061	1	1.21912	0.0271675	1	0.913811	-0.407297	1	1.06742	-0.171418	1	1.47482	0.31307	1
ENSMUSG00000028495	Rps6	4.38113	-0.345992	1	3.77831	-0.565075	1	6.88105	0.417588	1	5.04824	-0.110225	1	5.76242	0.0983168	1	5.9558	0.153685	1	5.07974	-0.098974	1	4.14502	-0.399519	1	4.93135	-0.139243	1	4.89404	-0.153193	1	7.11874	0.415468	1	6.58153	0.291967	1
ENSMUSG00000028530	Jak1	1.59894	-0.174552	1	2.12061	0.285561	1	1.49988	-0.283737	1	2.37156	0.467266	1	1.9596	0.152964	1	1.88668	0.0954418	1	1.87903	0.08733	1	1.87391	0.0790089	1	2.1548	0.281668	1	1.65172	-0.111728	1	1.38896	-0.370099	1	1.20667	-0.574788	1
ENSMUSG00000028618	Tmem59	1.16185	0.147579	1	1.23519	0.240952	1	1.01734	-0.0755818	1	1.14809	0.121785	1	1.06372	-0.000289593	1	1.16261	0.14205	1	1.10544	0.060101	1	1.32635	0.332622	1	0.798525	-0.419653	1	1.14655	0.114094	1	0.665488	-0.700114	1	0.843482	-0.344794	1
ENSMUSG00000028603	Scp2	1.27144	0.033487	1	1.316	0.0874942	1	1.40032	0.199964	1	1.2898	0.0548765	1	1.42028	0.205278	1	1.14401	-0.13574	1	1.17966	-0.0858208	1	1.30507	0.0691455	1	0.899102	-0.477961	1	1.12725	-0.152444	1	0.893467	-0.498005	1	1.25419	0.00921779	1
ENSMUSG00000063882	Uqcrh	3.75525	0.0742475	1	3.15956	-0.204109	1	4.11818	0.234919	1	3.23263	-0.167235	1	3.70138	0.0465677	1	4.02473	0.182275	1	3.79303	0.0852741	1	3.84003	0.0994181	1	2.43824	-0.569934	1	3.66168	0.0285922	1	3.13899	-0.203567	1	3.09899	-0.2211	1
ENSMUSG00000028691	Prdx1	2.37593	0.0623181	1	1.84529	-0.341161	1	2.20099	-0.0661212	1	1.63772	-0.525189	1	1.81787	-0.356905	1	2.03606	-0.185597	1	2.33791	0.0330192	1	2.04982	-0.166161	1	0.893007	-1.37373	1	3.18011	0.50561	1	3.23915	0.527346	1	3.57419	0.669994	1
ENSMUSG00000047675	Rps8	18.3169	-0.201681	1	15.9444	-0.412618	1	23.4953	0.217567	1	20.8183	0.0088926	1	26.9443	0.416435	1	21.3972	0.0527236	1	19.1364	-0.123091	1	20.4953	-0.0162752	1	18.3661	-0.179247	1	15.8844	-0.401584	1	24.9947	0.284379	1	20.2809	-0.0322504	1
ENSMUSG00000028639	Ybx1	3.56561	0.060715	1	2.86346	-0.290234	1	3.31484	-0.0617398	1	2.57779	-0.452881	1	2.85622	-0.287923	1	2.72534	-0.366447	1	3.42693	-0.0054761	1	3.1421	-0.136128	1	2.40472	-0.526221	1	3.00206	-0.206584	1	5.70343	0.772649	1	5.5293	0.714663	1
ENSMUSG00000028634	Hivep3	0.418249	0.258501	1	0.242421	-0.61415	1	0.142282	-1.47722	0.0239176	0.164616	-1.19965	0.532659	0.105924	-1.83354	0.172701	0.316747	-0.196328	1	1.22462	2.10929	1.17936e-05	0.18725	-0.958624	1	0.377928	0.0829498	1	0.406496	0.192452	1	0.716882	1.06525	0.624375	0.181595	-0.99669	1
ENSMUSG00000028656	Cap1	1.56041	-0.204674	1	1.65366	-0.105477	1	2.12813	0.321437	1	1.78425	0.0157078	1	1.54634	-0.207072	1	1.7745	0.00698129	1	1.98751	0.185464	1	1.37316	-0.377196	1	1.1795	-0.592358	1	2.26951	0.384025	1	1.4219	-0.326164	1	2.0807	0.243998	1
ENSMUSG00000043962	Thrap3	1.04969	0.026	1	1.2629	0.324692	1	0.802579	-0.420134	1	1.24698	0.302324	1	0.88842	-0.234637	1	1.00543	-0.0437162	1	1.01195	-0.0329015	1	0.960363	-0.109957	1	1.30751	0.345674	1	0.874127	-0.253723	1	0.952768	-0.122221	1	1.03526	0.00257025	1
ENSMUSG00000028837	Psmb2	0.953796	0.192596	1	0.784983	-0.127539	1	0.882303	0.0625657	1	0.640376	-0.445644	1	0.796669	-0.10158	1	0.679686	-0.353139	1	0.874217	0.0433404	1	0.836949	-0.0237225	1	0.441932	-0.952104	1	0.954568	0.176571	1	1.1478	0.455251	1	1.10824	0.396938	1
ENSMUSG00000028820	Sfpq	1.6075	-0.0696492	1	1.5717	-0.10298	1	1.54794	-0.134292	1	1.58044	-0.0937519	1	1.26363	-0.436921	1	1.46615	-0.212279	1	2.29937	0.502829	1	1.27954	-0.404227	1	1.64581	-0.0285948	1	1.60561	-0.0660495	1	2.26134	0.453903	1	2.29624	0.471391	1
ENSMUSG00000057236	Rbbp4	1.20894	0.0860284	1	1.159	0.0148767	1	1.03183	-0.179664	1	1.08177	-0.094754	1	1.10474	-0.0602854	1	1.01503	-0.195344	1	1.17252	0.0327349	1	1.25259	0.130618	1	0.728425	-0.664919	1	1.01356	-0.189443	1	1.20974	0.0784837	1	1.63775	0.532922	1
ENSMUSG00000028800	Hdac1	1.24661	0.391985	1	0.933322	-0.0931467	1	1.06006	0.117616	1	0.790521	-0.353583	1	0.773545	-0.380661	1	0.900449	-0.149463	1	1.18537	0.285487	1	0.852553	-0.222829	1	0.588226	-0.758311	1	0.880562	-0.176889	1	1.09904	0.158614	1	1.14897	0.223423	1
ENSMUSG00000000409	Lck	7.09782	0.291818	1	6.63657	0.169958	1	6.28636	0.0877337	1	5.54269	-0.118416	1	5.72587	-0.0658147	1	4.86099	-0.324865	1	7.47687	0.355976	1	7.2545	0.29262	1	5.49519	-0.125165	1	4.94874	-0.285518	1	4.40144	-0.458089	1	4.18007	-0.530851	1
ENSMUSG00000028798	Eif3i	1.44525	0.0930681	1	1.13072	-0.300752	1	1.53726	0.201302	1	1.11312	-0.324015	1	1.32927	-0.0437414	1	1.23279	-0.163853	1	1.46369	0.107353	1	1.19443	-0.202453	1	0.880815	-0.643079	1	1.24523	-0.141919	1	2.00701	0.584145	1	1.47312	0.111163	1
ENSMUSG00000028797	Tmem234	0.918692	0.0450707	1	0.936785	0.0746766	1	0.868571	-0.049174	1	0.899662	0.00975268	1	0.876485	-0.0311296	1	1.03063	0.228083	1	0.854235	-0.0714279	1	0.966038	0.116368	1	1.0454	0.229802	1	0.964221	0.115132	1	0.606187	-0.580514	1	0.706013	-0.350451	1
ENSMUSG00000028790	Khdrbs1	0.99789	-0.125975	1	1.07647	-0.000578383	1	0.984914	-0.150172	1	1.17945	0.145645	1	0.924226	-0.237188	1	1.15181	0.107607	1	1.17038	0.130985	1	0.902202	-0.26479	1	1.12464	0.0634287	1	1.10043	0.0329402	1	1.18338	0.142324	1	1.21176	0.176209	1
ENSMUSG00000028788	Ptp4a2	2.29802	0.17268	1	2.22046	0.110066	1	2.15598	0.0666075	1	1.7945	-0.228539	1	1.6008	-0.400196	1	2.20043	0.0950279	1	1.99321	-0.0618638	1	1.85831	-0.164835	1	2.14565	0.0484001	1	2.4379	0.247424	1	2.26002	0.129541	1	2.10786	0.0236965	1
ENSMUSG00000028581	Laptm5	8.32602	-0.053305	1	10.8986	0.384864	1	8.6037	0.00125962	1	10.3666	0.301016	1	9.35042	0.131134	1	7.27138	-0.265136	1	8.86349	0.047411	1	10.4789	0.297397	1	9.69202	0.172904	1	9.17994	0.0991605	1	4.51609	-0.960513	1	5.4699	-0.672078	1
ENSMUSG00000054428	Atpif1	1.0651	0.335707	1	0.787292	-0.165055	1	0.840725	-0.0643896	1	0.520984	-0.804184	1	0.553491	-0.70033	1	1.35457	0.718865	0.55773	0.590186	-0.604851	1	0.781625	-0.165956	1	0.725377	-0.270932	1	1.24308	0.543582	1	0.695797	-0.34038	1	1.18291	0.455108	1
ENSMUSG00000037553	Zdhhc18	0.606183	-0.49034	1	0.973148	0.278752	1	0.791899	-0.0569194	1	1.07212	0.43566	1	0.925718	0.192299	1	0.872254	0.100756	1	0.668687	-0.314973	1	0.907877	0.155278	1	0.99968	0.293554	1	1.14441	0.514885	1	0.618047	-0.421028	1	0.631338	-0.385602	1
ENSMUSG00000007880	Arid1a	0.547106	-0.132381	1	0.734767	0.348246	1	0.484828	-0.335126	1	0.788712	0.462685	1	0.549761	-0.116671	1	0.614897	0.0588274	1	0.54023	-0.144331	1	0.59012	-0.0055544	1	1.2496	1.10561	0.999268	0.512678	-0.219094	1	0.449369	-0.413183	1	0.424287	-0.493542	1
ENSMUSG00000003644	Rps6ka1	0.54839	-0.180135	1	0.564495	-0.127622	1	0.637791	0.0711618	1	0.521587	-0.251393	1	0.481135	-0.37073	1	0.799666	0.433866	1	0.488848	-0.34755	1	0.495076	-0.314797	1	0.545557	-0.164648	1	1.24845	1.11557	0.296826	0.596962	-0.0357095	1	0.597396	-0.0338971	1
ENSMUSG00000003038	Hmgn2	0.898572	-0.518999	1	0.733613	-0.814993	0.930166	1.29542	0.0800614	1	0.775446	-0.727224	1	0.883199	-0.518231	1	0.821862	-0.638239	0.983688	0.770738	-0.727284	1	0.821345	-0.609125	1	0.533366	-1.22403	1	0.982455	-0.34753	1	1.08587	-0.194707	1	6.69015	2.67477	5.16192e-06
ENSMUSG00000000682	Cd52	16.6127	0.140784	1	17.0128	0.173447	1	21.5808	0.607485	0.703833	11.9368	-0.388459	1	12.4707	-0.314732	1	14.7071	-0.0604199	1	13.5614	-0.185953	1	13.6281	-0.172358	1	8.74415	-0.819772	1	16.1933	0.088296	1	12.7484	-0.272736	1	15.2692	-0.00222517	1
ENSMUSG00000028843	Sh3bgrl3	4.50913	0.0320259	1	4.04901	-0.141051	1	5.41245	0.34906	1	3.77533	-0.250623	1	4.17953	-0.088726	1	4.46025	0.0130498	1	3.8123	-0.231985	1	4.1124	-0.110507	1	2.81008	-0.666924	1	5.48072	0.327914	1	3.67797	-0.278124	1	5.55306	0.33945	1
ENSMUSG00000028822	Tmem50a	1.93242	-0.120049	1	2.53792	0.323863	1	2.15293	0.0604818	1	2.39508	0.228023	1	2.46311	0.267414	1	1.92508	-0.12134	1	1.85691	-0.175581	1	2.74207	0.418658	1	1.44161	-0.536828	1	2.14831	0.0503747	1	1.20974	-0.807405	1	1.68527	-0.312227	1
ENSMUSG00000037266	Rsrp1	1.79928	-0.0793075	1	2.3688	0.368446	1	1.77185	-0.106559	1	2.37277	0.369202	1	2.11028	0.174883	1	1.90048	0.0108538	1	1.60927	-0.248485	1	2.26969	0.277479	1	2.68816	0.519413	1	1.89412	0.00492394	1	1.04897	-0.875988	1	1.35263	-0.495187	1
ENSMUSG00000028821	Syf2	0.797113	0.13274	1	0.945443	0.406051	1	0.657245	-0.190879	1	0.781476	0.0951057	1	0.801891	0.13374	1	0.730678	-0.0122149	1	0.685814	-0.110881	1	1.01569	0.486865	1	0.688804	-0.0962881	1	0.677851	-0.125311	1	0.504717	-0.563633	1	0.563453	-0.39613	1
ENSMUSG00000028809	Srrm1	1.08308	-0.012534	1	1.19017	0.139477	1	0.876582	-0.36497	1	1.1282	0.0530596	1	1.02493	-0.0977121	1	1.03483	-0.0844239	1	1.05548	-0.0522209	1	1.10647	0.0206467	1	1.34103	0.30257	1	1.00283	-0.128442	1	1.30594	0.271566	1	1.30001	0.261621	1
ENSMUSG00000028676	Srsf10	0.63829	-0.113729	1	0.686283	0.00614847	1	0.565696	-0.316305	1	0.678365	-0.0123338	1	0.638529	-0.106133	1	0.651491	-0.0765446	1	0.695092	0.0261156	1	0.629839	-0.122183	1	1.11245	0.718963	0.999268	0.600627	-0.195931	1	0.856569	0.341859	1	0.780687	0.198948	1
ENSMUSG00000028670	Lypla2	0.90799	0.00323655	1	0.886569	-0.0350183	1	0.988729	0.148917	1	0.814038	-0.169884	1	0.857837	-0.0854108	1	0.845858	-0.109417	1	1.02622	0.196002	1	0.967456	0.0984251	1	0.755855	-0.264958	1	1.08435	0.274715	1	0.987031	0.129021	1	0.656796	-0.476946	1
ENSMUSG00000059291	Rpl11	11.1806	-0.295508	1	10.3751	-0.402675	1	15.0823	0.205032	1	13.5227	0.0162319	1	17.0553	0.382436	1	15.4924	0.234928	1	12.3318	-0.128296	1	12.8975	-0.0569277	1	10.2802	-0.390408	1	13.2942	-0.0111044	1	15.2522	0.196444	1	11.561	-0.219736	1
ENSMUSG00000006699	Cdc42	3.27236	0.0524755	1	3.11454	-0.0289108	1	3.5212	0.179437	1	2.82682	-0.182199	1	2.95096	-0.11235	1	3.03069	-0.0721741	1	3.17787	0.00306863	1	3.09245	-0.0386996	1	1.64277	-0.963369	1	4.0049	0.357505	1	2.85303	-0.159839	1	3.82876	0.280941	1
ENSMUSG00000028759	Hp1bp3	0.753448	-0.199008	1	1.02048	0.295478	1	0.712938	-0.294076	1	1.08418	0.392831	1	0.873502	0.0425321	1	0.904048	0.0984137	1	0.781443	-0.131379	1	0.870994	0.0367303	1	1.02101	0.269662	1	0.598482	-0.529157	1	0.491539	-0.815715	1	1.28304	0.61901	1
ENSMUSG00000028757	Ddost	0.904565	-0.0186699	1	0.987578	0.123062	1	0.853313	-0.117256	1	0.873131	-0.0740035	1	0.933923	0.0323983	1	0.803265	-0.20575	1	0.877072	-0.0657991	1	1.00292	0.138482	1	0.487649	-0.915825	1	0.998543	0.133782	1	1.21633	0.432312	1	1.03696	0.187431	1
ENSMUSG00000050608	Micos10	1.04284	0.294827	1	0.899845	0.0436012	1	0.89184	0.0309919	1	0.73987	-0.26614	1	0.739231	-0.262615	1	0.71808	-0.31307	1	0.873503	-0.0038842	1	0.930574	0.0915354	1	0.688804	-0.350312	1	0.816209	-0.106734	1	1.0068	0.210961	1	1.14897	0.407159	1
ENSMUSG00000028745	Capzb	3.29034	0.109744	1	2.79823	-0.153678	1	3.69286	0.312396	1	2.57899	-0.281289	1	2.59067	-0.269439	1	2.62996	-0.25073	1	3.34343	0.128103	1	2.88251	-0.101125	1	1.88354	-0.722491	1	3.60698	0.240348	1	3.05334	-0.0147018	1	3.66414	0.257994	1
ENSMUSG00000009863	Sdhb	1.0955	0.139999	1	0.922355	-0.14085	1	1.1127	0.169703	1	0.754944	-0.453567	1	0.825761	-0.308362	1	0.928644	-0.129557	1	0.903476	-0.170215	1	0.909295	-0.153851	1	0.725377	-0.480212	1	1.18517	0.248201	1	1.18865	0.249806	1	1.41542	0.509965	1
ENSMUSG00000039936	Pik3cd	0.551815	-0.23989	1	0.849629	0.465458	1	0.604223	-0.0928964	1	0.886396	0.532995	1	0.716853	0.182047	1	0.575903	-0.1631	1	0.623013	-0.0379327	1	0.700767	0.140933	1	1.15512	0.87703	0.999268	0.319619	-1.03504	1	0.367666	-0.820537	1	0.488778	-0.394757	1
ENSMUSG00000063524	Eno1	3.14693	0.274848	1	2.17371	-0.328055	1	2.47487	-0.130172	1	1.82706	-0.596304	1	2.12445	-0.3563	1	2.75174	0.0457403	1	2.73327	0.0342787	1	2.33069	-0.206647	1	1.35018	-1.00006	1	3.68849	0.494492	1	3.6279	0.462737	1	3.49612	0.401018	1
ENSMUSG00000028964	Park7	1.37504	0.0478307	1	1.41066	0.0870262	1	1.35454	0.0232159	1	1.29402	-0.051034	1	1.52695	0.209483	1	1.23939	-0.119418	1	1.21177	-0.152631	1	1.61148	0.282159	1	1.07587	-0.318108	1	1.26132	-0.0878758	1	1.2071	-0.153024	1	1.27795	-0.0668412	1
ENSMUSG00000028936	Rpl22	7.04773	-0.203788	1	6.45822	-0.33423	1	9.50584	0.303014	1	8.01254	0.0073258	1	9.66073	0.301749	1	9.09688	0.211204	1	7.71166	-0.0528787	1	8.04748	0.0123779	1	5.87007	-0.452438	1	7.40809	-0.112894	1	8.24678	0.0494724	1	6.94642	-0.207202	1
ENSMUSG00000029030	Tprgl	1.10834	0.125829	1	1.2427	0.30679	1	0.992925	-0.0588051	1	1.13302	0.155612	1	1.16815	0.200509	1	1.02943	0.00209349	1	0.987687	-0.062699	1	1.40721	0.474777	1	0.743664	-0.473281	1	0.923464	-0.162888	1	0.647039	-0.690949	1	0.762019	-0.444186	1
ENSMUSG00000029048	Rer1	0.967067	0.0557846	1	0.932167	-0.00528329	1	0.940666	0.00977069	1	0.900265	-0.0605902	1	0.942129	0.0114581	1	0.791867	-0.262972	1	1.05977	0.196981	1	1.02845	0.142975	1	0.484601	-0.957148	1	0.970656	0.0566686	1	0.989666	0.0853548	1	1.06581	0.195336	1
ENSMUSG00000029064	Gnb1	1.71281	0.204012	1	1.55496	0.0395314	1	1.42549	-0.104919	1	1.39713	-0.130653	1	1.2778	-0.266294	1	1.31498	-0.226223	1	1.74629	0.221905	1	1.48807	-0.0294078	1	1.01797	-0.584437	1	1.72573	0.196727	1	1.67887	0.152683	1	1.83292	0.28249	1
ENSMUSG00000029068	Ccnl2	0.568939	0.0125994	1	0.649343	0.225533	1	0.475673	-0.286658	1	0.624698	0.161986	1	0.53708	-0.077549	1	0.53571	-0.0833469	1	0.589472	0.0678578	1	0.56033	-0.0103623	1	1.0393	0.902908	0.999268	0.535202	-0.0805787	1	0.457276	-0.314816	1	0.45823	-0.30824	1
ENSMUSG00000029076	Sdf4	1.7629	-0.101417	1	1.45337	-0.401941	1	1.28664	-0.619887	0.911667	1.26869	-0.610728	1	1.25393	-0.618758	1	2.75114	0.626198	0.724264	2.13095	0.202214	1	1.5292	-0.305023	1	1.1856	-0.671169	1	4.41997	1.35131	0.0889511	3.24705	0.840416	1	1.46633	-0.365457	1
ENSMUSG00000041954	Tnfrsf18	0.821943	-0.479917	1	0.729573	-0.648878	1	0.59545	-1.00152	0.230813	0.496864	-1.23044	0.451662	0.462486	-1.32072	0.689871	2.16204	1.12351	0.0577326	0.806421	-0.485183	1	0.818508	-0.445705	1	0.600417	-0.887246	1	4.88975	2.45568	6.84032e-07	1.3402	0.294336	1	0.980951	-0.174964	1
ENSMUSG00000035692	Isg15	0.494878	-0.257256	1	0.382679	-0.648302	1	0.606131	0.0788365	1	0.422094	-0.494639	1	0.464724	-0.338896	1	0.587901	0.0253997	1	0.792861	0.501266	1	0.407126	-0.522521	1	0.368784	-0.652843	1	1.21627	1.16305	0.247546	0.828895	0.546892	1	0.571938	-0.0160658	1
ENSMUSG00000003161	Sri	1.79971	-0.058496	1	1.73966	-0.110423	1	2.00874	0.127477	1	1.96093	0.0806023	1	1.9402	0.0622122	1	2.13084	0.21446	1	1.87903	0.0121542	1	1.9647	0.0782089	1	1.1155	-0.752138	1	2.21589	0.264044	1	1.35997	-0.472834	1	1.7871	-0.0638945	1
ENSMUSG00000029004	Kmt2e	1.36905	0.109991	1	1.61037	0.370011	1	1.06616	-0.30783	1	1.46044	0.209102	1	1.24647	-0.043832	1	1.33538	0.0651915	1	1.38305	0.11931	1	1.44693	0.181983	1	1.84087	0.53225	1	1.21949	-0.0761203	1	0.781454	-0.738668	1	0.797659	-0.702542	1
ENSMUSG00000028998	Tomm7	1.48549	0.0874385	1	1.42855	0.0211491	1	1.59562	0.212487	1	1.30849	-0.118355	1	1.35165	-0.0657411	1	1.40796	-0.00210074	1	1.31382	-0.110247	1	1.45402	0.0460307	1	1.00273	-0.499285	1	1.32782	-0.0913045	1	1.28881	-0.135256	1	1.38996	-0.021623	1
ENSMUSG00000038803	Ost4	1.81641	0.239638	1	1.62942	0.0539607	1	1.39154	-0.20826	1	1.48275	-0.0963472	1	1.61497	0.038589	1	1.30478	-0.297705	1	1.87261	0.272893	1	1.9108	0.290603	1	0.950915	-0.738774	1	1.46617	-0.109559	1	1.82515	0.22202	1	1.45276	-0.12139	1
ENSMUSG00000029147	Ppm1g	0.718772	-0.0849938	1	0.774594	0.037726	1	0.64275	-0.272824	1	0.817656	0.124176	1	0.827253	0.140029	1	0.638293	-0.268511	1	0.720783	-0.0756721	1	0.798648	0.0817262	1	0.588226	-0.366377	1	0.632804	-0.27025	1	1.0147	0.44568	1	0.911368	0.278858	1
ENSMUSG00000106918	Mrpl33	0.917836	-0.0637599	1	0.841548	-0.199007	1	1.18327	0.373237	1	0.893029	-0.104472	1	0.962269	0.0138281	1	0.83566	-0.209278	1	0.829971	-0.216618	1	0.902202	-0.0833061	1	0.576035	-0.735187	1	1.04788	0.143629	1	0.948814	-0.00782669	1	1.30341	0.468437	1
ENSMUSG00000018965	Ywhah	1.43069	0.00632631	1	1.36102	-0.0736972	1	1.43656	0.013413	1	1.28075	-0.169454	1	1.32256	-0.116568	1	1.15601	-0.330375	1	1.53648	0.118023	1	1.47388	0.0499598	1	0.780238	-0.880246	1	1.6528	0.226228	1	1.44826	0.0237206	1	2.079	0.566751	1
ENSMUSG00000037373	Ctbp1	1.1002	0.0650706	1	1.08224	0.036073	1	1.02726	-0.0500863	1	1.01363	-0.0682967	1	1.05029	-0.0116372	1	0.860256	-0.326575	1	1.24103	0.251671	1	1.14052	0.112662	1	0.688804	-0.626917	1	0.967439	-0.136123	1	1.19524	0.183983	1	1.31189	0.321659	1
ENSMUSG00000004642	Slbp	0.561233	0.00527385	1	0.543716	-0.0453827	1	0.42227	-0.46646	1	0.414858	-0.469066	1	0.381178	-0.589821	1	0.41873	-0.454883	1	0.581622	0.0613083	1	0.561749	0.00730087	1	0.384023	-0.544844	1	0.511606	-0.134874	1	0.650992	0.229904	1	1.38996	1.38825	0.2768
ENSMUSG00000037235	Mxd4	0.936244	-0.163851	1	1.17747	0.209641	1	1.21646	0.280013	1	0.851423	-0.306314	1	0.636291	-0.744897	1	2.01686	1.1154	0.0608297	0.500266	-1.10953	1	0.934829	-0.150924	1	1.20693	0.227138	1	1.78901	0.850831	0.734382	0.453322	-1.22335	1	0.461624	-1.18793	1
ENSMUSG00000055302	Mrfap1	1.21194	0.328797	1	1.01124	0.0214595	1	0.898324	-0.176482	1	0.852026	-0.249521	1	0.857837	-0.234495	1	0.853657	-0.246644	1	1.18465	0.271166	1	0.990153	-0.0115143	1	0.685756	-0.547598	1	0.974947	-0.0352139	1	1.21633	0.299761	1	1.15745	0.221875	1
ENSMUSG00000005103	Wdr1	1.72908	-0.0638466	1	1.58036	-0.204247	1	2.0999	0.268212	1	1.49964	-0.285648	1	1.53217	-0.247545	1	1.85369	0.049545	1	1.90758	0.0937323	1	1.53772	-0.233885	1	1.2496	-0.533039	1	2.4615	0.483636	1	1.63275	-0.144648	1	2.36073	0.408381	1
ENSMUSG00000061755	Bod1l	0.722197	-0.00290093	1	0.842702	0.246346	1	0.646565	-0.188751	1	0.879161	0.313907	1	0.689253	-0.0752445	1	0.748075	0.0535043	1	0.635145	-0.202663	1	0.74758	0.0498119	1	1.19169	0.737028	0.999268	0.645674	-0.172152	1	0.557428	-0.389724	1	0.587213	-0.308933	1
ENSMUSG00000015804	Med28	1.23934	0.16112	1	1.27675	0.202796	1	1.04137	-0.131294	1	1.13121	0.00762508	1	1.25393	0.169031	1	0.990434	-0.202833	1	1.22604	0.134154	1	1.4143	0.344188	1	0.6248	-0.858967	1	1.03286	-0.130941	1	1.13726	0.015126	1	0.989436	-0.19223	1
ENSMUSG00000037999	Arap2	0.597621	0.154004	1	0.936785	0.89896	0.424666	0.373444	-0.623039	0.913222	0.711529	0.430884	1	0.481135	-0.193455	1	0.376137	-0.580639	1	0.593754	0.134673	1	0.642606	0.248824	1	1.08502	1.01972	0.999268	0.248831	-1.17063	1	0.230615	-1.27244	1	0.224023	-1.30423	1
ENSMUSG00000047215	Rpl9	14.5458	-0.188383	1	13.7632	-0.269118	1	17.8036	0.150491	1	17.2498	0.0898121	1	21.4019	0.429832	1	18.2891	0.184031	1	15.4355	-0.0860984	1	17.5149	0.106409	1	12.2522	-0.422571	1	14.3057	-0.199489	1	16.5726	0.0233503	1	13.3141	-0.303226	1
ENSMUSG00000029204	Rhoh	1.40929	-0.0228587	1	1.67732	0.258974	1	1.38582	-0.0516379	1	1.46105	0.0355025	1	1.19426	-0.278167	1	1.83689	0.406192	1	1.31311	-0.132002	1	1.36607	-0.0678066	1	1.87135	0.39594	1	1.65923	0.22839	1	1.02129	-0.502775	1	1.14897	-0.324411	1
ENSMUSG00000029152	Ociad1	1.12075	0.138347	1	1.12841	0.143795	1	0.970419	-0.103605	1	1.0076	-0.0379054	1	0.953318	-0.123258	1	0.977836	-0.0855078	1	1.17038	0.198465	1	1.01994	-0.0175276	1	0.719282	-0.527247	1	1.0629	0.0450685	1	1.14648	0.158962	1	0.904579	-0.195875	1
ENSMUSG00000067149	Jchain	0.00727762	-3.11016	1	0.00981229	-2.6231	1	0.00686617	-3.22445	1	0.00120598	-5.15951	1	0.00596756	-3.23077	1	0.0047992	-3.57427	1	0.00499553	-3.47134	1	0.00283711	-3.84234	1	2.56625	7.88868	1.23482e-06	0.0021451	-4.26485	1	0.00395339	-3.53668	1	0.00678859	-2.83439	1
ENSMUSG00000055204	Ankrd17	0.621594	0.154918	1	0.695518	0.331804	1	0.458508	-0.353074	1	0.658466	0.24112	1	0.368497	-0.660696	1	0.457123	-0.338428	1	0.710078	0.357407	1	0.480891	-0.244218	1	1.07283	0.944814	0.999268	0.513751	-0.148036	1	0.524484	-0.115249	1	0.397132	-0.524613	1
ENSMUSG00000029405	G3bp2	1.01073	0.0478336	1	1.12668	0.221422	1	0.905191	-0.137411	1	1.11071	0.197226	1	1.0391	0.0882097	1	0.83686	-0.253046	1	1.04977	0.104655	1	1.03555	0.0795846	1	0.899102	-0.129302	1	0.87949	-0.167519	1	0.901374	-0.128978	1	0.93343	-0.0757238	1
ENSMUSG00000063015	Ccni	1.5176	0.390823	1	1.54688	0.405222	1	1.12033	-0.123275	1	1.27533	0.0900838	1	1.04209	-0.226026	1	1.2124	0.00922789	1	1.15183	-0.0711367	1	1.63418	0.460058	1	0.868624	-0.479573	1	1.02643	-0.243754	1	0.643085	-0.93536	1	0.948705	-0.355852	1
ENSMUSG00000000568	Hnrnpd	1.20594	-0.0213137	1	1.15727	-0.0862312	1	1.06922	-0.223305	1	1.19513	-0.034782	1	1.08386	-0.185859	1	0.882452	-0.510313	1	1.42729	0.245682	1	1.16747	-0.0681354	1	0.92958	-0.400139	1	0.972802	-0.3447	1	1.83965	0.623407	1	1.75146	0.540872	1
ENSMUSG00000029328	Hnrnpdl	0.781702	0.0258512	1	0.749774	-0.0417506	1	0.612997	-0.378894	1	0.717559	-0.111127	1	0.667621	-0.22058	1	0.665288	-0.230391	1	0.897054	0.241797	1	0.649699	-0.252906	1	0.923485	0.268569	1	0.640312	-0.278303	1	1.2585	0.75089	1	0.863847	0.17292	1
ENSMUSG00000058558	Rpl5	2.8417	-0.223795	1	2.62854	-0.33866	1	3.57003	0.158046	1	3.34961	0.0454951	1	3.74091	0.21826	1	3.45242	0.0939397	1	3.06868	-0.0925146	1	2.67256	-0.296129	1	3.47754	0.0945179	1	2.81544	-0.220832	1	4.53981	0.504849	1	3.20421	-0.0247967	1
ENSMUSG00000033467	Crlf2	0.744458	-0.0441673	1	0.721492	-0.0923239	1	0.722474	-0.0954871	1	0.6452	-0.267854	1	0.614659	-0.337508	1	0.761872	-0.00545998	1	0.913468	0.281314	1	0.802903	0.074021	1	0.630895	-0.279575	1	1.48441	1.03492	0.412052	0.777501	0.0257514	1	0.709407	-0.110738	1
ENSMUSG00000011884	Gltp	1.77574	-0.12257	1	2.23893	0.254643	1	2.36235	0.365899	1	2.24252	0.255919	1	2.15131	0.184651	1	1.55494	-0.326486	1	1.67921	-0.202818	1	2.26685	0.255795	1	1.28922	-0.578431	1	1.29457	-0.588821	1	1.20842	-0.686032	1	2.17404	0.190939	1
ENSMUSG00000041890	Git2	0.734183	-0.185206	1	1.01644	0.345266	1	0.755279	-0.141304	1	1.01785	0.345711	1	0.756388	-0.12816	1	0.806865	-0.0283614	1	0.814984	-0.0121866	1	0.851134	0.0537241	1	1.27093	0.643808	1	0.786178	-0.0664033	1	0.516577	-0.691462	1	0.646613	-0.354604	1
ENSMUSG00000009013	Dynll1	1.66315	0.00509931	1	1.35063	-0.324878	1	1.84853	0.186306	1	1.44296	-0.219922	1	1.74626	0.0809048	1	1.38337	-0.286212	1	1.79482	0.124489	1	1.55616	-0.0957291	1	1.21607	-0.455145	1	1.90806	0.214368	1	2.32328	0.512226	1	2.4965	0.614757	1
ENSMUSG00000041697	Cox6a1	1.68755	0.189624	1	1.5059	-0.00162583	1	1.60401	0.10603	1	1.33321	-0.194434	1	1.31659	-0.210307	1	1.22919	-0.321967	1	1.55075	0.0443952	1	1.60297	0.0919871	1	1.08502	-0.482145	1	1.46617	-0.0424739	1	1.61694	0.105463	1	2.01282	0.433074	1
ENSMUSG00000067274	Rplp0	20.8166	-0.202112	1	15.2979	-0.675684	1	31.2522	0.495283	0.979331	19.9819	-0.258613	1	26.129	0.163931	1	27.0375	0.222975	1	22.4256	-0.0756432	1	19.908	-0.251827	1	13.325	-0.835783	1	22.8163	-0.0478216	1	27.4194	0.230238	1	27.2443	0.217575	1
ENSMUSG00000032959	Pebp1	1.48292	0.324408	1	1.31427	0.114257	1	1.10393	-0.173581	1	1.11674	-0.145461	1	1.30018	0.0943988	1	1.00003	-0.318937	1	1.14326	-0.106733	1	1.42991	0.233985	1	0.792429	-0.635689	1	0.83337	-0.579808	1	2.02677	0.770146	1	1.04544	-0.234814	1
ENSMUSG00000029614	Rpl6	8.45831	-0.255681	1	7.61549	-0.411561	1	11.3452	0.237701	1	9.42294	-0.0755199	1	12.4625	0.366126	1	10.6662	0.122343	1	9.23601	-0.105765	1	9.91997	0.00474774	1	8.12545	-0.290286	1	8.1578	-0.29122	1	11.1196	0.177522	1	9.23926	-0.101651	1
ENSMUSG00000004455	Ppp1cc	1.87591	-0.0353888	1	1.88685	-0.0248835	1	1.93321	0.0149498	1	1.84214	-0.0628786	1	1.81265	-0.0868768	1	1.63593	-0.250276	1	2.25155	0.254396	1	1.96754	0.0389471	1	1.22522	-0.655719	1	2.06787	0.11572	1	1.84887	-0.0545782	1	2.56439	0.436132	1
ENSMUSG00000029465	Arpc3	2.8738	0.0844634	1	2.43807	-0.181337	1	3.17751	0.259839	1	2.23348	-0.318094	1	2.36465	-0.224638	1	2.47339	-0.157969	1	3.21997	0.259228	1	2.64277	-0.0508721	1	1.54219	-0.838182	1	3.24553	0.263019	1	2.57366	-0.0907979	1	3.18215	0.226932	1
ENSMUSG00000029468	P2rx7	0.716631	0.23307	1	0.911966	0.622259	0.930166	0.807157	0.447692	1	0.717559	0.224521	1	0.43414	-0.558003	1	0.41573	-0.634532	1	0.543085	-0.215796	1	0.60998	-0.0329693	1	1.14902	0.903418	0.999268	0.222018	-1.53686	0.611759	0.338674	-0.907609	1	0.483687	-0.376233	1
ENSMUSG00000049686	Orai1	0.964927	0.353178	1	0.640108	-0.319448	1	0.55616	-0.565384	1	0.512542	-0.662272	1	0.518432	-0.634274	1	0.687485	-0.206302	1	1.97823	1.54105	0.00773702	0.628421	-0.328561	1	0.536413	-0.551116	1	0.874127	0.167886	1	0.976488	0.334229	1	0.441258	-0.846625	1
ENSMUSG00000029401	Rilpl2	0.877167	-0.131782	1	0.454251	-1.1436	0.589883	0.64008	-0.649702	0.852408	0.415461	-1.27428	0.400395	0.449059	-1.14124	1	1.04442	0.151916	1	3.06797	2.00116	4.64637e-05	0.575934	-0.744023	1	0.463266	-1.04495	1	1.67961	0.8852	0.670976	1.17679	0.324335	1	0.913065	-0.0588319	1
ENSMUSG00000029390	Tmed2	0.963214	-0.0514854	1	1.0124	0.0300848	1	0.878489	-0.206583	1	0.926797	-0.110378	1	0.984647	-0.0140571	1	0.919046	-0.123717	1	1.01124	0.0276585	1	1.09513	0.146427	1	0.563844	-0.825776	1	1.23129	0.328707	1	1.17679	0.255978	1	1.16764	0.241373	1
ENSMUSG00000008348	Ubc	3.01336	0.309824	1	2.98524	0.281192	1	2.3654	-0.0990979	1	2.44332	-0.0420698	1	2.36092	-0.0947774	1	2.58077	0.0451564	1	2.42426	-0.0537569	1	2.93783	0.237278	1	2.20661	-0.190388	1	2.42503	-0.0521002	1	2.11243	-0.25887	1	1.98396	-0.349788	1
ENSMUSG00000029430	Ran	1.6914	-0.14264	1	1.35006	-0.491354	1	1.50293	-0.340941	1	1.16438	-0.717468	1	1.37776	-0.450261	1	1.32278	-0.521255	1	1.70918	-0.118653	1	1.4526	-0.357187	1	0.865576	-1.10454	1	1.63885	-0.179314	1	4.31842	1.31698	0.339283	4.55854	1.38006	0.446497
ENSMUSG00000029447	Cct6a	0.398557	-0.134776	1	0.375753	-0.222613	1	0.349031	-0.356942	1	0.454655	0.0803706	1	0.460994	0.100719	1	0.321546	-0.46468	1	0.397501	-0.130756	1	0.368825	-0.23559	1	0.390119	-0.145085	1	0.300314	-0.547635	1	1.07664	1.41575	0.161014	0.429378	-0.00801956	1
ENSMUSG00000070493	Chchd2	1.8712	0.0329661	1	1.64038	-0.178098	1	1.85959	0.0230495	1	1.58164	-0.234684	1	1.76714	-0.0585969	1	1.90168	0.0572598	1	1.80481	-0.0258068	1	1.77745	-0.0481404	1	1.20083	-0.621351	1	2.10112	0.206998	1	2.40103	0.407661	1	1.98736	0.118643	1
ENSMUSG00000060261	Gtf2i	0.907134	0.346052	1	1.03953	0.556976	1	0.722474	-0.0391491	1	1.02629	0.532516	1	0.811588	0.146201	1	0.458323	-0.745597	0.980781	0.657268	-0.183331	1	0.807159	0.132393	1	1.06673	0.540586	1	0.186623	-2.03897	0.19841	0.542933	-0.461358	1	0.490475	-0.606564	1
ENSMUSG00000019179	Mdh2	1.63361	0.0179713	1	1.44356	-0.179682	1	1.72799	0.114273	1	1.39773	-0.22965	1	1.4076	-0.214677	1	1.45596	-0.165515	1	1.54647	-0.0690453	1	1.55048	-0.0627432	1	0.871672	-0.902404	1	2.03891	0.356088	1	2.15592	0.436966	1	1.89232	0.235316	1
ENSMUSG00000019054	Fis1	2.40161	0.184965	1	2.22797	0.0561819	1	2.33679	0.141542	1	2.01037	-0.107554	1	2.15727	0.0042159	1	1.93048	-0.171675	1	2.1545	0.00224149	1	2.48957	0.219442	1	1.70372	-0.343609	1	2.06573	-0.0621254	1	1.83174	-0.242075	1	1.86516	-0.213258	1
ENSMUSG00000029713	Gnb2	2.5416	0.292253	1	2.25105	0.0829036	1	2.0816	-0.0448615	1	1.56778	-0.486879	1	1.62616	-0.422906	1	2.12904	-0.00651684	1	2.02533	-0.0845939	1	2.45836	0.209905	1	1.20998	-0.833353	1	2.78005	0.403007	1	1.63802	-0.399632	1	2.91909	0.466693	1
ENSMUSG00000029723	Tsc22d4	1.62334	0.241735	1	1.48916	0.0919396	1	1.52315	0.136474	1	1.29884	-0.12608	1	1.21514	-0.226848	1	1.25799	-0.176591	1	1.50794	0.109672	1	1.53488	0.131297	1	1.40199	-0.00552312	1	1.38573	-0.0226139	1	0.863158	-0.728642	1	1.35432	-0.0565744	1
ENSMUSG00000019494	Cops6	1.01202	0.377112	1	0.740539	-0.143012	1	0.726289	-0.183624	1	0.569223	-0.552825	1	0.652702	-0.334375	1	0.659889	-0.323518	1	1.00696	0.344326	1	0.807159	-0.00522723	1	0.42974	-0.921928	1	0.788323	-0.041326	1	1.24268	0.65193	1	0.994528	0.30714	1
ENSMUSG00000050552	Lamtor4	1.00859	0.198042	1	1.01875	0.206219	1	0.957068	0.111668	1	0.85082	-0.0828705	1	0.775037	-0.225733	1	0.865055	-0.0565981	1	0.6694	-0.452238	1	1.01852	0.192395	1	0.868624	-0.0456859	1	1.12939	0.354277	1	0.679984	-0.413505	1	0.891002	-0.0088047	1
ENSMUSG00000056076	Eif3b	0.517567	0.0457478	1	0.469258	-0.112134	1	0.384124	-0.449206	1	0.416667	-0.298375	1	0.411762	-0.310968	1	0.384536	-0.423593	1	0.565922	0.184268	1	0.38301	-0.406409	1	0.475457	-0.080072	1	0.424729	-0.256688	1	1.30462	1.4801	0.175652	0.543087	0.114488	1
ENSMUSG00000029580	Actb	65.3667	-0.00872645	1	60.8881	-0.12176	1	83.2962	0.411745	1	54.353	-0.299857	1	55.2275	-0.270154	1	57.336	-0.216142	1	64.2589	-0.0354338	1	53.7832	-0.301356	1	41.3008	-0.683886	1	76.0555	0.222775	1	59.5645	-0.149081	1	88.5537	0.446106	1
ENSMUSG00000001847	Rac1	1.83781	-0.027773	1	1.74197	-0.112152	1	1.93016	0.0550015	1	1.63169	-0.214785	1	1.6381	-0.204897	1	2.14164	0.218734	1	1.909	0.033202	1	1.78029	-0.0734823	1	1.06978	-0.816533	1	2.6685	0.548323	1	1.65779	-0.180681	1	2.28606	0.30089	1
ENSMUSG00000066621	Tecpr1	0.499159	-0.31771	1	0.825387	0.504407	1	0.522974	-0.246351	1	0.886999	0.621401	0.93949	0.75415	0.345432	1	0.627495	0.0562389	1	0.411774	-0.59555	1	0.731976	0.285893	1	1.34713	1.18546	0.999268	0.50517	-0.274399	1	0.202941	-1.61353	1	0.264755	-1.21581	1
ENSMUSG00000029622	Arpc1b	4.99544	0.0805801	1	4.54078	-0.0755414	1	5.40368	0.217666	1	4.32827	-0.151052	1	4.7181	-0.0142671	1	4.22329	-0.18985	1	5.19749	0.137974	1	4.86849	0.0326377	1	3.5446	-0.435135	1	5.17612	0.12714	1	4.17874	-0.196915	1	4.68582	-0.0249959	1
ENSMUSG00000038690	Atp5j2	2.67816	0.0924685	1	2.51425	-0.0126765	1	2.63203	0.0646291	1	2.18705	-0.233052	1	2.37509	-0.101194	1	2.43499	-0.0635783	1	2.46137	-0.0458198	1	2.58745	0.0304563	1	1.94755	-0.387932	1	2.80257	0.153279	1	2.68831	0.0883913	1	3.29756	0.393793	1
ENSMUSG00000041453	Rpl21	17.5596	-0.0652396	1	15.8261	-0.227856	1	20.7316	0.217622	1	19.1811	0.0780378	1	23.4547	0.39478	1	18.3431	0.006663	1	18.8724	0.0510579	1	20.5677	0.177627	1	15.8486	-0.211855	1	13.3929	-0.469856	1	18.4979	0.0179557	1	15.9549	-0.203079	1
ENSMUSG00000029642	Polr1d	2.2124	0.237259	1	1.64038	-0.251237	1	2.16742	0.20654	1	1.46527	-0.426447	1	1.6463	-0.240193	1	1.69952	-0.194626	1	2.34005	0.311512	1	1.89519	-0.0214512	1	1.06064	-0.869602	1	1.88447	-0.0301288	1	2.41289	0.344433	1	2.08749	0.122831	1
ENSMUSG00000029649	Pomp	1.43926	-0.0491928	1	1.13188	-0.426193	1	1.75774	0.293482	1	1.12337	-0.436192	1	1.25393	-0.259937	1	1.26219	-0.254482	1	1.73059	0.24407	1	1.25684	-0.247673	1	0.835098	-0.838973	1	1.98743	0.450111	1	1.99251	0.448378	1	1.92626	0.391831	1
ENSMUSG00000066551	Hmgb1	5.1791	0.187618	1	5.3679	0.237993	1	4.16166	-0.179799	1	4.27762	-0.126394	1	4.03332	-0.215257	1	2.86992	-0.747149	0.79022	5.04263	0.133447	1	5.65721	0.300766	1	3.58117	-0.380055	1	2.70604	-0.809174	1	3.7834	-0.304704	1	8.89305	0.986335	1
ENSMUSG00000042541	Sem1	2.64306	0.158714	1	2.42825	0.0156917	1	2.57367	0.116173	1	2.00555	-0.286537	1	2.06776	-0.234431	1	2.15424	-0.174279	1	2.3479	-0.0374787	1	2.51368	0.0659913	1	1.65801	-0.546145	1	2.81008	0.238025	1	2.35754	-0.0304117	1	2.76974	0.2105	1
ENSMUSG00000029638	Glcci1	0.451212	0.00852632	1	0.390183	-0.222222	1	0.21781	-1.16704	0.13523	0.245417	-0.935933	0.889707	0.136508	-1.79211	0.178483	0.809864	0.977982	0.161434	0.446743	-0.00701169	1	0.319175	-0.505743	1	0.490696	0.134854	1	1.62169	2.08048	0.000160809	0.525801	0.240346	1	0.268149	-0.757448	1
ENSMUSG00000029632	Ndufa4	2.59126	0.12864	1	2.63027	0.147514	1	2.47106	0.0499261	1	2.02545	-0.267981	1	2.17741	-0.15146	1	1.90168	-0.366718	1	2.32149	-0.052082	1	2.76761	0.214142	1	1.2557	-0.947958	1	2.32743	-0.0470629	1	2.86885	0.269565	1	2.95134	0.308843	1
ENSMUSG00000015733	Capza2	0.952084	0.206013	1	0.793641	-0.0947029	1	0.800291	-0.0862264	1	0.709117	-0.271549	1	0.713123	-0.257913	1	0.83266	-0.0181294	1	0.940586	0.174021	1	0.8256	-0.0296225	1	0.530318	-0.673719	1	1.01892	0.29173	1	0.881607	0.0691383	1	0.984345	0.233386	1
ENSMUSG00000023089	Ndufa5	0.733327	0.194775	1	0.700136	0.112031	1	0.573326	-0.218279	1	0.577665	-0.193824	1	0.642259	-0.0256199	1	0.530311	-0.328	1	0.619445	-0.0822256	1	0.778788	0.266096	1	0.533366	-0.293466	1	0.453688	-0.548353	1	1.01339	0.670149	1	0.733167	0.173805	1
ENSMUSG00000020440	Arf5	2.84255	0.117421	1	2.49694	-0.0950331	1	2.85099	0.12491	1	2.21056	-0.286429	1	2.38404	-0.16475	1	2.49198	-0.0978223	1	2.81748	0.0960872	1	2.71796	0.0371694	1	1.79211	-0.57478	1	3.44503	0.402329	1	2.52358	-0.0743932	1	2.89873	0.13292	1
ENSMUSG00000004285	Atp6v1f	1.98979	0.271717	1	1.84933	0.141332	1	1.67649	-0.0172305	1	1.57019	-0.120224	1	1.61199	-0.077221	1	1.48295	-0.210444	1	1.84192	0.131848	1	1.94484	0.207736	1	1.30141	-0.387214	1	1.63778	-0.0514404	1	1.75399	0.0522364	1	1.39166	-0.292715	1
ENSMUSG00000039159	Ube2h	0.694799	-0.175492	1	0.937939	0.313594	1	0.753372	-0.0429736	1	0.959961	0.349821	1	0.659415	-0.245822	1	1.11581	0.598659	0.792458	0.574485	-0.458915	1	0.724883	-0.0953668	1	1.1795	0.623837	1	0.880562	0.199826	1	0.293869	-1.4303	1	0.444652	-0.815563	1
ENSMUSG00000001642	Akr1b3	1.35749	0.166806	1	1.16766	-0.081716	1	1.30686	0.104795	1	1.21322	-0.0205964	1	1.27557	0.0580865	1	1.00903	-0.311259	1	1.27029	0.0518055	1	1.30082	0.0851251	1	0.771094	-0.681292	1	0.935262	-0.413038	1	1.68942	0.483051	1	1.46973	0.267271	1
ENSMUSG00000029823	Luc7l2	1.11176	0.102516	1	1.2046	0.228301	1	0.767867	-0.511101	1	1.10468	0.0877167	1	0.837696	-0.343209	1	1.03663	-0.0138018	1	1.18894	0.202417	1	0.931992	-0.172376	1	1.47209	0.503358	1	0.912739	-0.2062	1	1.12145	0.10553	1	0.980951	-0.0951629	1
ENSMUSG00000076469	Trbv13-2	2.93374	0.362767	1	3.22997	0.506164	1	2.0671	-0.228076	1	2.46382	0.062952	1	2.30945	-0.039555	1	1.96527	-0.294783	1	2.80463	0.266898	1	4.73798	1.06089	1	1.35018	-0.823314	1	1.34927	-0.846209	1	1.00416	-1.27466	1	1.9008	-0.32796	1
ENSMUSG00000076470	Trbv13-3	1.03556	-0.197761	1	2.26952	1.1162	0.141816	0.862086	-0.502178	1	1.36095	0.246252	1	1.45907	0.351525	1	0.962239	-0.305219	1	1.15111	-0.0221852	1	1.90087	0.740829	1	0.960058	-0.28683	1	0.6564	-0.864905	1	0.810446	-0.545913	1	0.61267	-0.952243	1
ENSMUSG00000076472	Trbv15	1.1824	0.456219	1	0.546025	-0.788805	0.998448	1.19052	0.478822	1	0.361794	-1.40809	0.401144	0.616896	-0.588891	1	1.42236	0.742332	0.628183	1.16396	0.400108	1	1.30082	0.550486	1	0.228585	-1.99007	1	0.636021	-0.530996	1	0.844708	-0.102613	1	0.376766	-1.28837	1
ENSMUSG00000076490	Trbc1	1.16613	0.0436493	1	1.25828	0.164521	1	1.28855	0.216205	1	1.10287	-0.0470952	1	1.03836	-0.139858	1	0.909448	-0.350651	1	1.14255	0.00895851	1	1.23273	0.122727	1	2.40777	1.11236	0.999268	0.539492	-1.11482	1	1.02129	-0.160109	1	1.13879	0.0034269	1
ENSMUSG00000076498	Trbc2	2.95685	-0.0258906	1	3.08856	0.0447348	1	3.38655	0.206054	1	3.15907	0.0806059	1	3.0636	0.0307558	1	2.64316	-0.202477	1	3.24781	0.122848	1	3.33645	0.157439	1	4.18463	0.486456	1	2.17727	-0.486585	1	2.33118	-0.380714	1	2.90212	-0.0523486	1
ENSMUSG00000029860	Zyx	0.74403	-0.138917	1	0.617597	-0.42652	1	1.13292	0.59032	0.747019	0.613845	-0.434236	1	0.574378	-0.528173	1	0.937043	0.235574	1	0.870649	0.115055	1	0.622747	-0.390693	1	0.582131	-0.479929	1	1.00391	0.330441	1	0.711611	-0.192712	1	1.09466	0.453278	1
ENSMUSG00000064262	Gimap8	0.669113	-0.145776	1	0.936208	0.402299	1	0.57714	-0.392766	1	0.905089	0.344806	1	0.695967	-0.0759159	1	0.899249	0.334442	1	0.675823	-0.121979	1	0.686582	-0.0930015	1	1.09416	0.595407	1	0.94706	0.397994	1	0.480996	-0.623773	1	0.393738	-0.911666	1
ENSMUSG00000047867	Gimap6	1.30954	-0.389254	1	2.14023	0.411685	1	1.51399	-0.156106	1	2.20755	0.460416	1	2.11177	0.378655	1	1.68092	0.018709	1	1.66494	0.00334461	1	2.27111	0.472609	1	1.75554	0.0795775	1	1.68712	0.023196	1	0.802539	-1.08224	1	1.01998	-0.72274	1
ENSMUSG00000090019	Gimap1	2.2308	0.201063	1	2.09464	0.0908805	1	1.64254	-0.311416	1	1.78968	-0.159685	1	1.91409	-0.0524205	1	2.46439	0.353717	1	2.17163	0.145811	1	2.47396	0.336137	1	1.89573	-0.0651376	1	2.41109	0.301917	1	1.36919	-0.551818	1	1.52913	-0.384157	1
ENSMUSG00000043505	Gimap5	1.152	0.357426	1	0.751506	-0.341978	1	0.660679	-0.569533	1	0.58068	-0.739037	0.993531	0.607199	-0.659847	1	1.08942	0.249459	1	1.77983	1.0501	0.288784	0.866739	-0.109982	1	0.572987	-0.710425	1	1.20662	0.394987	1	1.20447	0.387509	1	0.592304	-0.671794	1
ENSMUSG00000039264	Gimap3	2.49494	-0.0553606	1	2.89982	0.188439	1	2.31352	-0.182879	1	2.66944	0.0544992	1	2.55561	-0.0148598	1	3.04389	0.266126	1	3.08509	0.282628	1	3.05132	0.252376	1	2.47177	-0.0650018	1	3.19512	0.327504	1	1.85941	-0.490913	1	1.47652	-0.826665	1
ENSMUSG00000063694	Cycs	0.819802	0.0294662	1	0.590469	-0.489063	1	0.674029	-0.297614	1	0.599373	-0.463905	1	0.648226	-0.335936	1	0.541109	-0.622135	1	1.06262	0.440162	1	0.635514	-0.353487	1	0.399262	-1.01978	1	0.713245	-0.184117	1	1.87918	1.31096	0.35607	1.22364	0.629052	1
ENSMUSG00000004980	Hnrnpa2b1	4.68037	-0.060089	1	3.99476	-0.308604	1	4.68578	-0.0592037	1	4.05572	-0.283631	1	4.00125	-0.29956	1	4.13751	-0.252451	1	5.66564	0.244145	1	3.71378	-0.401131	1	3.41659	-0.517086	1	4.99057	0.0418659	1	6.77348	0.505937	1	8.46197	0.83823	1
ENSMUSG00000029836	Cbx3	0.731615	-0.0346014	1	0.79595	0.101945	1	0.621389	-0.307541	1	0.760371	0.0283341	1	0.687015	-0.130062	1	0.662289	-0.190522	1	0.641568	-0.236735	1	0.734813	-0.0242015	1	0.774142	0.0535514	1	0.611353	-0.302979	1	0.711611	-0.0725606	1	1.21516	0.733087	1
ENSMUSG00000004535	Tax1bp1	0.985047	0.000845533	1	1.10821	0.190614	1	0.780837	-0.385828	1	1.10046	0.178334	1	0.973458	-0.0176646	1	1.13621	0.230119	1	1.03479	0.0781666	1	1.12208	0.196876	1	0.920437	-0.0985607	1	1.05003	0.0982073	1	0.708975	-0.491103	1	1.01998	0.0527663	1
ENSMUSG00000091625	Lsm5	0.412684	-0.217422	1	0.413271	-0.20712	1	0.484065	0.0466746	1	0.425712	-0.159499	1	0.476659	0.0194445	1	0.454724	-0.0553344	1	0.393933	-0.276948	1	0.4128	-0.19521	1	0.298685	-0.65725	1	0.383972	-0.307525	1	0.498128	0.0860752	1	1.17103	1.38976	0.277096
ENSMUSG00000036371	Serbp1	2.16573	-0.00735909	1	1.99824	-0.135421	1	1.95305	-0.181129	1	1.8958	-0.217758	1	2.01405	-0.120194	1	1.8069	-0.293236	1	2.28938	0.0800371	1	1.97179	-0.148078	1	1.88964	-0.208507	1	1.85658	-0.240821	1	3.92308	0.90305	1	2.69846	0.321775	1
ENSMUSG00000076598	Igkv3-7	0	-11.018	1	0.00230877	-8.20859	1	0.000762908	-9.62656	1	0.00361794	-7.65316	1	0	-10.1258	1	0.0011998	-8.88417	1	0.00499553	-7.19431	1	0	-9.14399	1	41.0356	14.7815	0.000821184	0	-9.56649	1	0.0013178	-8.25466	1	0	-8.87582	1
ENSMUSG00000076609	Igkc	0.0967495	-0.798403	1	0.0404035	-2.07322	0.280424	0.00877344	-4.34347	5.96711e-07	0.0150748	-3.47637	0.00818524	0.00745945	-4.38985	0.00635786	0.218963	0.519707	1	0.0157002	-3.38872	0.0391372	0.0283711	-2.46992	1	2.9838	4.81934	1.86026e-09	0.556653	2.02372	0.0108325	0.113331	-0.495335	1	0.0848573	-0.905959	1
ENSMUSG00000053907	Mat2a	0.488885	-0.149041	1	0.533904	-0.00319709	1	0.36734	-0.619472	0.916598	0.56862	0.0974442	1	0.576615	0.117549	1	0.35514	-0.640262	1	0.792861	0.628829	1	0.54047	0.0164289	1	0.508983	-0.069623	1	0.362521	-0.585239	1	1.11881	1.13654	0.475133	0.616064	0.212083	1
ENSMUSG00000079523	Tmsb10	39.8565	-0.313929	1	50.0219	0.0574763	1	59.252	0.35529	1	53.352	0.160625	1	59.1743	0.321115	1	41.4117	-0.242223	1	47.2484	-0.0334393	1	57.6232	0.266314	1	44.3395	-0.128053	1	36.8903	-0.407326	1	31.7774	-0.626067	1	47.2961	-0.0317844	1
ENSMUSG00000068328	Aup1	1.24362	0.0306695	1	1.42336	0.247636	1	1.09401	-0.184419	1	1.20417	-0.0220534	1	1.20023	-0.0267811	1	1.35337	0.164986	1	1.18323	-0.049181	1	1.44693	0.255704	1	1.02406	-0.258118	1	1.51015	0.325602	1	1.09377	-0.165518	1	0.952099	-0.369584	1
ENSMUSG00000030007	Cct7	0.921261	0.0628042	1	0.791909	-0.180721	1	0.843014	-0.0863112	1	0.7459	-0.273909	1	0.796669	-0.167263	1	0.811064	-0.142316	1	0.893485	0.0110683	1	0.836949	-0.0872616	1	0.582131	-0.614319	1	0.860184	-0.0469508	1	1.50756	0.810482	1	1.05223	0.255237	1
ENSMUSG00000057278	Snrpg	2.34725	-0.0193368	1	2.18352	-0.133877	1	2.44703	0.0510678	1	2.21177	-0.112984	1	2.5929	0.137513	1	2.16384	-0.147675	1	2.28153	-0.062897	1	2.47538	0.0615729	1	1.57571	-0.602255	1	2.09791	-0.188694	1	2.83854	0.269298	1	3.17536	0.434833	1
ENSMUSG00000051695	Pcbp1	1.93713	0.102874	1	1.66982	-0.138656	1	1.64674	-0.169625	1	1.43693	-0.373654	1	1.57394	-0.227058	1	1.52734	-0.278448	1	1.98465	0.134735	1	1.72922	-0.0787145	1	1.04235	-0.816981	1	2.00567	0.146607	1	3.06915	0.797051	1	2.32848	0.367109	1
ENSMUSG00000057230	Aak1	0.453353	-0.397944	1	0.77748	0.482356	1	0.552346	-0.0775367	1	0.847202	0.62247	0.935511	0.553491	-0.067874	1	0.5987	0.0555693	1	0.444602	-0.407063	1	0.519192	-0.160177	1	1.17645	1.05227	0.999268	0.529839	-0.132026	1	0.308365	-0.933419	1	0.412407	-0.498941	1
ENSMUSG00000030057	Cnbp	2.20597	-0.0486534	1	2.3157	0.0306958	1	1.81915	-0.369966	1	2.22202	-0.0352471	1	2.48176	0.138451	1	2.10985	-0.117426	1	2.56199	0.189386	1	2.67398	0.245079	1	1.27703	-0.843538	1	2.21803	-0.0368505	1	3.72673	0.755572	1	1.87365	-0.287429	1
ENSMUSG00000035199	Arl6ip5	1.32624	-0.035697	1	1.4147	0.0690473	1	1.44838	0.113669	1	1.34226	-0.0151687	1	1.36433	0.0105378	1	1.40197	0.0542726	1	1.50722	0.167496	1	1.376	0.0226616	1	0.813764	-0.745461	1	1.67854	0.327859	1	0.983077	-0.480589	1	1.3068	-0.0545142	1
ENSMUSG00000030067	Foxp1	0.830505	-0.122032	1	0.99739	0.176085	1	0.638173	-0.557019	1	1.14689	0.402322	1	1.00628	0.185552	1	0.734877	-0.309384	1	1.56217	0.901437	0.60134	0.987316	0.14939	1	1.20083	0.43424	1	0.400061	-1.20201	0.995948	1.10168	0.316225	1	0.454835	-0.996624	1
ENSMUSG00000034269	Setd5	0.693086	0.116961	1	0.825964	0.398422	1	0.506953	-0.403754	1	0.77424	0.290699	1	0.530367	-0.305782	1	0.635294	-0.0271293	1	0.701514	0.129185	1	0.649699	0.00873531	1	1.01797	0.670993	1	0.54271	-0.263901	1	0.516577	-0.334734	1	0.500658	-0.37745	1
ENSMUSG00000079426	Arpc4	1.79543	-0.0320443	1	1.51109	-0.303906	1	2.20328	0.3201	1	1.37241	-0.452636	1	1.49935	-0.309352	1	1.67012	-0.14549	1	2.30151	0.362729	1	1.50083	-0.297657	1	1.00578	-0.875963	1	2.5709	0.522589	1	1.87127	0.0326953	1	2.19102	0.268287	1
ENSMUSG00000033940	Brk1	1.0925	0.143515	1	0.996813	-0.00957969	1	1.06693	0.105701	1	0.934636	-0.111703	1	0.939891	-0.100872	1	0.943042	-0.0975895	1	1.16753	0.240002	1	0.977386	-0.0385163	1	0.563844	-0.83927	1	1.01999	0.0258862	1	1.09377	0.131048	1	0.987739	-0.0225542	1
ENSMUSG00000057841	Rpl32	13.5728	-0.33119	1	11.5485	-0.571844	1	21.1791	0.422331	1	16.3706	-0.0232437	1	20.0077	0.292807	1	20.7037	0.355563	1	14.6012	-0.201325	1	13.8934	-0.268758	1	12.0114	-0.478636	1	16.5033	-0.0106114	1	18.7259	0.180177	1	16.722	0.00837787	1
ENSMUSG00000042079	Hnrnpf	3.54463	-0.0376114	1	3.75984	0.058056	1	3.43957	-0.0889686	1	3.56971	-0.0250166	1	3.69243	0.0281077	1	3.13028	-0.232734	1	4.08134	0.186227	1	3.71804	0.0366951	1	2.0085	-0.866202	1	3.05355	-0.261172	1	4.26571	0.245009	1	4.95058	0.466201	1
ENSMUSG00000045962	Wnk1	0.544109	-0.360407	1	0.765359	0.195221	1	0.556542	-0.329494	1	0.814641	0.29536	1	0.584821	-0.229233	1	0.771471	0.207221	1	0.700087	0.0503832	1	0.557493	-0.291784	1	1.23741	0.889625	0.999268	0.996398	0.593603	1	0.569289	-0.261489	1	0.590607	-0.204217	1
ENSMUSG00000007458	M6pr	0.83821	-0.125106	1	0.692632	-0.420538	1	0.688906	-0.451041	1	0.691027	-0.422421	1	0.684777	-0.429022	1	0.914247	0.0178955	1	1.42801	0.733643	1	0.731976	-0.315386	1	0.545557	-0.735963	1	1.78687	1.06356	0.364343	1.38105	0.64554	1	0.923248	0.0315118	1
ENSMUSG00000004268	Emg1	1.00645	-0.149293	1	0.991618	-0.167387	1	1.31564	0.306215	1	1.12397	0.032031	1	1.17412	0.0997521	1	0.986835	-0.174357	1	1.07975	-0.0314134	1	1.12633	0.0332137	1	0.825955	-0.421359	1	0.956713	-0.213936	1	1.32307	0.277054	1	1.18631	0.110403	1
ENSMUSG00000004264	Phb2	0.83393	0.0944781	1	0.660886	-0.278987	1	0.793043	0.010612	1	0.654848	-0.292147	1	0.725804	-0.127931	1	0.680286	-0.232547	1	0.85138	0.121566	1	0.766021	-0.0421893	1	0.475457	-0.735229	1	0.696084	-0.187998	1	1.53787	1.02714	0.795372	0.787476	-0.00064919	1
ENSMUSG00000004266	Ptpn6	1.19182	0.340809	1	0.890609	-0.143159	1	0.966223	-0.0142688	1	0.930415	-0.0733648	1	0.936161	-0.0623667	1	0.859056	-0.199451	1	1.29884	0.456724	1	0.98306	0.0133343	1	0.853385	-0.19398	1	0.72397	-0.448669	1	0.892149	-0.132501	1	0.758624	-0.371419	1
ENSMUSG00000072772	Grcc10	3.86013	0.359816	1	3.93588	0.376094	1	3.12449	0.00166701	1	3.07043	-0.026458	1	3.31274	0.0927554	1	2.77633	-0.185884	1	3.28563	0.0802035	1	4.22163	0.455827	1	2.43824	-0.364634	1	2.45399	-0.364876	1	1.91344	-0.731646	1	1.98906	-0.669093	1
ENSMUSG00000023274	Cd4	2.12036	0.0505336	1	2.67241	0.425433	1	2.10029	0.0353572	1	2.67668	0.425725	1	1.87008	-0.148517	1	1.55014	-0.445082	1	2.5156	0.318189	1	2.0101	-0.0354569	1	2.9777	0.543331	1	1.36535	-0.61844	1	1.31648	-0.667391	1	1.38657	-0.585739	1
ENSMUSG00000030120	Mlf2	0.9508	0.221534	1	0.864059	0.0578888	1	0.798765	-0.0718005	1	0.711529	-0.249789	1	0.708648	-0.251448	1	0.719879	-0.2316	1	0.932736	0.177356	1	0.919225	0.147644	1	0.548605	-0.609183	1	0.831225	-0.00384928	1	1.03184	0.323512	1	0.848573	0.0272012	1
ENSMUSG00000063870	Chd4	1.07495	0.060013	1	1.22423	0.268212	1	0.831188	-0.368455	1	1.07935	0.0639225	1	0.772799	-0.453977	1	1.05702	0.0305404	1	1.16324	0.180994	1	0.900784	-0.21079	1	1.68239	0.713599	0.999268	0.986745	-0.0755027	1	1.2216	0.247737	1	0.836693	-0.318762	1
ENSMUSG00000030336	Cd27	1.67428	-0.216336	1	2.44326	0.400648	1	1.89239	-0.0148686	1	1.98384	0.0611551	1	1.82234	-0.0727344	1	1.99467	0.0699036	1	1.81123	-0.0825224	1	2.52645	0.422916	1	2.21575	0.217174	1	2.64705	0.502454	1	1.2585	-0.623395	1	1.16424	-0.733034	1
ENSMUSG00000000184	Ccnd2	1.1062	0.0980311	1	0.561609	-0.96391	0.705804	1.1745	0.203266	1	0.61083	-0.832716	0.894364	0.483372	-1.17132	1	1.07922	0.0541937	1	1.71275	0.797657	0.893544	0.418474	-1.35067	1	1.15207	0.145547	1	1.641	0.700182	1	2.19545	1.14644	0.62459	0.975859	-0.0994043	1
ENSMUSG00000030357	Fkbp4	0.432376	-0.0191273	1	0.467527	0.107271	1	0.281513	-0.7227	0.80367	0.454655	0.0621177	1	0.522161	0.27916	1	0.314347	-0.5174	1	0.389651	-0.179453	1	0.527703	0.284467	1	0.34745	-0.330226	1	0.298169	-0.575406	1	1.00943	1.29376	0.27693	0.48199	0.14714	1
ENSMUSG00000030157	Clec2d	1.77017	-0.210149	1	2.78611	0.53255	1	1.7524	-0.230604	1	2.83406	0.557878	1	2.31318	0.219842	1	2.08765	0.0597445	1	1.60999	-0.345599	1	2.65979	0.422172	1	3.23067	0.698081	1	1.56914	-0.375777	1	0.990984	-1.05328	1	0.982648	-1.05814	1
ENSMUSG00000097354	2310001H17Rik	1.3348	0.196558	1	1.46434	0.33965	1	1.22676	0.0554783	1	1.42426	0.29263	1	1.16964	-0.0235813	1	1.22319	0.0473672	1	1.13898	-0.0651905	1	1.61432	0.464327	1	1.11245	-0.096153	1	0.609208	-1.00063	1	0.799903	-0.590478	1	0.733167	-0.713671	1
ENSMUSG00000003031	Cdkn1b	0.790264	-0.205256	1	1.19017	0.464048	1	0.712175	-0.380477	1	1.22045	0.503005	1	0.913037	0.0311493	1	1.07022	0.287716	1	0.795002	-0.18474	1	1.00008	0.16713	1	1.08197	0.278989	1	0.881635	-0.0228508	1	0.318907	-1.52624	1	0.638127	-0.501122	1
ENSMUSG00000030213	Atf7ip	0.922117	0.132334	1	1.02914	0.305575	1	0.723618	-0.273298	1	1.01664	0.284119	1	0.73028	-0.239127	1	0.934643	0.148229	1	0.810702	-0.0776638	1	0.764602	-0.161856	1	1.49647	0.831987	0.999268	0.843023	-0.0160055	1	0.529755	-0.70847	1	0.646613	-0.408812	1
ENSMUSG00000060032	H2afj	1.79029	0.0479833	1	1.73678	-0.00262948	1	1.57388	-0.168248	1	1.64858	-0.0854174	1	1.83428	0.0828006	1	1.35217	-0.396745	1	1.99321	0.214533	1	1.93491	0.159631	1	2.11822	0.288082	1	1.50264	-0.222458	1	1.87391	0.111763	1	1.84989	0.0910475	1
ENSMUSG00000030220	Arhgdib	7.49638	-0.160486	1	7.95142	-0.0612147	1	10.8707	0.478567	1	7.90099	-0.071065	1	8.81632	0.101481	1	7.60253	-0.13209	1	7.41621	-0.168761	1	8.7752	0.0895718	1	4.2395	-0.97862	1	9.14991	0.155319	1	4.86663	-0.790974	1	10.4018	0.343795	1
ENSMUSG00000030232	Aebp2	0.557808	-0.39442	1	0.855978	0.302678	1	0.653431	-0.139663	1	0.950916	0.473495	1	0.640021	-0.160917	1	0.646692	-0.147819	1	0.641568	-0.157767	1	0.651118	-0.128904	1	1.02101	0.536027	1	0.791541	0.166487	1	0.697115	-0.0268779	1	0.700921	-0.0182607	1
ENSMUSG00000030275	Etnk1	0.708926	0.345817	1	0.823078	0.578694	0.998545	0.397094	-0.618119	0.918327	0.712132	0.336717	1	0.455026	-0.369118	1	0.446325	-0.40612	1	0.762174	0.43975	1	0.591538	0.0361292	1	1.10026	0.953271	0.999268	0.39148	-0.585736	1	0.282009	-1.06363	1	0.341126	-0.776558	1
ENSMUSG00000030287	Itpr2	0.884017	0.0300115	1	1.28945	0.649159	0.930166	0.818219	-0.100104	1	1.18427	0.503535	1	0.703426	-0.32581	1	0.65689	-0.438492	1	0.791434	-0.144472	1	0.716371	-0.287182	1	1.93231	1.18608	0.999268	0.676778	-0.376502	1	0.411153	-1.10972	1	0.492172	-0.838047	1
ENSMUSG00000035674	Ndufa3	1.41871	0.0444348	1	1.45915	0.0878234	1	1.47241	0.108854	1	1.3103	-0.0840136	1	1.43818	0.0628644	1	1.24779	-0.161348	1	1.31668	-0.0751747	1	1.44551	0.0677782	1	1.11245	-0.318032	1	1.33532	-0.0518746	1	1.17943	-0.237687	1	1.45106	0.0729006	1
ENSMUSG00000006333	Rps9	13.8202	-0.177151	1	12.5257	-0.32598	1	17.6735	0.238344	1	16.9754	0.157296	1	19.7959	0.397833	1	17.2783	0.185926	1	14.6918	-0.0725854	1	15.2637	-0.0133122	1	11.8895	-0.381611	1	12.9081	-0.267156	1	14.8911	-0.0504399	1	13.528	-0.193396	1
ENSMUSG00000030432	Rpl28	12.3347	-0.14882	1	9.89136	-0.490193	1	17.6972	0.472198	1	12.5332	-0.117803	1	15.0002	0.165304	1	14.2848	0.0905243	1	12.8984	-0.0713384	1	11.3414	-0.261956	1	10.7984	-0.330737	1	10.6107	-0.36516	1	15.2944	0.187882	1	15.7835	0.232581	1
ENSMUSG00000060860	Ube2s	1.52616	0.388559	1	1.19133	-0.0298477	1	1.02802	-0.277799	1	0.909913	-0.452716	1	0.925718	-0.418702	1	0.572904	-1.16023	0.237567	1.13898	-0.0994484	1	1.23273	0.0230403	1	0.798525	-0.612239	1	0.670343	-0.891461	1	1.15176	-0.0791162	1	3.56231	1.65216	0.1084
ENSMUSG00000030435	U2af2	0.697367	-0.00873255	1	0.756701	0.122852	1	0.655338	-0.113668	1	0.718162	0.0385879	1	0.680302	-0.0465893	1	0.473321	-0.614362	1	0.786438	0.181211	1	0.696512	-0.00908523	1	0.603465	-0.217402	1	0.484792	-0.555499	1	1.06742	0.640702	1	0.867242	0.319016	1
ENSMUSG00000012848	Rps5	11.7803	-0.339527	1	9.81633	-0.612116	1	16.8298	0.257613	1	13.8827	-0.0683038	1	18.5479	0.389601	1	17.9748	0.347609	1	13.2017	-0.145808	1	13.3415	-0.125259	1	10.8197	-0.431797	1	14.5395	0.00430961	1	16.7887	0.221593	1	15.31	0.0805132	1
ENSMUSG00000033916	Chmp2a	1.07238	0.313059	1	0.842702	-0.0888574	1	0.928459	0.070088	1	0.706705	-0.364853	1	0.76534	-0.235801	1	0.849458	-0.0758412	1	0.973414	0.139229	1	0.863901	-0.0461329	1	0.700995	-0.350065	1	1.04144	0.23871	1	0.913234	0.0373086	1	0.928339	0.0614593	1
ENSMUSG00000005575	Ube2m	1.41614	0.351742	1	1.21095	0.0821658	1	1.1848	0.0499732	1	0.815244	-0.539922	1	0.870518	-0.430835	1	0.853657	-0.46887	1	1.29598	0.187575	1	1.13626	-0.0188651	1	0.719282	-0.686108	1	1.16801	0.0228879	1	1.6288	0.52829	1	1.3102	0.194013	1
ENSMUSG00000041571	Selenow	3.18588	0.150709	1	2.80978	-0.0572112	1	3.23435	0.179887	1	2.80813	-0.0579078	1	3.12775	0.111671	1	2.65216	-0.148427	1	2.83246	-0.0436247	1	3.07118	0.0791059	1	2.27671	-0.363123	1	2.90124	-0.00624964	1	2.71598	-0.105726	1	2.41334	-0.280583	1
ENSMUSG00000008036	Ap2s1	0.933676	0.12082	1	0.806916	-0.117412	1	1.01619	0.26998	1	0.66329	-0.423942	1	0.643751	-0.462326	1	0.818263	-0.0948413	1	0.902049	0.0593092	1	0.73765	-0.244252	1	0.740616	-0.232618	1	0.986745	0.194921	1	0.790679	-0.141082	1	1.23213	0.524931	1
ENSMUSG00000001918	Slc1a5	0.957221	-0.18711	1	1.02914	-0.0654118	1	0.797621	-0.490086	1	0.978654	-0.144681	1	0.940637	-0.203288	1	0.95384	-0.185255	1	1.87546	0.903341	0.597944	1.04264	-0.0419967	1	1.46295	0.457058	1	1.11116	0.0543716	1	1.62353	0.631864	1	0.711104	-0.608159	1
ENSMUSG00000019370	Calm3	1.45809	0.129774	1	1.26463	-0.103455	1	1.53078	0.216488	1	1.18066	-0.211364	1	1.1592	-0.235857	1	1.06302	-0.375788	1	1.30312	-0.054662	1	1.2994	-0.0569732	1	0.944819	-0.521972	1	1.3675	0.0201061	1	1.17943	-0.202505	1	2.30982	0.810435	1
ENSMUSG00000030413	Pglyrp1	0.839923	-0.0154318	1	0.670699	-0.370338	1	0.713319	-0.288651	1	0.525205	-0.746305	1	0.502021	-0.802831	1	1.48175	0.923213	0.209605	0.810702	-0.0698056	1	0.795811	-0.0944966	1	0.609561	-0.480879	1	2.37033	1.63572	0.0119695	0.566653	-0.601306	1	0.638127	-0.420868	1
ENSMUSG00000040824	Snrpd2	1.04669	0.123018	1	0.879643	-0.159723	1	0.930367	-0.0748379	1	0.83876	-0.23388	1	0.813826	-0.276118	1	0.871054	-0.174563	1	0.998391	0.041215	1	0.958945	-0.021037	1	0.761951	-0.356605	1	0.895578	-0.125124	1	1.6064	0.766478	1	1.26098	0.389193	1
ENSMUSG00000030403	Vasp	1.65159	-0.00140399	1	1.36391	-0.304716	1	2.00111	0.330124	1	1.31211	-0.363909	1	1.28004	-0.395587	1	1.59213	-0.0597701	1	2.02176	0.318478	1	1.25968	-0.406527	1	1.12159	-0.568603	1	2.71462	0.767921	0.888238	1.76848	0.101402	1	1.52404	-0.121706	1
ENSMUSG00000054342	Kcnn4	1.4872	0.197782	1	1.817	0.519062	1	1.32708	0.0065015	1	1.38748	0.0771101	1	1.25766	-0.0778768	1	1.02103	-0.40669	1	1.3074	-0.0175254	1	1.78171	0.450925	1	1.7281	0.393209	1	0.747566	-0.856589	1	1.21237	-0.130505	1	1.04544	-0.349056	1
ENSMUSG00000040952	Rps19	8.17662	-0.511887	1	7.13353	-0.706663	1	13.4695	0.319349	1	11.1764	-0.00293606	1	14.7182	0.432331	1	14.3196	0.397775	1	10.1324	-0.156168	1	8.89861	-0.344891	1	9.80479	-0.19819	1	10.7598	-0.0612734	1	14.1347	0.352337	1	12.1753	0.12373	1
ENSMUSG00000003380	Rabac1	0.949087	0.00564889	1	1.25193	0.456343	1	0.641606	-0.639028	0.868477	1.23794	0.435318	1	1.36583	0.583752	1	1.07982	0.212597	1	0.882781	-0.107817	1	1.4753	0.674824	1	0.947867	0.00330915	1	0.88807	-0.095749	1	0.541615	-0.830423	1	0.334338	-1.52758	1
ENSMUSG00000053291	Rab4b	1.05782	0.351919	1	0.953524	0.167536	1	0.901757	0.0821598	1	0.812229	-0.0893623	1	0.763848	-0.182804	1	0.706682	-0.308465	1	0.85923	-1.46532e-05	1	1.05683	0.312295	1	0.731473	-0.234888	1	0.796904	-0.114287	1	0.650992	-0.415289	1	0.756927	-0.188239	1
ENSMUSG00000003363	Pld3	0.771856	0.189086	1	0.779788	0.198049	1	0.567604	-0.324979	1	0.630125	-0.142881	1	0.56468	-0.309292	1	0.970037	0.554936	0.905806	0.715787	0.0586136	1	0.686582	-0.00597724	1	0.661373	-0.0594873	1	1.16372	0.811153	0.82539	0.506034	-0.462252	1	0.395435	-0.820136	1
ENSMUSG00000046865	Fbl	0.619882	-0.0625624	1	0.487151	-0.439447	1	0.508097	-0.393567	1	0.528823	-0.309818	1	0.644496	0.00217941	1	0.458323	-0.532337	1	0.657268	0.0329266	1	0.556074	-0.218012	1	0.380975	-0.761091	1	0.418294	-0.648145	1	2.28901	2.00606	0.00393939	0.64831	0.0116496	1
ENSMUSG00000037563	Rps16	17.2955	-0.343463	1	19.1161	-0.174286	1	23.2233	0.145853	1	25.2129	0.269081	1	31.1932	0.604555	1	21.8207	0.0364136	1	19.975	-0.102696	1	23.6899	0.157011	1	19.0305	-0.170837	1	17.105	-0.335	1	20.6209	-0.0518737	1	18.8502	-0.185573	1
ENSMUSG00000044786	Zfp36	1.07923	-0.20983	1	1.25251	0.0345849	1	1.12643	-0.14222	1	1.43813	0.256755	1	1.52397	0.343282	1	0.986835	-0.341876	1	1.82694	0.638232	1	1.52211	0.326523	1	1.15512	-0.0876709	1	1.46832	0.276262	1	0.644403	-0.957074	1	0.795962	-0.639621	1
ENSMUSG00000051735	Rinl	1.87848	0.148478	1	1.92898	0.185368	1	1.85425	0.129155	1	1.84334	0.111348	1	1.74178	0.020168	1	1.73371	0.0132733	1	1.53648	-0.175492	1	1.70936	-0.00925243	1	2.6394	0.630764	1	1.59488	-0.114489	1	1.09773	-0.670567	1	1.17952	-0.559356	1
ENSMUSG00000015165	Hnrnpl	1.9748	0.139735	1	1.67617	-0.128456	1	1.67229	-0.139503	1	1.65883	-0.144324	1	1.58215	-0.214957	1	1.65572	-0.147355	1	1.94825	0.109675	1	1.7349	-0.0698534	1	1.29227	-0.500127	1	1.96276	0.117542	1	2.08607	0.208393	1	2.5576	0.512787	1
ENSMUSG00000053898	Ech1	0.871174	0.384945	1	0.651074	-0.102251	1	0.779692	0.198869	1	0.540883	-0.392567	1	0.53708	-0.396427	1	0.708481	0.0324768	1	0.630863	-0.149176	1	0.724883	0.0654883	1	0.444979	-0.646342	1	1.06397	0.659375	1	0.458594	-0.618224	1	0.658493	-0.0778471	1
ENSMUSG00000053565	Eif3k	2.15717	-0.0644776	1	1.96188	-0.212714	1	2.59503	0.250974	1	2.14424	-0.0714744	1	2.50115	0.1709	1	2.23343	-0.00671755	1	2.19518	-0.0337537	1	2.33069	0.0570705	1	1.56352	-0.529988	1	2.03248	-0.150007	1	2.31932	0.0499645	1	2.29115	0.0308819	1
ENSMUSG00000030591	Psmd8	1.12546	0.169972	1	0.918315	-0.162448	1	1.1272	0.176101	1	0.762783	-0.451883	1	0.791448	-0.387711	1	0.981435	-0.0566249	1	1.12542	0.159451	1	0.949015	-0.103738	1	0.59737	-0.775975	1	1.25595	0.323312	1	1.13331	0.163479	1	1.19649	0.242967	1
ENSMUSG00000074227	Spint2	0.78898	0.0355102	1	0.909657	0.264378	1	0.639699	-0.314626	1	0.806802	0.0697422	1	0.835458	0.123156	1	0.809264	0.0746586	1	0.760034	-0.0250222	1	1.03413	0.441492	1	0.65223	-0.245959	1	0.845168	0.13777	1	0.818352	0.0876273	1	0.60079	-0.37202	1
ENSMUSG00000001794	Capns1	1.66058	0.19032	1	1.63288	0.155225	1	1.62347	0.155182	1	1.41703	-0.0720305	1	1.42699	-0.0598126	1	1.1986	-0.33553	1	1.76842	0.278374	1	1.74057	0.241241	1	1.24655	-0.255302	1	1.23772	-0.27393	1	1.29408	-0.204783	1	1.30171	-0.194267	1
ENSMUSG00000064109	Hcst	2.44999	-0.040281	1	3.33329	0.461796	1	2.57138	0.04103	1	3.0843	0.331845	1	3.10089	0.332933	1	1.7949	-0.526439	1	3.10365	0.335798	1	3.65704	0.569649	1	2.26147	-0.15534	1	1.82011	-0.48619	1	1.50097	-0.768163	1	1.17273	-1.1244	1
ENSMUSG00000036931	Nfkbid	0.306516	-0.0558666	1	0.116016	-1.54207	0.208476	0.14686	-1.23824	0.126002	0.138085	-1.27744	0.494013	0.133524	-1.30922	0.863704	0.245959	-0.398329	1	1.25031	2.40371	1.80856e-07	0.207109	-0.628362	1	0.24992	-0.336993	1	0.360376	0.197564	1	0.68789	1.19562	0.44523	0.176503	-0.856759	1
ENSMUSG00000036835	Psenen	1.7492	0.191749	1	1.6173	0.0572801	1	1.54794	-0.0136238	1	1.42487	-0.144227	1	1.54485	-0.0158686	1	1.52254	-0.0392496	1	1.75914	0.188705	1	1.87108	0.273225	1	0.966154	-0.701737	1	1.76756	0.190112	1	1.35074	-0.217255	1	1.37299	-0.191129	1
ENSMUSG00000036751	Cox6b1	2.67902	0.117361	1	2.33532	-0.107265	1	2.85785	0.231483	1	2.08936	-0.28199	1	2.25201	-0.161263	1	2.34261	-0.101929	1	2.5677	0.0431916	1	2.58319	0.0497815	1	1.61229	-0.642477	1	2.56661	0.0409715	1	2.60529	0.062896	1	2.98698	0.266728	1
ENSMUSG00000009687	Fxyd5	4.50527	-0.0317887	1	4.17484	-0.151968	1	3.76686	-0.330647	1	4.55861	-0.0119376	1	5.18059	0.188875	1	4.91198	0.107458	1	5.91185	0.400467	1	5.78771	0.348347	1	2.96247	-0.644625	1	7.51106	0.761352	0.900925	3.64371	-0.348162	1	3.31962	-0.483307	1
ENSMUSG00000036427	Gpi1	3.16919	0.27592	1	2.31685	-0.237877	1	3.07681	0.230177	1	2.18343	-0.329771	1	2.24753	-0.279558	1	2.73014	0.0228909	1	2.71471	0.0135033	1	2.54205	-0.0863528	1	1.69458	-0.678798	1	3.02995	0.180739	1	2.58025	-0.0641023	1	2.75786	0.0354701	1
ENSMUSG00000008140	Emc10	1.14002	0.241259	1	1.13534	0.224547	1	1.03031	0.0717165	1	1.01363	0.0411658	1	1.03836	0.0780899	1	0.760672	-0.411105	1	1.10401	0.175178	1	1.18591	0.275553	1	0.746712	-0.408883	1	0.759364	-0.397554	1	0.929047	-0.0922016	1	0.79087	-0.330101	1
ENSMUSG00000109324	Prmt1	0.55738	0.012239	1	0.487728	-0.200193	1	0.437146	-0.391988	1	0.486011	-0.204824	1	0.549016	-0.0117119	1	0.395334	-0.526748	1	0.546653	-0.0185444	1	0.57026	0.0465113	1	0.341354	-0.699284	1	0.344288	-0.712221	1	1.41927	1.4639	0.187782	0.673767	0.295894	1
ENSMUSG00000003429	Rps11	13.8258	-0.356109	1	13.6547	-0.363733	1	19.5842	0.224889	1	19.0177	0.162481	1	23.8695	0.521152	1	19.4469	0.198611	1	16.0349	-0.108338	1	17.2894	0.00806291	1	13.7486	-0.330557	1	17.0181	-0.0154214	1	17.0233	-0.0151512	1	14.553	-0.248894	1
ENSMUSG00000074129	Rpl13a	8.36241	-0.241706	1	8.62616	-0.184344	1	11.2117	0.251893	1	11.1384	0.224353	1	12.5296	0.406659	1	9.79096	0.0171996	1	8.96697	-0.1207	1	9.07167	-0.0994423	1	11.3226	0.226609	1	8.11383	-0.269221	1	9.57248	-0.0187331	1	8.40766	-0.212226	1
ENSMUSG00000030798	Cd37	1.71495	-0.289583	1	2.10964	0.0494211	1	2.18497	0.112625	1	2.1581	0.0855087	1	2.19382	0.109433	1	2.46739	0.301965	1	1.87618	-0.135137	1	2.11649	0.050563	1	1.92621	-0.0900829	1	2.9731	0.57604	1	1.26509	-0.717979	1	1.34753	-0.619458	1
ENSMUSG00000063511	Snrnp70	1.12889	0.00643319	1	1.23289	0.147943	1	0.917016	-0.340239	1	1.15955	0.0488878	1	1.05327	-0.101981	1	1.06062	-0.092985	1	1.12328	-0.00179587	1	1.06108	-0.0872516	1	1.50257	0.425975	1	1.01034	-0.162639	1	1.44694	0.381988	1	1.16255	0.0493781	1
ENSMUSG00000050708	Ftl1	8.00881	0.233986	1	6.61233	-0.0841719	1	6.82574	-0.0352148	1	5.87253	-0.270813	1	6.55835	-0.09516	1	6.79386	-0.0408619	1	8.3147	0.278604	1	8.08861	0.223268	1	7.84505	0.170832	1	6.98229	0.00196099	1	7.91865	0.191942	1	5.828	-0.267793	1
ENSMUSG00000003873	Bax	1.15158	0.0464922	1	1.19017	0.0976739	1	1.14284	0.0344331	1	1.05282	-0.0981026	1	1.12339	0.00479329	1	0.977836	-0.214736	1	1.21677	0.130424	1	1.26677	0.185347	1	0.978345	-0.198287	1	1.05324	-0.0933791	1	1.47593	0.418585	1	0.972465	-0.210127	1
ENSMUSG00000059070	Rpl18	13.8467	-0.228199	1	13.6223	-0.246106	1	17.6751	0.180974	1	16.7716	0.0846578	1	20.9864	0.43832	1	17.4961	0.152681	1	14.9944	-0.0924845	1	18.1575	0.198402	1	11.5969	-0.466542	1	13.4658	-0.253314	1	15.5592	-0.034243	1	13.068	-0.293966	1
ENSMUSG00000063229	Ldha	4.34988	0.244061	1	2.59448	-0.584833	1	3.86756	0.0466455	1	2.28594	-0.777148	0.933044	2.77193	-0.472389	1	2.80033	-0.464689	1	4.79785	0.384984	1	2.69242	-0.500962	1	2.00241	-0.924773	1	4.70313	0.341308	1	6.11722	0.741222	1	5.89928	0.675785	1
ENSMUSG00000030505	Prmt3	0.482891	-0.0789752	1	0.91312	0.982719	0.27786	0.413115	-0.339722	1	0.528823	0.0691921	1	0.409524	-0.328192	1	0.275354	-0.944988	0.676774	0.564494	0.171151	1	1.09654	1.18586	1	0.481553	-0.069933	1	0.259557	-0.999501	1	0.471772	-0.105249	1	0.388647	-0.390314	1
ENSMUSG00000101970	1810026B05Rik	0.816806	-0.2198	1	1.08108	0.237085	1	0.819745	-0.217755	1	1.10408	0.270004	1	1.02045	0.139795	1	1.07322	0.224194	1	0.878499	-0.0946685	1	1.05824	0.189091	1	1.32579	0.516818	1	1.01785	0.132271	1	0.542933	-0.807171	1	0.668676	-0.494139	1
ENSMUSG00000066406	Akap13	1.98037	0.042819	1	2.54427	0.449538	1	1.6063	-0.306821	1	2.29378	0.277473	1	1.73507	-0.165928	1	2.08825	0.125875	1	1.84264	-0.0728124	1	1.99733	0.0507028	1	3.22762	0.757598	1	1.86409	-0.0534655	1	1.16625	-0.752445	1	1.26777	-0.623794	1
ENSMUSG00000030527	Crtc3	0.389567	-0.489929	1	0.634913	0.303751	1	0.454312	-0.246233	1	0.760371	0.599292	0.977603	0.587059	0.17183	1	0.626295	0.280146	1	0.393219	-0.450689	1	0.563167	0.103121	1	1.06368	1.04283	0.999268	0.599555	0.19997	1	0.270149	-0.988797	1	0.274938	-0.954478	1
ENSMUSG00000030536	Iqgap1	1.31596	-0.00971238	1	1.32177	-0.00235545	1	1.23439	-0.117709	1	1.41462	0.106146	1	1.13607	-0.237303	1	1.33838	0.0175479	1	1.4223	0.112881	1	1.0469	-0.350964	1	1.61534	0.291826	1	1.58094	0.271637	1	1.15966	-0.199029	1	1.36451	0.0448634	1
ENSMUSG00000061787	Rps17	2.44271	-0.0718203	1	2.16736	-0.258682	1	2.89943	0.219934	1	2.28232	-0.176353	1	2.52204	-0.018	1	2.43619	-0.0732654	1	2.23086	-0.209196	1	2.21862	-0.209916	1	2.10908	-0.281066	1	1.99816	-0.370155	1	4.03905	0.700569	1	3.19064	0.334193	1
ENSMUSG00000001741	Il16	2.63792	0.209994	1	3.13705	0.486026	1	2.23456	-0.0693038	1	2.65316	0.209514	1	2.46087	0.0864992	1	2.20463	-0.0868057	1	1.77841	-0.418012	1	3.35773	0.554156	1	2.61806	0.170342	1	1.71715	-0.460604	1	1.36524	-0.796967	1	1.69036	-0.476221	1
ENSMUSG00000030647	Ndufc2	0.9371	0.159757	1	0.800567	-0.0990922	1	0.89451	0.0830669	1	0.718765	-0.26832	1	0.749675	-0.198455	1	0.768471	-0.163336	1	0.784297	-0.129045	1	0.842623	-0.0162049	1	0.435836	-0.974735	1	0.890215	0.0671747	1	1.13067	0.42958	1	1.08448	0.361679	1
ENSMUSG00000030744	Rps3	10.6202	-0.263619	1	9.94331	-0.358038	1	14.0818	0.209192	1	12.8739	0.0511596	1	15.7521	0.368944	1	14.4186	0.233645	1	11.7609	-0.0914475	1	12.2351	-0.0294316	1	8.25955	-0.606446	1	12.0994	-0.0463095	1	13.2557	0.0915472	1	11.9598	-0.0635446	1
ENSMUSG00000035227	Spcs2	1.32881	-0.0479094	1	1.52379	0.17394	1	1.2237	-0.186895	1	1.24518	-0.148863	1	1.34941	-0.0211478	1	1.41456	0.0537009	1	1.35165	-0.0186264	1	1.48807	0.126484	1	1.01187	-0.441781	1	1.73967	0.368753	1	1.35865	-0.0103718	1	1.33056	-0.0415459	1
ENSMUSG00000033685	Ucp2	8.23655	0.256219	1	6.29545	-0.1859	1	8.0956	0.231574	1	6.07634	-0.240829	1	6.01754	-0.251663	1	7.155	0.01774	1	8.6915	0.325427	1	6.59204	-0.107345	1	4.45589	-0.680066	1	7.03699	-0.00901029	1	6.5455	-0.118195	1	6.33714	-0.165668	1
ENSMUSG00000066306	Numa1	0.675106	-0.00709664	1	0.944866	0.542227	1	0.475292	-0.586021	0.979331	0.934033	0.520027	1	0.57214	-0.262896	1	0.704282	0.0608506	1	0.615877	-0.149695	1	0.644025	-0.0763138	1	1.29227	0.954447	0.999268	0.525549	-0.384417	1	0.446733	-0.621856	1	0.531207	-0.360922	1
ENSMUSG00000073982	Rhog	1.65074	-0.116524	1	1.64442	-0.118421	1	2.05413	0.25496	1	1.47612	-0.287762	1	1.63213	-0.127418	1	1.96167	0.163651	1	1.67778	-0.0848599	1	1.75476	-0.0145896	1	1.12769	-0.661516	1	2.53872	0.554296	1	1.60771	-0.146137	1	1.91778	0.118	1
ENSMUSG00000030978	Rrm1	0.187506	-0.411849	1	0.175467	-0.500202	1	0.125498	-1.05813	0.24227	0.148939	-0.749636	1	0.142475	-0.803659	1	0.134977	-0.899773	0.711361	0.145584	-0.773726	1	0.165971	-0.550275	1	0.115817	-1.04197	1	0.149084	-0.718419	1	0.255653	0.090853	1	1.20497	2.53316	2.04775e-05
ENSMUSG00000043866	Taf10	2.15289	0.155078	1	1.8805	-0.0684155	1	2.04154	0.0670928	1	1.6938	-0.233124	1	1.83055	-0.108768	1	1.54414	-0.377997	1	2.15664	0.148134	1	2.03705	0.0551825	1	1.20693	-0.712519	1	1.96598	0.00208161	1	2.54467	0.39326	1	2.32339	0.25154	1
ENSMUSG00000031029	Eif3f	4.51298	-0.0388976	1	3.82564	-0.299252	1	5.64972	0.348042	1	4.31681	-0.107952	1	5.09257	0.152398	1	5.57487	0.302512	1	4.53808	-0.028341	1	4.79331	0.0542517	1	2.68512	-0.796678	1	4.41997	-0.0680767	1	3.77681	-0.303511	1	4.06976	-0.190289	1
ENSMUSG00000046364	Rpl27a	13.9961	-0.13771	1	12.7583	-0.279203	1	17.1548	0.206325	1	16.7047	0.149726	1	19.4177	0.385177	1	17.0881	0.186426	1	14.4606	-0.0795911	1	14.9034	-0.0321062	1	12.7032	-0.268002	1	13.3146	-0.203095	1	15.5988	0.0367066	1	12.9764	-0.23834	1
ENSMUSG00000005610	Eif4g2	1.36605	-0.0103204	1	1.53707	0.179908	1	1.15809	-0.286508	1	1.53341	0.175155	1	1.24573	-0.153179	1	1.2172	-0.192643	1	1.56289	0.202306	1	1.29089	-0.0945839	1	1.47818	0.105667	1	1.26668	-0.124428	1	1.66833	0.292848	1	1.51046	0.140317	1
ENSMUSG00000030671	Pde3b	0.871602	0.214433	1	1.72869	1.38464	0.012151	0.657245	-0.258983	1	1.33201	0.910919	0.37891	0.877231	0.210535	1	0.123579	-2.75006	0.0001633	0.435324	-0.869571	1	1.09654	0.541092	1	1.52695	1.01878	0.999268	0.0375392	-4.38928	0.000129894	0.22139	-1.83222	0.79754	0.373372	-1.0606	1
ENSMUSG00000090862	Rps13	12.8685	-0.352811	1	12.7075	-0.360758	1	18.182	0.224012	1	17.3209	0.130824	1	21.5862	0.478025	1	17.8842	0.182481	1	15.5318	-0.0428907	1	16.0552	0.00766494	1	11.1915	-0.523624	1	15.9552	-0.00125696	1	16.9403	0.0888665	1	14.3171	-0.163516	1
ENSMUSG00000008683	Rps15a	21.29	-0.211274	1	21.5501	-0.184781	1	25.8405	0.111975	1	28.475	0.261273	1	33.3669	0.508874	1	30.3141	0.363509	1	22.6119	-0.106575	1	26.2532	0.121172	1	16.8635	-0.533048	1	20.6852	-0.239083	1	21.7872	-0.15932	1	17.8489	-0.45408	1
ENSMUSG00000030654	Arl6ip1	1.88876	-0.318327	1	2.12696	-0.119972	1	2.08427	-0.160547	1	2.28172	-0.00802452	1	2.41761	0.0825337	1	2.9899	0.429424	1	1.71989	-0.446022	1	2.21011	-0.0561156	1	1.47818	-0.644275	1	3.49973	0.652493	1	1.56686	-0.570262	1	3.09559	0.449294	1
ENSMUSG00000030869	Ndufab1	0.799254	0.274423	1	0.634913	-0.107333	1	0.596976	-0.216438	1	0.541486	-0.356663	1	0.563188	-0.289889	1	0.574104	-0.265398	1	0.638	-0.0975298	1	0.651118	-0.0625632	1	0.405358	-0.749509	1	0.598482	-0.191333	1	1.25981	0.947543	0.934376	0.787476	0.221833	1
ENSMUSG00000030745	Il21r	0.538972	-0.389483	1	0.592778	-0.226841	1	0.622152	-0.15911	1	0.659672	-0.0571165	1	0.676572	-0.0165035	1	0.916646	0.474966	1	0.742906	0.130401	1	0.519192	-0.410292	1	0.783286	0.200782	1	1.10151	0.737614	0.960371	0.839437	0.310725	1	0.568544	-0.273282	1
ENSMUSG00000030742	Lat	3.90294	-0.36855	1	5.87814	0.298421	1	5.90377	0.326259	1	5.66329	0.236373	1	5.69081	0.238831	1	3.32404	-0.604034	1	4.27688	-0.208484	1	5.18341	0.0872144	1	5.3367	0.126205	1	4.14218	-0.251781	1	4.96546	0.0227536	1	4.61963	-0.0855884	1
ENSMUSG00000030738	Eif3c	1.24661	0.0278394	1	1.15266	-0.0983726	1	1.07456	-0.221071	1	1.1499	-0.101717	1	1.02418	-0.278875	1	1.06962	-0.215953	1	1.48296	0.30085	1	1.0398	-0.246719	1	1.24046	0.0165396	1	1.15728	-0.0878063	1	1.87391	0.646269	1	1.29492	0.0813287	1
ENSMUSG00000030707	Coro1a	8.83631	-0.16802	1	7.73497	-0.371715	1	12.9645	0.491339	0.988445	8.04631	-0.30859	1	8.81334	-0.16271	1	10.8012	0.158559	1	9.54859	-0.0382844	1	8.0035	-0.301788	1	6.312	-0.645016	1	12.4512	0.369399	1	6.96983	-0.508828	1	13.4193	0.47307	1
ENSMUSG00000030697	Ppp4c	1.39088	-0.0517973	1	1.40951	-0.0286901	1	1.53039	0.109853	1	1.31753	-0.135484	1	1.43072	-0.00477215	1	1.27359	-0.189069	1	1.64781	0.218013	1	1.46253	0.0281379	1	0.923485	-0.645099	1	1.40826	-0.0288889	1	1.51283	0.0793082	1	1.69205	0.245945	1
ENSMUSG00000030678	Maz	1.91744	0.290633	1	2.11137	0.436773	1	1.53154	-0.0886549	1	1.69682	0.0796732	1	1.58215	-0.0314191	1	1.36417	-0.266028	1	1.28528	-0.353998	1	2.05691	0.365547	1	1.62143	0.00515435	1	1.16693	-0.490324	1	1.17943	-0.470221	1	1.81086	0.171149	1
ENSMUSG00000045165	AI467606	1.26973	0.239441	1	1.50763	0.512305	1	0.974234	-0.205869	1	1.19633	0.13228	1	1.18158	0.110022	1	1.07142	-0.0438962	1	0.83568	-0.427937	1	1.67532	0.636195	1	0.835098	-0.405004	1	1.21949	0.155461	1	0.556111	-1.01624	1	0.836693	-0.408008	1
ENSMUSG00000000486	2022-09-01	3.63282	0.0823034	1	3.7835	0.144473	1	3.93394	0.221316	1	3.33635	-0.057238	1	3.44328	-0.00710022	1	3.10748	-0.169731	1	3.27207	-0.0868454	1	3.83294	0.153883	1	2.8436	-0.289638	1	3.78717	0.138094	1	2.46428	-0.50822	1	3.58437	0.0521645	1
ENSMUSG00000030830	Itgal	1.67556	0.0599675	1	2.13966	0.456492	1	1.66772	0.0531628	1	1.96635	0.315517	1	1.31808	-0.316274	1	1.35937	-0.273768	1	1.72346	0.100613	1	1.48097	-0.131763	1	2.61197	0.706879	0.999268	1.09293	-0.590525	1	1.34152	-0.280262	1	1.15236	-0.502651	1
ENSMUSG00000030795	Fus	1.42984	-0.0181981	1	1.43375	-0.0132131	1	1.40985	-0.0423157	1	1.54185	0.102965	1	1.14353	-0.362841	1	1.13681	-0.378588	1	1.63782	0.196672	1	1.07527	-0.442317	1	1.47209	0.0254886	1	1.25703	-0.212298	1	1.76585	0.302599	1	1.83462	0.356457	1
ENSMUSG00000030793	Pycard	0.869033	-0.324132	1	0.868676	-0.313615	1	1.28245	0.330843	1	0.994935	-0.0988911	1	1.06969	0.015836	1	1.2226	0.230913	1	0.765743	-0.501527	1	0.873831	-0.2873	1	0.774142	-0.457931	1	1.47368	0.508517	1	0.940908	-0.177508	1	1.52404	0.546762	1
ENSMUSG00000066979	Bub3	0.800538	0.0212872	1	0.790755	0.000842998	1	0.790754	0.000804053	1	0.695248	-0.202794	1	0.747437	-0.0868375	1	0.703682	-0.18392	1	0.839248	0.0943809	1	0.838367	0.0889746	1	0.487649	-0.702728	1	0.671415	-0.246855	1	0.774865	-0.0294585	1	1.15576	0.571136	1
ENSMUSG00000054065	Pkp3	1.40843	0.092676	1	1.0932	-0.313573	1	1.60707	0.323525	1	0.975036	-0.490258	1	0.981664	-0.471726	1	1.40916	0.0893982	1	1.37306	0.0469901	1	1.16889	-0.196503	1	0.920437	-0.541664	1	2.75323	1.13527	0.266997	1.02656	-0.391078	1	1.21346	-0.139727	1
ENSMUSG00000025503	Taldo1	1.25903	-0.0321491	1	1.20287	-0.10367	1	1.50789	0.277257	1	1.1686	-0.148886	1	1.39119	0.125958	1	1.1668	-0.151384	1	1.10044	-0.239879	1	1.30365	0.0229251	1	0.783286	-0.721966	1	1.40397	0.136577	1	1.19656	-0.105941	1	1.6055	0.334631	1
ENSMUSG00000025508	Rplp2	8.91209	-0.193272	1	8.40509	-0.27894	1	11.5359	0.242304	1	10.8508	0.1273	1	12.2037	0.310319	1	10.1923	0.0270397	1	9.75697	-0.041982	1	9.53554	-0.0756659	1	8.52776	-0.240045	1	8.26613	-0.292486	1	11.6401	0.22566	1	9.28169	-0.115722	1
ENSMUSG00000007891	Ctsd	0.761153	-0.0474803	1	0.867522	0.164527	1	0.780455	-0.00605773	1	0.792933	0.0196751	1	0.843664	0.116495	1	0.871654	0.171472	1	0.647277	-0.296253	1	0.930574	0.260075	1	0.947867	0.281114	1	1.06826	0.477261	1	0.495492	-0.682586	1	0.663584	-0.24573	1
ENSMUSG00000037772	Mrpl23	0.647708	0.0311095	1	0.626255	-0.0238475	1	0.562263	-0.206087	1	0.638567	0.00726525	1	0.741469	0.242026	1	0.545309	-0.242333	1	0.620159	-0.0385297	1	0.672396	0.0850757	1	0.469362	-0.440244	1	0.448325	-0.525957	1	1.06083	0.782584	1	0.687344	0.117504	1
ENSMUSG00000000244	Tspan32	2.11222	0.354683	1	2.0525	0.292268	1	1.58952	-0.126151	1	1.64496	-0.0646438	1	1.53441	-0.171473	1	1.91008	0.174382	1	1.40945	-0.303582	1	2.04272	0.264739	1	2.19747	0.364859	1	1.75576	0.0370682	1	1.02261	-0.770237	1	1.19479	-0.535126	1
ENSMUSG00000037706	Cd81	0.479467	-0.086442	1	0.401727	-0.361852	1	0.189583	-1.56239	0.0110948	0.255668	-1.05303	0.734863	0.246908	-1.0898	1	1.12721	1.35704	0.00842471	0.37966	-0.441677	1	0.479472	-0.0766627	1	0.350497	-0.528137	1	1.14226	1.28229	0.141643	1.02129	1.08326	0.580546	0.468412	-0.110348	1
ENSMUSG00000101609	Kcnq1ot1	0.407547	-0.320866	1	0.567958	0.219825	1	0.413878	-0.301115	1	0.739267	0.652561	0.901247	0.381924	-0.40194	1	0.47572	-0.0648533	1	0.399642	-0.333638	1	0.327687	-0.613632	1	1.23741	1.36036	0.940328	0.365739	-0.457396	1	0.565335	0.199952	1	0.359795	-0.471969	1
ENSMUSG00000040028	Elavl1	0.893007	0.0834849	1	0.907348	0.105894	1	0.780455	-0.142652	1	0.785697	-0.123719	1	0.84441	-0.00923005	1	0.737876	-0.222746	1	1.01266	0.277681	1	0.879506	0.0524539	1	0.609561	-0.483826	1	0.766872	-0.155057	1	1.01339	0.267076	1	0.889305	0.0686799	1
ENSMUSG00000008206	Cers4	0.963642	0.419167	1	1.4805	1.13651	0.09795	0.540139	-0.548894	1	0.856247	0.206245	1	0.645988	-0.237507	1	0.522512	-0.572132	1	0.63015	-0.276731	1	1.32919	0.866225	1	0.99968	0.417777	1	0.522331	-0.550958	1	0.270149	-1.5151	1	0.334338	-1.19419	1
ENSMUSG00000040459	Arglu1	0.707641	-0.0775644	1	0.82885	0.17929	1	0.61376	-0.315764	1	0.81042	0.142204	1	0.660161	-0.180399	1	0.65449	-0.197581	1	0.777875	0.0752549	1	0.648281	-0.20057	1	1.30446	0.834673	0.999268	0.598482	-0.323919	1	0.852615	0.211309	1	0.646613	-0.202887	1
ENSMUSG00000054823	Nsd3	0.722625	0.046628	1	0.793064	0.194988	1	0.499705	-0.562972	1	0.782079	0.171532	1	0.681794	-0.0468501	1	0.840459	0.288211	1	0.665832	-0.0840227	1	0.713534	0.0236041	1	1.1795	0.765093	0.999268	0.749711	0.0991466	1	0.403246	-0.826201	1	0.551573	-0.358338	1
ENSMUSG00000031513	Leprotl1	1.54842	-0.106389	1	1.77949	0.120197	1	1.56511	-0.0903276	1	1.71129	0.0569725	1	1.59259	-0.0565047	1	1.71091	0.0566555	1	1.64281	-0.00811726	1	1.9108	0.219473	1	1.10331	-0.590943	1	2.64276	0.727323	0.975645	1.27563	-0.387229	1	1.53252	-0.111802	1
ENSMUSG00000031532	Saraf	0.777421	-0.39905	1	1.08628	0.145616	1	1.05358	0.102248	1	1.26568	0.393082	1	1.24498	0.357878	1	1.1716	0.267236	1	0.892058	-0.166038	1	1.0398	0.0703536	1	0.783286	-0.345735	1	1.32996	0.450061	1	0.545568	-0.890443	1	0.697527	-0.522217	1
ENSMUSG00000036199	Ndufa13	2.4654	0.0987174	1	2.1968	-0.0899885	1	2.43711	0.0809574	1	1.92414	-0.298208	1	2.17667	-0.102325	1	2.21123	-0.0792677	1	2.33719	0.00858774	1	2.52929	0.126519	1	2.16699	-0.104859	1	2.87872	0.327569	1	2.23235	-0.06138	1	2.44728	0.076074	1
ENSMUSG00000055681	Cope	1.19738	0.310291	1	0.995082	-0.00222816	1	0.98377	-0.0217244	1	0.783285	-0.37893	1	0.853361	-0.240534	1	0.922045	-0.12319	1	1.11828	0.181677	1	1.01001	0.0202762	1	0.816811	-0.290791	1	0.974947	-0.0332123	1	1.12145	0.178463	1	1.01829	0.0323016	1
ENSMUSG00000090137	Uba52	3.60841	-0.301685	1	3.74887	-0.231299	1	4.63886	0.115316	1	4.88603	0.191338	1	5.93399	0.496925	1	4.48725	0.0545737	1	4.09562	-0.0895185	1	4.59754	0.0870039	1	4.5138	0.0561341	1	3.71638	-0.234669	1	3.91913	-0.153051	1	3.63529	-0.263702	1
ENSMUSG00000019428	Fkbp8	1.14901	0.147015	1	1.18729	0.194166	1	1.04175	-0.0173648	1	0.982272	-0.109579	1	0.977934	-0.114373	1	0.975436	-0.120681	1	1.04906	-0.00512997	1	1.13201	0.109446	1	0.932628	-0.177212	1	1.08542	0.0468951	1	0.996255	-0.0826606	1	1.08617	0.046894	1
ENSMUSG00000019139	Isyna1	0.772712	0.282552	1	0.634336	-0.0474585	1	0.553871	-0.276722	1	0.473348	-0.505627	1	0.576615	-0.194125	1	0.439726	-0.619573	1	1.0512	0.763684	1	0.719209	0.144762	1	0.585178	-0.159417	1	0.415076	-0.682234	1	1.44431	1.22437	0.479003	0.465018	-0.502825	1
ENSMUSG00000031848	Lsm4	1.18026	0.0610994	1	1.08916	-0.0697994	1	1.19052	0.0770934	1	0.929812	-0.318417	1	1.09132	-0.0650982	1	0.908848	-0.354187	1	1.06619	-0.101675	1	1.19443	0.0727839	1	0.771094	-0.568769	1	1.0822	-0.0763111	1	1.30726	0.209636	1	1.74467	0.642702	1
ENSMUSG00000045128	Rpl18a	14.8806	-0.304496	1	14.2157	-0.365895	1	19.7185	0.164559	1	18.3593	0.039132	1	23.6815	0.441398	1	21.0919	0.262708	1	16.3853	-0.139538	1	18.3717	0.0367496	1	14.7818	-0.285436	1	17.8247	-0.00832722	1	17.2421	-0.0586514	1	14.9536	-0.270419	1
ENSMUSG00000007950	Abhd8	1.10406	-0.0392571	1	1.6323	0.601716	0.95513	1.30076	0.241097	1	1.34467	0.27902	1	1.32554	0.250228	1	0.89565	-0.36688	1	0.790007	-0.553887	1	1.4909	0.418058	1	1.11854	-0.0159856	1	0.632804	-0.871354	1	0.578513	-0.99656	1	1.0726	-0.0784754	1
ENSMUSG00000031799	Tpm4	0.848057	0.116273	1	0.65396	-0.301552	1	0.74498	-0.101366	1	0.503497	-0.704956	1	0.470691	-0.795611	1	0.765472	-0.0523251	1	0.909899	0.220708	1	0.566004	-0.498738	1	0.551653	-0.525008	1	1.46188	0.955606	0.551742	0.711611	-0.158712	1	1.33735	0.791715	1
ENSMUSG00000031683	Lsm6	0.583494	-0.0153037	1	0.540253	-0.137072	1	0.55082	-0.112707	1	0.437771	-0.465267	1	0.540064	-0.134223	1	0.488318	-0.29533	1	0.525244	-0.177964	1	0.597213	0.0220861	1	0.411454	-0.519657	1	0.634949	0.115481	1	0.814399	0.492976	1	1.05053	0.874401	1
ENSMUSG00000031715	Smarca5	0.899	0.0811317	1	0.852515	-0.00717565	1	0.656864	-0.440349	1	0.773637	-0.160904	1	0.696713	-0.31939	1	0.77567	-0.156848	1	1.04763	0.318939	1	0.787299	-0.125727	1	0.90215	0.0769892	1	0.743276	-0.214554	1	1.17284	0.477643	1	1.08448	0.353832	1
ENSMUSG00000037940	Inpp4b	1.1717	-0.310002	1	1.27271	-0.168973	1	1.27749	-0.17213	1	1.78666	0.376127	1	1.44042	0.0274243	1	1.85609	0.439008	1	1.68135	0.272098	1	1.29089	-0.138267	1	1.96279	0.48056	1	1.68605	0.267735	1	1.08587	-0.397282	1	0.831602	-0.786952	1
ENSMUSG00000033938	Ndufb7	1.38574	0.184245	1	1.15208	-0.119443	1	1.25003	0.0113541	1	0.936445	-0.443455	1	1.05551	-0.252114	1	1.11881	-0.165246	1	1.17181	-0.0906542	1	1.21429	-0.0337952	1	1.17645	-0.0798701	1	1.66031	0.446201	1	1.52996	0.315861	1	1.6649	0.439449	1
ENSMUSG00000031708	Tecr	1.63746	0.0144431	1	1.79853	0.164905	1	1.87599	0.248713	1	1.5919	-0.0312151	1	1.59856	-0.0241779	1	1.53874	-0.0851497	1	1.39375	-0.237657	1	1.67532	0.0468103	1	1.30751	-0.318294	1	1.73217	0.0986334	1	1.40214	-0.220517	1	1.62587	0.00160857	1
ENSMUSG00000057672	Pkn1	0.595909	-0.189654	1	0.890609	0.467129	1	0.612997	-0.14597	1	0.860468	0.407905	1	0.704918	0.0831526	1	0.664689	-0.00902711	1	0.536662	-0.340864	1	0.683745	0.0345223	1	1.0393	0.65146	1	0.633876	-0.0803579	1	0.374255	-0.8625	1	0.532904	-0.335376	1
ENSMUSG00000005481	Ddx39	0.461487	-0.252675	1	0.458292	-0.254459	1	0.514582	-0.075601	1	0.430535	-0.350964	1	0.479643	-0.178219	1	0.382136	-0.536213	1	0.503121	-0.104636	1	0.438334	-0.304922	1	0.408406	-0.398676	1	0.444035	-0.289901	1	0.987031	0.930174	0.795083	1.14048	1.14011	0.747194
ENSMUSG00000005465	Il27ra	0.829649	-0.374957	1	1.10706	0.0953906	1	0.966986	-0.127792	1	1.30789	0.364809	1	1.27109	0.311189	1	1.15241	0.159515	1	0.983405	-0.0922621	1	1.16038	0.160143	1	1.29227	0.314521	1	1.28599	0.320535	1	0.900056	-0.221604	1	0.62455	-0.758609	1
ENSMUSG00000019362	D8Ertd738e	1.414	0.162131	1	1.17863	-0.136062	1	1.23896	-0.0599323	1	0.957549	-0.460489	1	1.08311	-0.263602	1	1.12601	-0.207531	1	1.61712	0.365794	1	1.38451	0.113397	1	1.18255	-0.121114	1	1.49192	0.229692	1	1.4588	0.19295	1	1.5478	0.279541	1
ENSMUSG00000003814	Calr	0.93496	0.0340718	1	1.04357	0.210141	1	0.728196	-0.382012	1	0.792933	-0.228142	1	0.713123	-0.387086	1	0.723479	-0.371686	1	1.13398	0.337868	1	0.844042	-0.122506	1	0.984441	0.105973	1	1.21842	0.438189	1	1.50756	0.760808	1	1.0098	0.145663	1
ENSMUSG00000005161	Prdx2	1.49063	0.243214	1	1.19133	-0.127009	1	1.45601	0.207454	1	1.07694	-0.285195	1	1.06446	-0.298065	1	1.38397	0.112252	1	1.18608	-0.131416	1	1.29798	0.00877528	1	0.786333	-0.723693	1	1.13261	-0.197776	1	1.39818	0.121098	1	1.35263	0.0701651	1
ENSMUSG00000052837	Junb	1.64003	-0.0505621	1	1.39969	-0.299522	1	1.12109	-0.675572	0.794977	1.55692	-0.130914	1	1.5911	-0.0948218	1	2.25502	0.46673	1	2.24299	0.448949	1	1.55899	-0.122253	1	1.6001	-0.0823992	1	2.93235	0.854366	0.722542	1.4957	-0.184751	1	1.12012	-0.610882	1
ENSMUSG00000041203	Trir	1.2586	0.138346	1	1.19825	0.053619	1	1.20387	0.0649139	1	1.11372	-0.0631184	1	1.11071	-0.0661424	1	1.11941	-0.0550642	1	1.23532	0.100416	1	1.25542	0.12023	1	0.859481	-0.437411	1	1.10902	-0.0669234	1	1.18075	0.0280704	1	1.06411	-0.127167	1
ENSMUSG00000059355	Wdr83os	1.15885	0.200797	1	0.973725	-0.0870038	1	1.09592	0.10862	1	0.899059	-0.212473	1	0.968237	-0.0937356	1	0.811664	-0.372666	1	1.01409	-0.0218004	1	1.05399	0.0370192	1	0.615656	-0.74831	1	0.922392	-0.164982	1	1.68151	0.7508	1	1.07429	0.0652196	1
ENSMUSG00000031662	Snx20	0.870746	-0.00500225	1	1.11283	0.393424	1	1.02306	0.272251	1	0.937048	0.112533	1	0.827253	-0.0844123	1	0.880052	0.0121916	1	0.480998	-0.914748	1	1.06534	0.299782	1	1.1856	0.450051	1	0.986745	0.186579	1	0.44278	-1.00951	1	0.797659	-0.13462	1
ENSMUSG00000031754	Nudt21	0.785555	0.014764	1	0.641262	-0.307337	1	0.835384	0.120057	1	0.648215	-0.289155	1	0.711632	-0.139752	1	0.659889	-0.261337	1	0.824975	0.0909646	1	0.814252	0.0676333	1	0.371832	-1.07333	1	0.691794	-0.179051	1	1.01866	0.407742	1	1.32547	0.80242	1
ENSMUSG00000014859	E2f4	1.08437	0.434558	1	0.939094	0.179933	1	0.782362	-0.119467	1	0.684395	-0.322594	1	0.667621	-0.354916	1	0.586102	-0.56351	1	0.848526	0.0162377	1	0.929155	0.152318	1	0.664421	-0.341618	1	0.750784	-0.169851	1	1.03974	0.323499	1	0.969071	0.214222	1
ENSMUSG00000005698	Ctcf	0.82708	0.0140141	1	0.983538	0.293836	1	0.71103	-0.239229	1	0.867704	0.0900869	1	0.775037	-0.0879843	1	0.811664	-0.0164945	1	0.615163	-0.445372	1	0.913551	0.162572	1	0.893007	0.12564	1	0.924537	0.183198	1	0.66417	-0.315847	1	1.09636	0.435418	1
ENSMUSG00000008450	Nutf2	0.499587	-0.0137082	1	0.451942	-0.172233	1	0.439054	-0.230335	1	0.382899	-0.430536	1	0.482626	-0.0661381	1	0.332944	-0.646669	1	0.451738	-0.169341	1	0.478054	-0.076857	1	0.161534	-1.63732	1	0.445108	-0.186505	1	1.17548	1.31142	0.254691	0.870636	0.826244	1
ENSMUSG00000031902	Nfatc3	0.805675	0.022712	1	0.966799	0.317211	1	0.645802	-0.346047	1	0.982272	0.341454	1	0.742961	-0.104775	1	0.820662	0.0512486	1	0.731488	-0.129401	1	0.819926	0.0471899	1	1.28617	0.710481	0.999268	0.7658	-0.056178	1	0.625954	-0.357269	1	0.57703	-0.473905	1
ENSMUSG00000033732	Sf3b3	0.605755	-0.151153	1	0.681088	0.0413313	1	0.555397	-0.297899	1	0.748312	0.192217	1	0.635545	-0.0674794	1	0.5993	-0.161815	1	0.729347	0.14839	1	0.60005	-0.150354	1	0.816811	0.306338	1	0.55558	-0.268924	1	1.00284	0.628724	1	0.607578	-0.130598	1
ENSMUSG00000033545	Znrf1	1.28043	0.0254267	1	2.42652	1.09804	0.130486	1.16687	-0.130733	1	1.88495	0.65618	0.900855	1.49935	0.272234	1	0.71628	-0.879578	0.606563	0.73006	-0.83984	1	1.99165	0.693895	1	2.24928	0.854248	0.999268	0.313184	-2.06567	0.186548	0.380844	-1.76899	0.849826	0.604184	-1.08573	1
ENSMUSG00000031950	Gabarapl2	1.21279	0.0674702	1	1.24327	0.104751	1	1.17221	0.0108447	1	1.24819	0.110568	1	1.2972	0.168861	1	1.13261	-0.0445595	1	1.27386	0.140834	1	1.40437	0.281882	1	0.752808	-0.637845	1	1.14334	-0.0283697	1	0.846026	-0.478565	1	0.970768	-0.270998	1
ENSMUSG00000031839	Hsbp1	1.08522	0.15563	1	1.0603	0.111836	1	1.08486	0.158205	1	0.937048	-0.0856835	1	0.88842	-0.166686	1	0.766671	-0.400769	1	1.16681	0.261085	1	1.14052	0.214684	1	0.728425	-0.446786	1	1.05861	0.103749	1	0.956721	-0.0499144	1	0.863847	-0.201142	1
ENSMUSG00000031827	Cotl1	3.15763	0.389322	1	2.45134	-0.0380965	1	3.44873	0.556312	0.830622	1.87892	-0.455388	1	1.61273	-0.680462	1	1.87709	-0.457113	1	2.73755	0.136149	1	2.22713	-0.180227	1	1.8805	-0.425324	1	2.21052	-0.193586	1	2.23894	-0.172761	1	3.37562	0.443341	1
ENSMUSG00000031818	Cox4i1	4.43464	0.0134533	1	4.00745	-0.148654	1	5.0905	0.251129	1	4.02255	-0.142088	1	4.49656	0.0339224	1	4.41286	0.00481904	1	4.32042	-0.0285693	1	4.39611	-0.0021228	1	3.01428	-0.556495	1	4.51221	0.0379936	1	4.28811	-0.0394869	1	4.80971	0.131972	1
ENSMUSG00000031812	Map1lc3b	1.56169	0.278997	1	1.41816	0.110784	1	1.24812	-0.0990776	1	1.18789	-0.171443	1	1.1771	-0.182424	1	1.44636	0.141941	1	1.53149	0.230047	1	1.52069	0.208708	1	0.941771	-0.498544	1	1.64529	0.333215	1	0.900056	-0.576782	1	1.09296	-0.285027	1
ENSMUSG00000006519	Cyba	1.99749	-0.246312	1	1.60229	-0.582014	1	1.97097	-0.272709	1	1.74566	-0.447148	1	2.06701	-0.179691	1	3.04269	0.439066	1	1.76628	-0.423057	1	1.70936	-0.456944	1	1.72201	-0.438562	1	6.08457	1.528	0.0266761	3.30767	0.538817	1	2.29624	-0.0163568	1
ENSMUSG00000006589	Aprt	0.894719	0.062792	1	0.66839	-0.401179	1	0.934563	0.138695	1	0.728413	-0.265273	1	0.786972	-0.140947	1	0.796666	-0.124428	1	0.91204	0.0893018	1	0.819926	-0.074214	1	0.496792	-0.801755	1	0.904158	0.0735052	1	1.42718	0.770758	1	0.868939	0.0128146	1
ENSMUSG00000035569	Ankrd11	1.05654	-0.274809	1	1.53649	0.335862	1	1.01238	-0.349867	1	1.5732	0.372685	1	1.29123	0.0521739	1	1.32878	0.0992333	1	1.30312	0.0667961	1	1.22847	-0.0248996	1	2.24928	0.868833	0.999268	1.18946	-0.0741861	1	0.826259	-0.617246	1	0.90967	-0.470301	1
ENSMUSG00000000740	Rpl13	21.7832	-0.18329	1	19.7793	-0.328971	1	26.8948	0.170876	1	24.4724	0.00831235	1	30.9135	0.376983	1	27.9697	0.222988	1	22.4692	-0.125474	1	25.3893	0.0620099	1	21.7705	-0.167585	1	20.2336	-0.281172	1	27.0254	0.156851	1	21.53	-0.184625	1
ENSMUSG00000001472	Tcf25	1.18197	0.0775238	1	1.42278	0.376186	1	0.983389	-0.230522	1	1.22407	0.130215	1	1.07192	-0.0799849	1	0.973037	-0.234273	1	1.13684	0.0116927	1	1.45118	0.379831	1	1.91402	0.779636	0.999268	0.918102	-0.312309	1	0.930365	-0.28955	1	0.722984	-0.659093	1
ENSMUSG00000051495	Irf2bp2	0.81595	-0.0538297	1	0.956987	0.204725	1	0.801817	-0.0842764	1	1.08297	0.405046	1	0.968237	0.217884	1	0.914847	0.131226	1	0.839248	-0.00662481	1	1.0242	0.294054	1	0.886911	0.0754092	1	0.411859	-1.07186	1	0.708975	-0.259192	1	0.656796	-0.369687	1
ENSMUSG00000093904	Tomm20	1.22564	0.404754	1	0.822501	-0.254606	1	0.944862	-0.0368623	1	0.765195	-0.366395	1	0.89961	-0.11027	1	0.792467	-0.311892	1	1.11543	0.227439	1	0.890854	-0.120777	1	0.612609	-0.663829	1	0.851604	-0.190629	1	1.49306	0.664119	1	0.986042	0.0311997	1
ENSMUSG00000025809	Itgb1	1.283	-0.0806339	1	1.03029	-0.423225	1	1.53078	0.219575	1	1.24216	-0.128533	1	1.24051	-0.128228	1	2.11705	0.741416	0.506584	1.25316	-0.112873	1	0.781625	-0.80957	1	1.12464	-0.265108	1	0.919174	-0.576503	1	1.07005	-0.345344	1	1.85838	0.482537	1
ENSMUSG00000004096	Cwc15	0.749167	0.054034	1	0.704753	-0.0457707	1	0.707597	-0.0417947	1	0.596961	-0.306956	1	0.669113	-0.125199	1	0.77627	0.108731	1	0.692951	-0.0711287	1	0.809996	0.166713	1	0.518127	-0.489208	1	0.794759	0.139938	1	0.703704	-0.0449271	1	1.05053	0.556847	1
ENSMUSG00000084786	Ubl5	2.57671	0.210882	1	2.38785	0.0790224	1	2.357	0.0618441	1	2.05379	-0.160845	1	2.12296	-0.106585	1	1.98807	-0.212163	1	2.56556	0.190637	1	2.50943	0.148185	1	1.51476	-0.595803	1	2.44648	0.111754	1	1.99778	-0.194674	1	2.11974	-0.105033	1
ENSMUSG00000019471	Cdc37	1.06253	-0.0386796	1	0.948906	-0.216701	1	1.1394	0.0792937	1	0.929812	-0.247675	1	1.07043	-0.0248179	1	1.08522	-0.00346793	1	1.07761	-0.0144496	1	1.06534	-0.0311111	1	0.950915	-0.196899	1	1.2034	0.154449	1	1.52206	0.510617	1	1.12181	0.0460873	1
ENSMUSG00000033335	Dnm2	0.797113	-0.157597	1	1.16247	0.458939	1	0.862468	-0.0281193	1	1.10769	0.377109	1	0.955556	0.134637	1	0.802066	-0.141445	1	0.722924	-0.300097	1	0.924899	0.0802739	1	1.26789	0.543246	1	0.751857	-0.233038	1	0.49681	-0.845892	1	0.689041	-0.35751	1
ENSMUSG00000032239	Rp9	0.882732	0.131159	1	1.00547	0.337863	1	0.776259	-0.0847435	1	0.920164	0.19221	1	0.921988	0.191325	1	0.730078	-0.176607	1	0.659409	-0.331235	1	1.09513	0.444576	1	0.883863	0.117616	1	0.637094	-0.374349	1	0.603551	-0.451244	1	0.704316	-0.218677	1
ENSMUSG00000001833	2022-09-07	2.08226	0.277995	1	1.49666	-0.262569	1	1.48157	-0.29343	1	1.37361	-0.395482	1	1.29645	-0.477214	1	1.61853	-0.138366	1	3.05441	0.884531	0.634472	1.498	-0.246925	1	1.19779	-0.569323	1	1.81797	0.0438866	1	2.02546	0.206769	1	1.92966	0.131682	1
ENSMUSG00000032035	Ets1	2.54503	-0.242681	1	3.82448	0.422455	1	2.61525	-0.201733	1	4.01049	0.498482	1	3.05837	0.0565335	1	2.86032	-0.0488748	1	2.26012	-0.413098	1	3.29105	0.164198	1	4.74238	0.699017	1	2.99992	0.0253411	1	1.9622	-0.610087	1	2.46426	-0.26848	1
ENSMUSG00000015656	Hspa8	7.50451	-0.0416423	1	6.19617	-0.343218	1	5.86943	-0.449569	1	5.80379	-0.443712	1	6.75379	-0.203176	1	6.64509	-0.232391	1	9.41157	0.318332	1	6.75659	-0.196237	1	4.9222	-0.657522	1	8.45168	0.142435	1	18.0538	1.31966	0.335042	10.1998	0.421255	1
ENSMUSG00000034342	Cbl	0.441794	-0.394095	1	0.623369	0.166364	1	0.460797	-0.331795	1	0.716353	0.391392	1	0.515448	-0.134576	1	0.746875	0.460272	1	0.454593	-0.329489	1	0.492239	-0.197534	1	1.12159	1.02313	0.999268	0.742204	0.427008	1	0.390068	-0.544648	1	0.456532	-0.30727	1
ENSMUSG00000049932	H2afx	0.546678	-0.20255	1	0.522937	-0.265089	1	0.479106	-0.423337	1	0.48782	-0.37249	1	0.519924	-0.267881	1	0.320346	-1.01807	0.541558	0.436752	-0.536484	1	0.587283	-0.075835	1	0.384023	-0.690475	1	0.290661	-1.1275	1	0.661535	0.10306	1	2.6781	2.2909	0.000607831
ENSMUSG00000009927	Rps25	2.42687	-0.102128	1	2.10733	-0.321451	1	2.88341	0.189766	1	2.50181	-0.0498597	1	2.71151	0.0767721	1	2.67255	0.0553703	1	2.49419	-0.0539472	1	2.15621	-0.270219	1	2.25233	-0.202233	1	2.08503	-0.323922	1	3.65162	0.526779	1	2.84611	0.144862	1
ENSMUSG00000032097	Ddx6	1.1169	0.017029	1	1.58555	0.590345	0.978428	0.970801	-0.218002	1	1.49843	0.493045	1	1.01672	-0.130344	1	0.980836	-0.189583	1	0.901336	-0.317401	1	1.10222	-0.00465341	1	1.81954	0.734778	0.999268	0.818355	-0.454444	1	0.658899	-0.771706	1	0.974162	-0.188344	1
ENSMUSG00000002028	Kmt2a	0.65627	0.0229066	1	0.824809	0.393495	1	0.472622	-0.520327	1	0.843584	0.428347	1	0.557967	-0.230112	1	0.719279	0.16907	1	0.587331	-0.151422	1	0.641188	-0.0134273	1	1.37761	1.11952	0.999268	0.528766	-0.305499	1	0.458594	-0.514186	1	0.386949	-0.758763	1
ENSMUSG00000038717	Atp5l	2.48124	0.0410826	1	2.22162	-0.136974	1	2.81399	0.258904	1	2.17077	-0.172918	1	2.45043	0.0186832	1	2.33061	-0.0605936	1	2.26654	-0.103222	1	2.35197	-0.0442129	1	1.62753	-0.583192	1	2.5945	0.105144	1	2.45901	0.0227937	1	2.66282	0.141263	1
ENSMUSG00000002033	Cd3g	8.6274	0.333922	1	8.24348	0.245002	1	6.59382	-0.120407	1	6.93138	-0.0345071	1	6.97459	-0.0243368	1	7.00323	-0.0181102	1	7.98499	0.188749	1	8.89719	0.343381	1	4.21511	-0.76261	1	7.80279	0.14719	1	4.67555	-0.622096	1	5.1118	-0.485758	1
ENSMUSG00000032094	Cd3d	8.33587	0.226951	1	8.85184	0.315455	1	6.88868	-0.09416	1	6.80475	-0.10833	1	7.07081	-0.0467959	1	7.10821	-0.0391579	1	8.24404	0.194807	1	9.64335	0.423139	1	5.3428	-0.45757	1	7.65263	0.0744509	1	5.16709	-0.5153	1	5.5904	-0.394953	1
ENSMUSG00000032093	Cd3e	9.13213	0.37732	1	7.23281	-0.0172927	1	6.43818	-0.213187	1	6.30487	-0.234306	1	6.6598	-0.145494	1	7.48015	0.0363855	1	9.4915	0.414137	1	8.50283	0.226548	1	4.46503	-0.724899	1	8.95578	0.310323	1	5.90505	-0.321604	1	5.98074	-0.300297	1
ENSMUSG00000032301	Psma4	0.862612	0.0603725	1	0.698981	-0.27607	1	0.900232	0.134685	1	0.682586	-0.31201	1	0.688507	-0.293106	1	0.728278	-0.210573	1	0.914895	0.149623	1	0.659629	-0.346369	1	0.5547	-0.590529	1	0.822645	-0.0169223	1	1.32702	0.712392	1	1.132	0.462098	1
ENSMUSG00000000088	Cox5a	1.667	0.0727389	1	1.44991	-0.152883	1	1.60325	0.00778279	1	1.30789	-0.314101	1	1.3882	-0.216736	1	1.30358	-0.319409	1	1.64424	0.0466254	1	1.59304	-0.00328839	1	1.03625	-0.632597	1	1.69355	0.090188	1	2.32723	0.573549	1	2.2012	0.481905	1
ENSMUSG00000032312	Csk	2.15032	0.0680432	1	2.34918	0.208216	1	2.43673	0.285672	1	2.13881	0.0563361	1	2.05135	-0.0101892	1	1.64732	-0.355967	1	1.95539	-0.0851019	1	2.29806	0.160654	1	1.7403	-0.252317	1	1.71608	-0.280599	1	1.76058	-0.239809	1	1.95851	-0.0794812	1
ENSMUSG00000007892	Rplp1	14.4837	-0.300205	1	13.9796	-0.345643	1	20.6882	0.299774	1	19.7992	0.208159	1	23.1526	0.452781	1	18.9634	0.138688	1	16.4388	-0.0882058	1	16.1233	-0.114705	1	16.5526	-0.0759446	1	14.2059	-0.307241	1	18.1461	0.0631664	1	16.3622	-0.0924384	1
ENSMUSG00000032249	Anp32a	2.20169	-0.0337476	1	2.29665	0.0349861	1	2.23036	-0.0124539	1	2.19308	-0.0387074	1	2.27961	0.0223293	1	2.17584	-0.0512694	1	2.19304	-0.0382226	1	2.50517	0.16304	1	1.36846	-0.726952	1	2.09147	-0.109485	1	2.29429	0.0307466	1	2.61021	0.223185	1
ENSMUSG00000032399	Rpl4	3.72999	-0.199351	1	3.11338	-0.475754	1	5.04168	0.311491	1	4.06717	-0.0547704	1	4.60397	0.140211	1	4.52264	0.114761	1	3.92149	-0.110979	1	3.39744	-0.321693	1	4.34922	0.0451901	1	3.52547	-0.269482	1	5.58219	0.427632	1	4.65358	0.148632	1
ENSMUSG00000032383	Ppib	2.40161	0.0480171	1	2.31339	-0.013955	1	2.39782	0.0463039	1	2.03268	-0.218488	1	2.24156	-0.0629258	1	2.25262	-0.0562502	1	2.51989	0.120645	1	2.45552	0.0758305	1	1.53305	-0.616691	1	2.81866	0.288809	1	2.37204	0.0239551	1	2.30812	-0.0173678	1
ENSMUSG00000036781	Rps27l	0.834358	0.177466	1	0.634336	-0.266825	1	0.684329	-0.155546	1	0.554752	-0.474507	1	0.57214	-0.419198	1	0.659289	-0.205218	1	0.687955	-0.135895	1	0.658211	-0.196057	1	0.463266	-0.701824	1	0.919174	0.310528	1	1.39687	0.952627	0.928037	1.16424	0.660632	1
ENSMUSG00000037742	Eef1a1	33.8658	-0.031586	1	26.8545	-0.397002	1	40.8625	0.291027	1	32.6984	-0.0862085	1	39.3747	0.206456	1	38.8189	0.188272	1	33.3052	-0.0563203	1	32.5956	-0.0873659	1	20.5879	-0.760155	1	33.2501	-0.0578059	1	37.5678	0.126729	1	36.0745	0.0641641	1
ENSMUSG00000032330	Cox7a2	1.48378	0.101407	1	1.3818	-0.0169448	1	1.44533	0.058536	1	1.15955	-0.293501	1	1.26661	-0.15192	1	1.1848	-0.259886	1	1.37448	-0.0249706	1	1.4143	0.0186476	1	0.889959	-0.65921	1	1.47583	0.0840234	1	1.49965	0.107212	1	2.03827	0.567726	1
ENSMUSG00000034252	Senp6	0.804391	0.0724315	1	0.84328	0.145769	1	0.664875	-0.246394	1	0.852629	0.162804	1	0.701188	-0.145872	1	0.823062	0.106145	1	0.84353	0.143132	1	0.814252	0.0839364	1	1.13988	0.578072	1	0.639239	-0.281947	1	0.735331	-0.0693382	1	0.571938	-0.440627	1
ENSMUSG00000089929	Bcl2a1b	1.81427	0.1218	1	1.75698	0.0651646	1	1.87752	0.18337	1	1.1897	-0.547447	1	1.0488	-0.729959	1	1.26639	-0.450916	1	3.19642	1.03832	0.302597	1.6356	-0.0469853	1	1.03625	-0.713524	1	1.5434	-0.135479	1	1.83569	0.127057	1	1.39845	-0.279595	1
ENSMUSG00000062270	Morf4l1	1.93542	0.124888	1	1.85625	0.0525527	1	1.59333	-0.201263	1	1.75169	-0.0401133	1	1.70001	-0.0860427	1	1.85789	0.0537226	1	1.82479	0.0245051	1	1.942	0.116701	1	1.35627	-0.412998	1	1.90699	0.0908041	1	1.67887	-0.102297	1	1.8431	0.0375583	1
ENSMUSG00000031129	Slc9a9	1.62291	0.0486407	1	2.58814	0.820403	0.58161	1.79169	0.219885	1	2.41015	0.694339	0.835622	1.49637	-0.0812302	1	0.797866	-1.05482	0.340977	1.438	-0.143496	1	1.68241	0.0974712	1	2.7796	0.836915	1	0.557725	-1.54887	0.587897	0.537662	-1.59227	1	0.945311	-0.757245	1
ENSMUSG00000032412	Atp1b3	1.23762	-0.217138	1	1.50359	0.100954	1	1.26833	-0.180216	1	1.66425	0.264232	1	1.78878	0.373244	1	1.67732	0.277096	1	1.44585	0.0371253	1	1.40295	-0.00999819	1	1.13378	-0.32228	1	1.29028	-0.137123	1	1.22423	-0.214611	1	1.38827	-0.0257356	1
ENSMUSG00000023277	Twf2	0.56851	-0.471098	1	0.730727	-0.060399	1	1.13139	0.705901	0.468041	0.911722	0.29516	1	0.906323	0.279345	1	0.65329	-0.236927	1	0.517394	-0.591275	1	0.597213	-0.357355	1	0.560796	-0.440414	1	0.703592	-0.114668	1	0.524484	-0.551558	1	0.947008	0.331836	1
ENSMUSG00000048758	Rpl29	10.0864	-0.159047	1	8.92052	-0.347042	1	13.1453	0.290728	1	11.0474	-0.00858237	1	13.7008	0.33073	1	12.1108	0.138576	1	10.6312	-0.0686902	1	11.1413	0.00351647	1	7.78104	-0.524756	1	9.62827	-0.217511	1	11.9063	0.10396	1	10.6157	-0.0689794	1
ENSMUSG00000032562	Gnai2	4.79766	0.0966583	1	4.53789	0.00325116	1	4.95471	0.154019	1	3.9526	-0.215344	1	4.11612	-0.148831	1	4.62642	0.0340477	1	4.13701	-0.141451	1	4.75926	0.0737186	1	3.27944	-0.475671	1	5.92261	0.411636	1	3.09551	-0.570104	1	5.89928	0.395286	1
ENSMUSG00000032580	Rbm5	0.772712	0.0297107	1	0.967376	0.393782	1	0.677462	-0.190995	1	0.911119	0.29384	1	0.71014	-0.103516	1	0.740276	-0.0397644	1	0.783584	0.0500414	1	0.756091	-0.0053936	1	1.29227	0.78592	0.999268	0.625296	-0.293118	1	0.528437	-0.54064	1	0.519327	-0.561225	1
ENSMUSG00000007815	Rhoa	3.29762	0.198813	1	3.06201	0.0707605	1	2.78309	-0.0865985	1	2.61216	-0.181863	1	2.66974	-0.144867	1	2.66835	-0.148373	1	3.20356	0.140401	1	2.91939	-0.0062368	1	1.61838	-0.869741	1	3.39783	0.226189	1	2.76606	-0.0873686	1	3.33829	0.194059	1
ENSMUSG00000063856	Gpx1	1.73421	-0.0437773	1	1.40027	-0.379975	1	2.13347	0.312045	1	1.47793	-0.294143	1	1.69255	-0.0791894	1	1.72771	-0.0480445	1	1.67992	-0.0911403	1	1.48381	-0.273462	1	1.79516	0.0103204	1	2.17727	0.307791	1	2.00964	0.18234	1	2.0824	0.233437	1
ENSMUSG00000062867	Impdh2	0.36174	-0.199945	1	0.28802	-0.548491	1	0.267399	-0.69535	0.858313	0.307525	-0.444919	1	0.420713	0.0470792	1	0.350941	-0.239181	1	0.354682	-0.218821	1	0.384429	-0.0883613	1	0.188964	-1.10868	1	0.238106	-0.807649	1	1.15966	1.6298	0.0452872	0.819722	1.05626	0.907194
ENSMUSG00000025651	Uqcrc1	1.17127	0.188936	1	1.00836	-0.0594674	1	1.08142	0.0556514	1	0.820067	-0.383945	1	0.886183	-0.258074	1	0.971237	-0.118649	1	1.0983	0.0756854	1	1.02704	-0.028397	1	0.771094	-0.446643	1	1.03501	-0.0170053	1	1.36524	0.402949	1	1.20328	0.208384	1
ENSMUSG00000025647	Shisa5	8.11797	-0.178672	1	9.95024	0.153188	1	8.06852	-0.191995	1	10.5373	0.245009	1	10.6528	0.256858	1	11.6734	0.412387	1	9.38945	0.0581787	1	11.0108	0.295451	1	7.95782	-0.191516	1	12.2807	0.469447	1	5.01159	-0.881806	1	4.64	-0.988765	1
ENSMUSG00000091537	Tma7	2.23337	0.0886315	1	2.19622	0.0580299	1	2.31352	0.151006	1	1.96454	-0.119506	1	2.09536	-0.0170421	1	1.64912	-0.394206	1	2.25084	0.0953731	1	2.32927	0.14234	1	1.72506	-0.302714	1	1.85336	-0.203063	1	2.08212	-0.0264506	1	2.52366	0.261265	1
ENSMUSG00000019659	Ccdc12	0.693514	-0.103714	1	0.666658	-0.162415	1	0.777785	0.0886153	1	0.66329	-0.169659	1	0.73401	-0.00901384	1	0.813464	0.155268	1	0.752897	0.0307584	1	0.709279	-0.0596806	1	0.789381	0.0993038	1	1.04252	0.531199	1	0.668123	-0.149629	1	0.728076	-0.020189	1
ENSMUSG00000032440	Tgfbr2	1.15372	0.299105	1	1.47127	0.691148	0.8588	0.804105	-0.307102	1	1.28919	0.466778	1	1.03686	0.110197	1	0.604099	-0.733021	0.829255	1.01052	0.0701	1	1.05399	0.130518	1	1.48428	0.632427	1	0.486937	-1.02693	1	0.673395	-0.539926	1	0.473504	-1.05192	1
ENSMUSG00000042262	Ccr8	0.139987	-0.449755	1	0.0259737	-2.92994	0.000377247	0.0320421	-2.70719	4.53487e-06	0.0373854	-2.39874	0.00707296	0.0372972	-2.37371	0.0388131	0.35634	1.09676	0.0693408	0.058519	-1.72578	0.254851	0.0212784	-3.08002	1	0.0640039	-1.48496	1	1.26024	3.34005	6.39459e-14	0.513941	1.59851	0.0769257	0.125589	-0.556402	1
ENSMUSG00000032518	Rpsa	34.3491	-0.106475	1	30.1514	-0.308719	1	47.7741	0.462619	1	33.2724	-0.152696	1	38.8958	0.0935349	1	31.5937	-0.234323	1	38.5562	0.0801276	1	36.4541	-0.00866099	1	27.415	-0.428645	1	29.5959	-0.32403	1	36.507	-0.00635632	1	40.4396	0.146145	1
ENSMUSG00000025794	Rpl14	5.8465	-0.0118879	1	4.65102	-0.373363	1	6.11547	0.0644573	1	5.54571	-0.0954799	1	7.15883	0.307402	1	5.951	0.016633	1	5.24102	-0.182099	1	5.83878	-0.0139565	1	4.07796	-0.541329	1	4.67738	-0.349498	1	8.13872	0.490879	1	6.67148	0.185193	1
ENSMUSG00000032525	Nktr	0.842491	0.327737	1	0.928127	0.47349	1	0.470714	-0.63914	0.873743	0.779667	0.186572	1	0.547524	-0.366413	1	0.639493	-0.129683	1	0.707937	0.0313203	1	0.714953	0.0452569	1	1.14902	0.744686	0.999268	0.54271	-0.371301	1	0.645721	-0.107811	1	0.422589	-0.732116	1
ENSMUSG00000035202	Lars2	5.90215	-0.205692	1	6.22849	-0.113269	1	5.2244	-0.410234	1	7.34925	0.151205	1	6.60609	-0.0192241	1	6.07998	-0.151002	1	5.31881	-0.355814	1	5.78062	-0.219326	1	26.1349	2.04532	0.381174	4.6688	-0.543098	1	4.95228	-0.450945	1	5.2306	-0.366582	1
ENSMUSG00000064065	Ipcef1	0.741461	-0.0902128	1	1.01759	0.426167	1	0.549675	-0.583702	0.981102	0.905089	0.232756	1	0.550507	-0.542468	1	0.903449	0.229953	1	1.19679	0.679615	1	0.85539	0.133446	1	1.28313	0.729222	0.999268	0.785106	0.00444805	1	0.482314	-0.721911	1	0.434469	-0.8688	1
ENSMUSG00000019820	Utrn	1.26459	-0.13303	1	1.93591	0.564835	1	1.1436	-0.302412	1	2.02183	0.634129	0.901247	1.1413	-0.283847	1	1.28498	-0.102415	1	1.69277	0.334183	1	1.19584	-0.204543	1	2.62111	0.958229	0.999268	0.797976	-0.8132	1	0.755098	-0.888214	1	0.543087	-1.36322	1
ENSMUSG00000078348	Sf3b5	1.09121	0.216354	1	0.992196	0.0538103	1	0.851406	-0.200563	1	0.868307	-0.158135	1	0.965999	0.0106465	1	0.879453	-0.138084	1	0.897767	-0.103801	1	1.01852	0.0898689	1	0.664421	-0.53635	1	0.866619	-0.154408	1	1.14385	0.265953	1	1.21007	0.347523	1
ENSMUSG00000015501	Hivep2	0.73932	0.217662	1	0.817306	0.372781	1	0.57981	-0.190711	1	0.861674	0.457631	1	0.523653	-0.333069	1	0.406732	-0.729923	0.983688	0.878499	0.480322	1	0.53054	-0.301448	1	1.31665	1.04659	0.999268	0.321765	-1.05074	1	0.467818	-0.489725	1	0.465018	-0.493771	1
ENSMUSG00000078453	Abracl	1.16913	-0.327407	1	1.00778	-0.547778	1	1.81343	0.415573	1	1.048	-0.485102	1	1.15994	-0.32149	1	1.58853	0.171399	1	1.42515	-0.00257924	1	1.09087	-0.402067	1	0.661373	-1.12211	1	2.38535	0.79553	0.854798	1.49043	0.0647892	1	2.09937	0.579287	1
ENSMUSG00000037608	Bclaf1	0.832645	-0.00351669	1	1.01182	0.312023	1	0.640461	-0.439218	1	0.958755	0.222961	1	0.788464	-0.0880936	1	0.817663	-0.0322079	1	0.842103	0.0144777	1	0.852553	0.0325945	1	1.32579	0.683137	1	0.615643	-0.458888	1	0.789361	-0.0831896	1	0.76711	-0.124726	1
ENSMUSG00000061983	Rps12	8.34058	-0.329807	1	6.77048	-0.643266	1	13.6641	0.511155	0.944077	9.45429	-0.120356	1	10.5365	0.0507083	1	12.6975	0.35372	1	9.35733	-0.134724	1	7.32543	-0.495411	1	9.0916	-0.171999	1	9.50171	-0.108343	1	12.1765	0.267368	1	12.1074	0.255369	1
ENSMUSG00000049109	Themis	0.51928	-0.246495	1	0.999699	0.836304	0.548926	0.744217	0.36335	1	1.07393	0.954335	0.303224	0.710886	0.258485	1	0.218363	-1.55678	0.0799912	0.346119	-0.852252	1	0.634095	0.0759495	1	1.09111	0.876763	0.999268	0.0900941	-2.7953	0.0248028	0.267513	-1.20408	1	0.386949	-0.654877	1
ENSMUSG00000019782	Rwdd1	0.761153	0.290399	1	0.551797	-0.237192	1	0.599264	-0.113008	1	0.48179	-0.447775	1	0.546778	-0.245767	1	0.634094	-0.0165975	1	0.605886	-0.0872959	1	0.621328	-0.045423	1	0.40231	-0.675575	1	0.729333	0.198191	1	1.06083	0.770226	1	0.76711	0.269908	1
ENSMUSG00000019843	Fyn	3.19702	0.319842	1	3.04585	0.226981	1	2.50463	-0.0926104	1	2.58985	-0.0342761	1	1.93946	-0.479836	1	2.32221	-0.206837	1	3.60962	0.494062	1	2.55057	-0.0560395	1	3.46535	0.394981	1	2.09683	-0.352748	1	2.46296	-0.108675	1	2.01791	-0.403673	1
ENSMUSG00000019804	Snx3	1.34336	0.21125	1	1.07127	-0.160243	1	1.08714	-0.144676	1	0.937651	-0.368353	1	0.998074	-0.265918	1	1.12361	-0.0841924	1	1.39518	0.258144	1	1.15754	-0.0350489	1	0.640039	-0.89835	1	1.56378	0.426183	1	1.37315	0.222934	1	1.37299	0.220201	1
ENSMUSG00000019872	Smpdl3a	2.14133	0.233812	1	2.68395	0.597394	0.961901	1.78254	-0.0750942	1	1.99891	0.111956	1	1.84771	-0.0135931	1	2.02886	0.135924	1	1.92399	0.049859	1	2.55482	0.476742	1	1.23741	-0.600567	1	1.72251	-0.120078	1	0.590373	-1.70072	0.912157	0.997922	-0.923942	1
ENSMUSG00000019920	Lims1	0.749595	-0.145901	1	1.08281	0.454967	1	0.955161	0.265023	1	1.08478	0.455459	1	0.954064	0.240402	1	0.490718	-0.79728	0.882463	0.791434	-0.0530377	1	1.00576	0.310467	1	1.13988	0.487505	1	0.447253	-0.906892	1	0.540297	-0.62025	1	0.68395	-0.266809	1
ENSMUSG00000004207	Psap	1.36091	0.028448	1	1.54053	0.227499	1	1.33776	-0.000127423	1	1.46949	0.150143	1	1.36433	0.0304748	1	1.37077	0.038689	1	1.14326	-0.244883	1	1.48381	0.155444	1	1.85916	0.483576	1	1.35785	0.0223214	1	0.751145	-0.86035	1	1.31359	-0.0277818	1
ENSMUSG00000020101	Vsir	1.20466	0.401654	1	0.926395	-0.0415886	1	0.776641	-0.337542	1	0.643994	-0.609518	1	0.663891	-0.553325	1	0.800866	-0.271153	1	1.98251	1.2023	0.11941	0.822763	-0.21642	1	0.859481	-0.14768	1	1.37393	0.567103	1	0.947497	-0.00522513	1	0.395435	-1.29105	1
ENSMUSG00000020091	Eif4ebp2	1.152	0.129976	1	1.29349	0.313142	1	0.917397	-0.251343	1	1.25965	0.268385	1	1.11519	0.0706009	1	0.963439	-0.160304	1	1.10044	0.0499492	1	1.3221	0.324819	1	1.3197	0.313606	1	0.889143	-0.274797	1	0.665488	-0.702973	1	0.955493	-0.16286	1
ENSMUSG00000020077	Srgn	9.64456	0.418044	1	5.3298	-0.546609	1	4.97187	-0.68491	0.767786	3.68548	-1.10821	0.471169	3.64692	-1.10887	0.827627	6.21496	-0.305753	1	20.2668	1.65439	0.00244752	6.06575	-0.32718	1	2.76131	-1.46917	1	11.5685	0.660279	1	12.6574	0.79076	1	6.35751	-0.255838	1
ENSMUSG00000020075	Ddx21	0.498303	-0.106231	1	0.44213	-0.290922	1	0.399382	-0.473189	1	0.476966	-0.170632	1	0.41027	-0.398958	1	0.327545	-0.753633	0.970234	0.852094	0.75872	1	0.426986	-0.324996	1	0.533366	0.00896055	1	0.506243	-0.0725997	1	1.34547	1.44302	0.208632	0.405618	-0.398223	1
ENSMUSG00000037868	Egr2	0.239733	-0.253133	1	0.128137	-1.205	0.589883	0.171273	-0.801289	0.731425	0.162808	-0.839108	1	0.103686	-1.49683	0.545781	0.229162	-0.312985	1	1.23675	2.65132	1.73134e-09	0.156041	-0.858592	1	0.231633	-0.263463	1	0.165172	-0.786103	1	0.482314	0.83494	0.998121	0.108617	-1.37623	1
ENSMUSG00000019947	Arid5b	0.790264	0.282005	1	0.689746	0.0500569	1	0.397094	-0.850537	0.459813	0.659672	-0.0212047	1	0.460248	-0.574449	1	0.638893	-0.0720451	1	1.58358	1.42585	0.0233279	0.706442	0.0834649	1	0.920437	0.471722	1	0.596337	-0.172935	1	0.342627	-0.992561	1	0.261361	-1.37867	1
ENSMUSG00000020180	Snrpd3	0.622879	-0.241552	1	0.636067	-0.199841	1	0.748413	0.0626278	1	0.707308	-0.0311515	1	0.917512	0.379747	1	0.527312	-0.491681	1	0.680105	-0.0918202	1	0.712116	-0.0187434	1	0.338306	-1.09856	1	0.537347	-0.444241	1	1.38105	0.997198	0.845174	0.875728	0.290695	1
ENSMUSG00000000290	Itgb2	1.98936	-0.123724	1	2.64355	0.339466	1	2.44817	0.22802	1	2.78944	0.425686	1	2.19606	0.0373936	1	1.7619	-0.309837	1	2.15379	0.00705402	1	2.11649	-0.0200422	1	1.86221	-0.208499	1	1.80188	-0.263911	1	1.54314	-0.492834	1	1.82613	-0.2396	1
ENSMUSG00000061032	Rrp1	0.927682	0.05475	1	0.892918	-0.00856173	1	0.804105	-0.185032	1	0.830318	-0.12377	1	0.808604	-0.162459	1	0.77567	-0.231106	1	1.11257	0.339684	1	0.987316	0.143241	1	0.893007	-0.00728612	1	0.745421	-0.281434	1	1.39555	0.672526	1	0.780687	-0.207431	1
ENSMUSG00000023175	Bsg	1.24105	0.296988	1	0.99739	-0.0680935	1	0.94448	-0.1634	1	0.820067	-0.375345	1	0.834712	-0.341632	1	0.964038	-0.121683	1	1.16253	0.174108	1	1.01994	-0.0305038	1	0.658326	-0.668666	1	1.26882	0.303281	1	1.46539	0.519807	1	1.06072	0.028118	1
ENSMUSG00000006498	Ptbp1	0.60447	-0.0492058	1	0.619329	-0.00843626	1	0.542809	-0.230069	1	0.555958	-0.179184	1	0.504259	-0.326102	1	0.582502	-0.10566	1	0.715074	0.218413	1	0.53054	-0.238424	1	0.481553	-0.37259	1	0.630659	0.0200153	1	0.820988	0.419919	1	1.00301	0.718441	1
ENSMUSG00000004665	Cnn2	3.74626	-0.252527	1	3.54108	-0.332375	1	6.3535	0.660993	0.566806	3.67161	-0.274379	1	4.13626	-0.0851478	1	4.63002	0.093141	1	4.04852	-0.118855	1	3.75776	-0.226409	1	2.73388	-0.688465	1	5.49038	0.350264	1	2.87675	-0.625273	1	5.1729	0.251912	1
ENSMUSG00000035697	Arhgap45	2.84212	-0.170164	1	4.05998	0.412046	1	3.05545	-0.0518	1	3.9725	0.374062	1	3.61187	0.214352	1	3.22506	0.0371152	1	2.44495	-0.393808	1	3.99608	0.358137	1	5.96455	0.942313	1	2.38857	-0.419441	1	1.32702	-1.28479	1	2.01112	-0.666492	1
ENSMUSG00000004667	Polr2e	0.77999	0.372445	1	0.732458	0.253459	1	0.476818	-0.451897	1	0.537265	-0.24154	1	0.579599	-0.119703	1	0.552507	-0.197709	1	0.565922	-0.157298	1	0.787299	0.346415	1	0.585178	-0.0964961	1	0.523404	-0.270584	1	1.08455	0.840763	0.934376	0.522721	-0.26667	1
ENSMUSG00000075706	Gpx4	2.14733	0.193946	1	2.48655	0.426177	1	1.42549	-0.487604	1	1.95007	0.0303374	1	2.01629	0.0819303	1	2.24002	0.253489	1	1.41302	-0.469593	1	2.69242	0.516754	1	1.96888	0.0403199	1	2.16548	0.188888	1	1.10431	-0.820052	1	1.81595	-0.0786188	1
ENSMUSG00000003072	Atp5d	3.03134	0.216059	1	2.41036	-0.160548	1	2.77355	0.0674617	1	2.01158	-0.442863	1	2.19979	-0.298188	1	2.58017	-0.0521576	1	2.69544	0.0170318	1	2.7137	0.0258055	1	2.00241	-0.421549	1	3.12433	0.242256	1	3.38542	0.361474	1	2.87836	0.113404	1
ENSMUSG00000045193	Cirbp	0.708926	0.208329	1	0.873294	0.543243	1	0.407774	-0.70439	0.732405	0.786903	0.368489	1	0.766831	0.319191	1	0.5945	-0.0824965	1	0.579481	-0.120914	1	1.00859	0.724534	1	0.740616	0.248216	1	0.404351	-0.65762	1	0.379526	-0.74526	1	0.339429	-0.902007	1
ENSMUSG00000063457	Rps15	2.09339	-0.287418	1	2.00863	-0.342438	1	2.56604	0.0488329	1	2.61758	0.0774196	1	2.75701	0.157293	1	2.50218	0.00539647	1	2.29223	-0.131711	1	2.20444	-0.185515	1	3.80061	0.619666	1	2.19443	-0.194493	1	3.84665	0.66024	1	2.44898	-0.0279818	1
ENSMUSG00000020163	Uqcr11	1.10919	0.300809	1	0.951215	0.0392805	1	0.923119	-0.00928648	1	0.737458	-0.362226	1	0.795177	-0.239918	1	0.802066	-0.230973	1	0.87279	-0.0961353	1	1.00008	0.112276	1	0.786333	-0.242324	1	0.999615	0.113161	1	1.24005	0.439588	1	1.03186	0.158261	1
ENSMUSG00000035242	Oaz1	7.72455	0.247617	1	6.46168	-0.0505642	1	7.14616	0.118138	1	5.44862	-0.319005	1	5.88252	-0.195352	1	5.86222	-0.204358	1	6.69543	0.00592607	1	7.19492	0.113096	1	4.03529	-0.738364	1	6.76456	0.0209517	1	6.61798	-0.0126162	1	8.35675	0.336642	1
ENSMUSG00000035215	Lsm7	0.621166	0.127987	1	0.554683	-0.058433	1	0.518396	-0.175443	1	0.538471	-0.105103	1	0.589297	0.0375581	1	0.439126	-0.424778	1	0.505262	-0.202221	1	0.66814	0.225883	1	0.606513	0.0798263	1	0.409714	-0.511349	1	1.08191	0.968907	0.771146	0.534601	-0.10801	1
ENSMUSG00000020219	Timm13	1.32581	0.410332	1	1.10879	0.100908	1	0.971945	-0.116106	1	0.796551	-0.421213	1	0.921242	-0.190245	1	0.819463	-0.377272	1	0.952004	-0.139897	1	1.08378	0.0600891	1	0.963106	-0.114421	1	0.971729	-0.105019	1	1.61035	0.664473	1	1.04205	0.00106933	1
ENSMUSG00000035027	Map2k2	0.969636	0.138865	1	0.93159	0.0688157	1	0.844158	-0.0939411	1	0.80439	-0.164577	1	0.842918	-0.0889097	1	0.851857	-0.0740063	1	0.85923	-0.0593328	1	0.930574	0.0629701	1	0.862529	-0.0495344	1	0.987817	0.155058	1	1.10168	0.318949	1	0.87403	-0.0308841	1
ENSMUSG00000034994	Eef2	9.43351	0.0417176	1	7.72689	-0.277131	1	9.94642	0.133254	1	8.45755	-0.133824	1	9.23853	0.0060109	1	10.5246	0.215724	1	8.93557	-0.0461439	1	8.55532	-0.110423	1	6.78441	-0.449944	1	9.8535	0.103811	1	9.69636	0.0780561	1	9.8146	0.094875	1
ENSMUSG00000054452	Tle5	4.86659	0.125681	1	5.62244	0.355714	1	4.94021	0.154123	1	4.93066	0.140891	1	5.0411	0.172711	1	3.62759	-0.345247	1	3.86582	-0.242046	1	5.64444	0.336175	1	4.05053	-0.162207	1	3.96092	-0.199396	1	2.41552	-0.932987	1	4.35997	-0.0534659	1
ENSMUSG00000061904	Slc25a3	3.06345	0.252032	1	2.41902	-0.138088	1	2.66675	0.0185848	1	2.09419	-0.363757	1	2.35942	-0.173705	1	2.66595	0.016768	1	2.60766	-0.0182749	1	2.64845	0.00513487	1	1.54828	-0.781193	1	2.78648	0.0830496	1	3.44999	0.406501	1	2.83254	0.105236	1
ENSMUSG00000019961	Tmpo	0.430664	-0.364333	1	0.481957	-0.174718	1	0.365052	-0.638379	0.877967	0.48179	-0.174451	1	0.381924	-0.527323	1	0.41753	-0.398579	1	0.37181	-0.570005	1	0.411382	-0.398855	1	0.475457	-0.177145	1	0.358231	-0.611265	1	0.61014	0.191018	1	1.99245	2.0295	0.00753056
ENSMUSG00000020015	Cdk17	0.659695	-0.194644	1	0.884838	0.283915	1	0.670978	-0.16993	1	0.858659	0.233748	1	0.618388	-0.282902	1	0.783469	0.0862509	1	1.06547	0.576667	1	0.685163	-0.119531	1	1.05454	0.517662	1	0.588829	-0.349999	1	0.773547	0.0625187	1	0.475201	-0.658971	1
ENSMUSG00000020018	Snrpf	1.05226	-0.0667116	1	0.900422	-0.310579	1	1.13216	0.0560773	1	0.899059	-0.311637	1	0.998074	-0.144814	1	0.971837	-0.189646	1	1.05477	-0.0592293	1	0.981642	-0.164418	1	0.707091	-0.6394	1	0.998543	-0.140711	1	1.9767	0.904165	1	1.6632	0.627763	1
ENSMUSG00000036112	Metap2	0.832217	0.258799	1	0.782097	0.147251	1	0.612234	-0.256746	1	0.549928	-0.409771	1	0.477405	-0.618164	1	0.591501	-0.296295	1	0.747188	0.0721514	1	0.706442	-0.0147426	1	0.764999	0.103239	1	0.671415	-0.0923794	1	1.06742	0.613084	1	0.860453	0.280296	1
ENSMUSG00000020022	Ndufa12	0.760297	0.23711	1	0.71976	0.138559	1	0.589347	-0.191102	1	0.575253	-0.21802	1	0.639275	-0.0503311	1	0.503916	-0.424994	1	0.655127	-0.0122433	1	0.71779	0.126073	1	0.493744	-0.422219	1	0.543782	-0.293462	1	1.11354	0.798809	1	0.77899	0.247782	1
ENSMUSG00000074781	Ube2n	1.17641	0.307987	1	0.904462	-0.128312	1	0.935325	-0.0793598	1	0.666908	-0.602737	1	0.718345	-0.479738	1	0.760073	-0.400513	1	1.46512	0.64267	1	0.951852	-0.0441853	1	0.484601	-1.02566	1	1.04681	0.100087	1	1.31648	0.447435	1	1.17443	0.270213	1
ENSMUSG00000036478	Btg1	2.27319	-0.479242	1	3.56417	0.251665	1	2.24562	-0.506778	1	4.60745	0.674166	0.87095	4.50924	0.622126	1	4.24129	0.536077	0.947517	2.99089	-0.0307718	1	3.60597	0.251712	1	2.83446	-0.109982	1	3.46111	0.19285	1	1.4588	-1.09773	1	0.979253	-1.67213	1
ENSMUSG00000019907	Ppp1r12a	1.03043	-0.244967	1	1.32812	0.168939	1	1.14284	-0.0764826	1	1.54305	0.412067	1	1.0943	-0.138039	1	1.51175	0.378679	1	0.983405	-0.304065	1	1.12208	-0.0956283	1	1.77687	0.582988	1	1.38681	0.226475	1	0.776183	-0.645562	1	0.848573	-0.508806	1
ENSMUSG00000058799	Nap1l1	0.723053	-0.0963331	1	0.593932	-0.402472	1	0.670978	-0.222882	1	0.596358	-0.394464	1	0.603469	-0.369358	1	0.685685	-0.176111	1	0.712933	-0.112715	1	0.601468	-0.36128	1	0.606513	-0.340523	1	0.674633	-0.192997	1	1.2585	0.757576	1	1.43069	0.943872	1
ENSMUSG00000034024	Cct2	1.02614	0.0239891	1	0.820769	-0.330733	1	0.995595	-0.0267893	1	0.800772	-0.367821	1	0.958539	-0.0837285	1	0.932844	-0.128411	1	1.0091	-0.0036887	1	0.907877	-0.161849	1	0.600417	-0.760633	1	0.977092	-0.0525977	1	1.86864	0.941039	0.942057	1.32038	0.399311	1
ENSMUSG00000052681	Rap1b	1.5694	-0.0239535	1	1.51571	-0.078646	1	1.49301	-0.108433	1	1.35673	-0.252992	1	1.50532	-0.0875797	1	1.52614	-0.0674597	1	1.89116	0.271729	1	1.38026	-0.214441	1	0.880815	-0.865533	1	2.96131	0.965828	0.527732	1.36787	-0.228532	1	1.82443	0.202884	1
ENSMUSG00000006728	Cdk4	0.669969	-0.0249467	1	0.498118	-0.490412	1	0.643895	-0.0923578	1	0.509527	-0.453336	1	0.536334	-0.366986	1	0.678486	-0.00366459	1	0.576626	-0.256571	1	0.526285	-0.381935	1	0.371832	-0.876386	1	0.622078	-0.134881	1	1.44694	1.16383	0.596425	1.09975	0.724148	1
ENSMUSG00000006731	B4galnt1	0.945234	-0.225346	1	1.03087	-0.0799266	1	1.02382	-0.0960663	1	1.11734	0.0485934	1	1.19351	0.15112	1	1.44696	0.468392	1	1.2917	0.277217	1	1.14619	0.0840143	1	1.1094	0.0339378	1	0.700374	-0.657579	1	1.33098	0.310912	1	0.75523	-0.535407	1
ENSMUSG00000061315	Naca	5.59735	-0.157233	1	4.46113	-0.507651	1	7.63862	0.373785	1	5.53485	-0.1688	1	6.64189	0.118627	1	7.36197	0.287846	1	5.63353	-0.138918	1	5.31108	-0.222458	1	3.78842	-0.713719	1	6.31195	0.0373134	1	6.81301	0.152126	1	6.33884	0.0421156	1
ENSMUSG00000071072	Ptges3	0.780418	0.0105611	1	0.834622	0.118134	1	0.500086	-0.719888	0.703833	0.819465	0.0881805	1	0.784734	0.0186645	1	0.613697	-0.368461	1	0.828544	0.104127	1	0.84546	0.130319	1	0.563844	-0.464054	1	0.666053	-0.230229	1	1.28354	0.769767	1	0.834996	0.110854	1
ENSMUSG00000025393	Atp5b	3.25053	0.207946	1	2.67587	-0.113109	1	2.92003	0.0280491	1	2.37096	-0.302921	1	2.45118	-0.246397	1	2.35041	-0.316688	1	2.76395	-0.0604685	1	2.80023	-0.0391246	1	1.75858	-0.719957	1	2.66421	-0.114952	1	4.51214	0.688245	1	3.94077	0.473595	1
ENSMUSG00000040054	Baz2a	0.773996	0.274231	1	0.982383	0.658554	0.930166	0.587058	-0.191096	1	0.788712	0.292072	1	0.534097	-0.322191	1	0.589701	-0.172971	1	0.490275	-0.454844	1	0.746161	0.190381	1	1.12159	0.78859	0.999268	0.612425	-0.108007	1	0.366348	-0.870065	1	0.417498	-0.670966	1
ENSMUSG00000090841	Myl6	5.68853	-0.107195	1	4.67469	-0.412607	1	8.04449	0.491653	0.988445	4.90593	-0.335694	1	5.47001	-0.162015	1	5.3535	-0.19891	1	6.60979	0.134007	1	4.9536	-0.305178	1	4.45894	-0.454955	1	7.83068	0.390554	1	5.8642	-0.0527987	1	7.35883	0.287104	1
ENSMUSG00000093674	Rpl41	19.7793	-0.210159	1	16.8454	-0.454775	1	25.8431	0.240621	1	20.1308	-0.174303	1	24.2104	0.116589	1	26.1532	0.24395	1	20.1491	-0.170439	1	20.2854	-0.154686	1	19.3231	-0.225018	1	22.3744	-0.00727774	1	26.4785	0.247373	1	23.8805	0.0893245	1
ENSMUSG00000025364	Pa2g4	0.536831	-0.218306	1	0.449057	-0.489785	1	0.432569	-0.575137	1	0.430535	-0.5529	1	0.496799	-0.324721	1	0.456523	-0.462468	1	0.513825	-0.27389	1	0.524866	-0.230872	1	0.380975	-0.689577	1	0.507315	-0.285526	1	2.08212	1.92849	0.00781752	0.913065	0.599703	1
ENSMUSG00000025362	Rps26	11.8878	-0.264791	1	9.24779	-0.647154	1	17.4187	0.383201	1	12.6839	-0.152679	1	15.7118	0.184739	1	17.628	0.376269	1	12.0706	-0.227474	1	10.9796	-0.361047	1	10.8868	-0.368634	1	12.7172	-0.143011	1	17.7534	0.362968	1	15.2047	0.125539	1
ENSMUSG00000025357	Dgka	1.19524	-0.502534	1	1.85972	0.21543	1	1.52543	-0.108777	1	2.40955	0.640548	0.901247	2.24604	0.510881	1	1.65572	0.0277239	1	1.82194	0.178028	1	1.83845	0.183352	1	2.30109	0.509197	1	1.05217	-0.65713	1	0.553475	-1.59639	1	1.20497	-0.446449	1
ENSMUSG00000078427	Sarnp	0.914411	0.211982	1	0.850206	0.0856223	1	0.83157	0.0529638	1	0.69163	-0.241866	1	0.766831	-0.0775832	1	0.628095	-0.392601	1	0.796429	-0.0187072	1	0.931992	0.218922	1	0.484601	-0.740488	1	0.637094	-0.355511	1	1.02656	0.366647	1	0.845179	0.0711261	1
ENSMUSG00000034833	Tespa1	1.13103	-0.183005	1	1.63981	0.42358	1	1.42511	0.206202	1	1.61722	0.398489	1	1.37701	0.134512	1	0.968238	-0.419028	1	1.5322	0.304633	1	1.44125	0.197722	1	1.83478	0.5486	1	0.518041	-1.33195	0.832409	0.661535	-0.963398	1	0.748442	-0.775021	1
ENSMUSG00000059534	Uqcr10	1.95811	0.306745	1	1.55092	-0.0823601	1	1.69709	0.065582	1	1.2295	-0.446119	1	1.28377	-0.372433	1	1.31318	-0.343784	1	1.59571	-0.0363049	1	1.57176	-0.0579006	1	1.17036	-0.488743	1	1.5627	-0.0672678	1	2.46955	0.629671	1	2.1978	0.44491	1
ENSMUSG00000009079	Ewsr1	1.38574	0.0828273	1	1.28426	-0.0423614	1	1.26566	-0.0693594	1	1.25543	-0.0781959	1	1.19575	-0.152339	1	1.1896	-0.163406	1	1.36306	0.051815	1	1.15045	-0.20475	1	1.09111	-0.278299	1	1.18302	-0.165065	1	1.61694	0.308382	1	1.73448	0.410381	1
ENSMUSG00000020477	Mrps24	0.787267	0.0278233	1	0.750351	-0.0499532	1	0.746506	-0.0616481	1	0.705499	-0.147233	1	0.81308	0.0767246	1	0.706682	-0.144667	1	0.721497	-0.110042	1	0.863901	0.165285	1	0.576035	-0.430559	1	0.786178	0.0236073	1	1.03315	0.43799	1	0.792567	0.0354449	1
ENSMUSG00000020476	Dbnl	0.926826	0.202155	1	0.763627	-0.116833	1	0.780455	-0.0870383	1	0.770622	-0.101877	1	0.716107	-0.213481	1	0.720479	-0.208077	1	0.927027	0.190018	1	0.766021	-0.104893	1	0.655278	-0.329957	1	0.99747	0.296893	1	1.06346	0.391095	1	0.834996	0.0242525	1
ENSMUSG00000071866	Ppia	15.4607	0.154207	1	11.8844	-0.271725	1	13.0526	-0.13026	1	10.8774	-0.408894	1	13.0719	-0.118599	1	11.7724	-0.285576	1	13.6192	-0.05497	1	13.543	-0.0621432	1	6.49182	-1.1372	1	14.4708	0.0384366	1	21.6514	0.652626	1	25.133	0.871627	1
ENSMUSG00000041126	H2afv	1.54671	0.0467093	1	1.52148	0.0184396	1	1.34043	-0.193345	1	1.16739	-0.398771	1	1.24125	-0.297725	1	1.40736	-0.105553	1	1.24888	-0.289265	1	1.74766	0.225771	1	1.00578	-0.589411	1	1.34069	-0.174795	1	0.810446	-0.921157	1	4.49913	1.68267	0.088443
ENSMUSG00000094483	Purb	0.885729	-0.0824897	1	0.96045	0.0500592	1	0.846065	-0.160774	1	0.961167	0.0510162	1	0.880215	-0.0871964	1	0.789468	-0.260443	1	1.17181	0.364591	1	0.914969	-0.0258289	1	1.52085	0.724138	0.999268	0.930972	0.000148982	1	1.05292	0.186098	1	0.785779	-0.251717	1
ENSMUSG00000000378	Ccm2	0.759441	-0.164915	1	1.01932	0.314746	1	0.820126	-0.0389181	1	1.05222	0.364955	1	1.06297	0.373039	1	0.711481	-0.26083	1	0.766456	-0.141426	1	1.12633	0.445036	1	1.08197	0.374118	1	0.616715	-0.464873	1	0.499445	-0.773068	1	0.739956	-0.186741	1
ENSMUSG00000018654	Ikzf1	1.00731	0.0103083	1	1.32235	0.452998	1	0.958976	-0.0726085	1	1.46105	0.616105	0.940836	1.09952	0.147	1	0.547108	-0.93809	0.506584	1.119	0.17536	1	0.910714	-0.141745	1	1.68848	0.771381	0.999268	0.380755	-1.44147	0.685985	0.763005	-0.406652	1	0.746744	-0.434743	1
ENSMUSG00000078974	Sec61g	1.68327	0.0857879	1	1.43144	-0.176234	1	1.78368	0.187249	1	1.31452	-0.309208	1	1.44415	-0.158605	1	1.51475	-0.0861523	1	1.64995	0.049042	1	1.35614	-0.247161	1	1.06673	-0.593192	1	1.80295	0.183066	1	1.75004	0.135766	1	1.87026	0.233649	1
ENSMUSG00000020152	Actr2	1.05868	-0.100953	1	1.19306	0.0939613	1	1.18365	0.0862567	1	1.1891	0.0881725	1	0.971966	-0.227302	1	1.00483	-0.179311	1	1.20678	0.109954	1	0.822763	-0.467302	1	1.0454	-0.108232	1	1.18195	0.0748797	1	0.915869	-0.308842	1	1.31868	0.237016	1
ENSMUSG00000020134	Peli1	1.0163	-0.0548261	1	1.46723	0.54603	1	0.703783	-0.658864	0.82397	1.36517	0.423765	1	1.08013	0.0435475	1	1.13501	0.123901	1	0.872076	-0.289396	1	1.39728	0.431173	1	1.53	0.553666	1	1.51658	0.565748	1	0.665488	-0.681234	1	0.610973	-0.801055	1
ENSMUSG00000020321	Mdh1	1.4521	0.213154	1	1.20807	-0.0912975	1	1.16	-0.164463	1	1.04137	-0.324393	1	1.14279	-0.175345	1	1.38877	0.131517	1	1.09973	-0.235506	1	1.30933	0.034674	1	0.731473	-0.816344	1	1.91879	0.625451	1	1.21633	-0.0761035	1	1.48331	0.220951	1
ENSMUSG00000051650	B3gnt2	0.997462	0.163804	1	0.944866	0.0698214	1	0.84988	-0.1053	1	0.785094	-0.224057	1	0.619134	-0.583673	1	0.970637	0.11267	1	1.20678	0.457986	1	0.788718	-0.205048	1	0.789381	-0.198991	1	0.672488	-0.447763	1	1.31121	0.564618	1	0.86215	-0.0714066	1
ENSMUSG00000007739	Cct4	0.831789	-0.029799	1	0.692632	-0.318257	1	0.790373	-0.116338	1	0.741679	-0.209695	1	0.835458	-0.021024	1	0.947841	0.180677	1	0.81213	-0.0653778	1	0.818508	-0.0507668	1	0.502888	-0.758759	1	0.838733	-0.0144635	1	1.44826	0.820562	1	0.940219	0.156499	1
ENSMUSG00000020460	Rps27a	13.3433	-0.332774	1	12.4772	-0.426612	1	18.4647	0.209393	1	17.0568	0.0679299	1	21.7928	0.455011	1	18.5693	0.204702	1	14.9609	-0.138529	1	15.9375	-0.0392149	1	12.3527	-0.414138	1	14.4033	-0.192848	1	19.5706	0.271612	1	14.7754	-0.152119	1
ENSMUSG00000020315	Sptbn1	0.70122	-0.0417236	1	0.83693	0.245071	1	0.585151	-0.343629	1	0.871925	0.310366	1	0.591534	-0.302166	1	0.808664	0.188397	1	0.69081	-0.0625143	1	0.597213	-0.276919	1	1.1734	0.723128	0.999268	0.722898	0.00847282	1	0.498128	-0.547821	1	0.697527	-0.0445309	1
ENSMUSG00000020297	Nsg2	1.72522	-0.0377227	1	2.61295	0.643972	0.930166	2.26469	0.433417	1	2.44935	0.532264	1	2.04613	0.232215	1	1.23579	-0.55875	1	1.36663	-0.396943	1	2.02003	0.202803	1	1.94755	0.143066	1	0.267065	-2.78698	0.023411	0.958039	-0.910593	1	1.3085	-0.444881	1
ENSMUSG00000057113	Npm1	2.67174	-0.319175	1	2.08655	-0.692635	1	3.1634	-0.0431775	1	2.63808	-0.326896	1	3.42165	0.0825101	1	3.35104	0.0510312	1	2.82818	-0.214734	1	2.53496	-0.370385	1	1.58486	-1.04923	1	2.58591	-0.344581	1	8.51166	1.49983	0.149083	4.02054	0.319642	1
ENSMUSG00000002699	Lcp2	1.55869	-0.131898	1	1.72523	0.0347959	1	1.64864	-0.0399629	1	1.74807	0.0556263	1	1.46504	-0.220236	1	1.62153	-0.0640709	1	2.45138	0.595651	1	1.57602	-0.103615	1	1.65191	-0.0333356	1	1.74933	0.0539385	1	1.52469	-0.153583	1	1.30341	-0.384813	1
ENSMUSG00000020143	Dock2	0.856619	-0.228385	1	1.08224	0.153036	1	0.845684	-0.253716	1	1.2307	0.360807	1	0.881707	-0.170637	1	1.24359	0.37809	1	0.964136	-0.0319721	1	0.624165	-0.677487	1	1.73115	0.834129	0.999268	1.19911	0.302733	1	0.7182	-0.471106	1	0.799356	-0.308648	1
ENSMUSG00000020326	Ccng1	0.884017	-0.117205	1	0.975457	0.0442536	1	0.903665	-0.082471	1	0.985287	0.0600681	1	0.97495	0.04236	1	1.2154	0.400122	1	0.91989	-0.0485517	1	0.929155	-0.0314587	1	0.764999	-0.314794	1	1.34283	0.534561	1	0.824941	-0.210081	1	0.706013	-0.438347	1
ENSMUSG00000020340	Cyfip2	0.805247	0.216489	1	0.828273	0.253534	1	0.571037	-0.358106	1	0.818259	0.232545	1	0.54827	-0.394778	1	0.730678	0.0505538	1	0.775734	0.144035	1	0.601468	-0.243075	1	1.06673	0.605002	1	0.631731	-0.172345	1	0.523166	-0.451791	1	0.650007	-0.126186	1
ENSMUSG00000020372	Rack1	4.59517	-0.16429	1	3.91395	-0.410861	1	5.91826	0.264379	1	5.07356	-0.000866384	1	5.79599	0.208103	1	5.49688	0.127435	1	4.84923	-0.0717556	1	4.45994	-0.195007	1	4.17244	-0.290476	1	4.51114	-0.179824	1	6.41636	0.354364	1	5.21363	0.0385403	1
ENSMUSG00000078920	Ifi47	0.63615	-0.421109	1	0.580657	-0.548884	1	0.739258	-0.18067	1	0.90931	0.159395	1	0.991361	0.29271	1	0.961039	0.248917	1	1.03836	0.368002	1	0.767439	-0.104722	1	0.448027	-0.884811	1	1.38359	0.80483	0.84121	0.93959	0.2001	1	0.75523	-0.127734	1
ENSMUSG00000015837	Sqstm1	1.43455	0.103235	1	1.47992	0.149361	1	1.26872	-0.103062	1	1.43874	0.103267	1	1.45086	0.114282	1	1.45836	0.12508	1	1.45513	0.119374	1	1.59446	0.25198	1	0.963106	-0.493291	1	1.45545	0.116032	1	1.09245	-0.31631	1	0.907973	-0.58671	1
ENSMUSG00000020368	Canx	0.657126	-0.0853361	1	0.771708	0.175933	1	0.542428	-0.404597	1	0.767607	0.166489	1	0.53708	-0.391128	1	0.508715	-0.4826	1	0.740051	0.106011	1	0.618491	-0.167097	1	0.658326	-0.0709702	1	0.672488	-0.0427261	1	1.22028	0.868789	1	0.872333	0.347662	1
ENSMUSG00000020358	Hnrnpab	1.40672	-0.142527	1	1.38815	-0.158466	1	1.12148	-0.517709	1	1.26507	-0.303585	1	1.35389	-0.193581	1	1.08222	-0.546486	1	1.61641	0.0827038	1	1.28379	-0.266347	1	0.978345	-0.657922	1	1.29671	-0.254451	1	3.37883	1.21944	0.47889	2.93267	0.980615	1
ENSMUSG00000001056	Nhp2	0.268416	-0.363651	1	0.196823	-0.829791	0.978277	0.257482	-0.437877	1	0.226725	-0.610289	1	0.29614	-0.191255	1	0.217164	-0.676734	1	0.299018	-0.177064	1	0.239736	-0.495384	1	0.228585	-0.547444	1	0.270282	-0.323179	1	1.43113	2.32295	0.000176833	0.405618	0.288069	1
ENSMUSG00000020390	Ube2b	1.3622	0.218303	1	1.29464	0.126879	1	1.10774	-0.129628	1	1.12759	-0.0940296	1	1.09356	-0.139835	1	1.29278	0.12401	1	1.31097	0.143899	1	1.376	0.210477	1	0.822907	-0.547367	1	1.32352	0.154098	1	0.936954	-0.366449	1	0.989436	-0.282494	1
ENSMUSG00000020349	Ppp2ca	1.33138	0.14611	1	1.24154	0.0277383	1	1.16763	-0.0743752	1	1.04498	-0.24504	1	0.992853	-0.319427	1	1.24299	0.0294773	1	1.34451	0.152633	1	1.11357	-0.137301	1	0.807668	-0.603405	1	1.32567	0.126353	1	1.52601	0.338548	1	1.39505	0.199824	1
ENSMUSG00000036309	Skp1a	1.27316	0.0415535	1	1.43317	0.231207	1	1.26299	0.0287389	1	1.39231	0.183275	1	1.4986	0.295833	1	1.11941	-0.164546	1	1.06048	-0.24586	1	1.47956	0.263775	1	0.658326	-0.926064	1	0.94277	-0.416646	1	1.31912	0.0908391	1	1.16424	-0.0964249	1
ENSMUSG00000000782	Tcf7	4.16494	-0.195912	1	6.87611	0.627434	0.930166	5.71418	0.341465	1	7.46925	0.763272	0.680303	6.49569	0.516161	1	2.3888	-1.04588	0.34872	3.67956	-0.377115	1	6.84028	0.571124	1	5.05326	0.106651	1	0.326055	-3.91628	0.000503879	1.91476	-1.33102	0.993238	3.53516	-0.421451	1
ENSMUSG00000020361	Hspa4	0.775709	-0.0550884	1	0.747466	-0.111961	1	0.656101	-0.334733	1	0.8267	0.0486605	1	0.775037	-0.0529683	1	0.669488	-0.284875	1	0.931309	0.236144	1	0.729138	-0.142066	1	0.810716	0.0169785	1	0.729333	-0.143708	1	1.414	0.868287	1	0.724681	-0.150091	1
ENSMUSG00000044894	Uqcrq	1.64517	0.229951	1	1.42394	-0.0124768	1	1.55404	0.136139	1	1.19211	-0.292798	1	1.20843	-0.266683	1	1.12421	-0.384533	1	1.4016	-0.0370294	1	1.43984	0.00457928	1	1.20388	-0.258379	1	1.32138	-0.125633	1	1.97538	0.485074	1	1.74127	0.288942	1
ENSMUSG00000018899	Irf1	0.571935	-0.135174	1	0.573153	-0.126689	1	0.487117	-0.402891	1	0.653039	0.0813355	1	0.591534	-0.0745556	1	0.802066	0.414731	1	0.667973	0.115711	1	0.513518	-0.282196	1	0.673565	0.122138	1	1.30851	1.168	0.237215	0.408517	-0.623139	1	0.397132	-0.658775	1
ENSMUSG00000037533	Rapgef6	0.610892	-0.449691	1	0.736499	-0.140931	1	0.596213	-0.496617	1	1.08056	0.477669	1	0.977188	0.305917	1	0.917846	0.211224	1	1.12471	0.533494	1	0.680907	-0.249412	1	1.12159	0.489312	1	1.07148	0.439967	1	0.57456	-0.503242	1	0.49387	-0.721174	1
ENSMUSG00000052298	Cdc42se2	0.616885	-0.184451	1	0.77748	0.1927	1	0.601935	-0.228568	1	0.782079	0.201271	1	0.711632	0.0487781	1	1.10861	0.779065	0.428952	0.383942	-0.89853	1	0.676652	-0.0283174	1	0.877768	0.355414	1	0.94277	0.480449	1	0.433555	-0.691894	1	0.543087	-0.353942	1
ENSMUSG00000020267	Hint1	1.48892	-0.33122	1	1.28022	-0.555391	1	1.87485	0.0485928	1	1.55692	-0.248686	1	1.73656	-0.0751295	1	1.98927	0.140476	1	1.6471	-0.157773	1	1.54906	-0.243675	1	0.978345	-0.909498	1	2.29311	0.352215	1	2.41289	0.425647	1	3.2721	0.883681	1
ENSMUSG00000018585	Atox1	1.2205	0.0895376	1	1.12437	-0.0454833	1	1.34768	0.262712	1	0.904486	-0.387321	1	1.07416	-0.115457	1	1.15481	-0.00281136	1	1.07332	-0.117083	1	1.1164	-0.05355	1	1.11245	-0.0578485	1	1.47904	0.376822	1	0.890831	-0.391557	1	1.27286	0.142502	1
ENSMUSG00000018583	G3bp1	0.766719	-0.199389	1	0.753815	-0.218986	1	0.738114	-0.265995	1	0.81645	-0.0921561	1	0.881707	0.0294763	1	0.788868	-0.146542	1	0.857803	-0.0135013	1	0.761765	-0.190458	1	0.633943	-0.453684	1	0.859111	-0.0107129	1	1.6881	1.02674	0.795372	1.0132	0.236177	1
ENSMUSG00000078853	Igtp	0.381861	0.0252248	1	0.322074	-0.245559	1	0.263203	-0.588643	1	0.311143	-0.298443	1	0.297632	-0.360769	1	0.520113	0.52663	0.854791	0.476002	0.37359	1	0.313501	-0.269188	1	0.188964	-0.9889	1	1.02643	1.59464	0.0183939	0.278055	-0.448721	1	0.274938	-0.459988	1
ENSMUSG00000020496	Rnf187	1.17641	0.14871	1	1.22596	0.209576	1	0.926552	-0.251214	1	1.22287	0.204433	1	1.26587	0.254754	1	1.01863	-0.0878186	1	0.90419	-0.271418	1	1.30082	0.285281	1	0.838146	-0.366269	1	0.950278	-0.189275	1	1.0068	-0.100768	1	1.06581	-0.0150123	1
ENSMUSG00000048076	Arf1	1.88019	0.195717	1	1.67617	0.00254402	1	1.61889	-0.0559783	1	1.39231	-0.290416	1	1.50606	-0.164029	1	1.47395	-0.201091	1	1.8983	0.198606	1	1.79306	0.10328	1	0.889959	-0.92304	1	1.89412	0.188963	1	2.03468	0.295431	1	1.83122	0.133869	1
ENSMUSG00000018501	Ncor1	1.59123	-0.0255196	1	1.87415	0.239288	1	1.51514	-0.108515	1	1.8554	0.22178	1	1.69106	0.0709829	1	1.67972	0.0618045	1	1.52221	-0.0935028	1	1.63702	0.0189831	1	2.28281	0.507657	1	1.51122	-0.102123	1	1.18075	-0.470138	1	1.20667	-0.434116	1
ENSMUSG00000019505	Ubb	14.8292	0.114151	1	14.2226	0.0421797	1	13.6732	-0.0218637	1	13.0053	-0.100364	1	14.1066	0.0280758	1	14.136	0.0322089	1	13.0619	-0.0922068	1	15.8524	0.202027	1	8.84168	-0.660944	1	15.9585	0.215744	1	12.0723	-0.207908	1	12.698	-0.131336	1
ENSMUSG00000086841	2410006H16Rik	0.874599	-0.41003	1	0.758432	-0.617632	1	1.30839	0.261447	1	1.1083	-0.0222858	1	1.21738	0.125101	1	1.91428	0.878647	0.265465	0.894199	-0.355049	1	0.954689	-0.244327	1	0.795477	-0.505457	1	1.74182	0.676721	1	0.782772	-0.540939	1	0.792567	-0.517926	1
ENSMUSG00000060938	Rpl26	6.9009	-0.243372	1	6.19271	-0.404928	1	9.16825	0.234218	1	8.21876	0.0427878	1	9.54213	0.277053	1	9.74297	0.317498	1	7.35627	-0.131471	1	7.1013	-0.179974	1	7.51284	-0.0956586	1	7.25901	-0.148567	1	8.9518	0.168752	1	7.36222	-0.125497	1
ENSMUSG00000018474	Chd3	1.12418	-0.263994	1	1.74947	0.458689	1	0.987203	-0.481405	1	1.79088	0.494793	1	1.52322	0.224973	1	1.38697	0.0791202	1	1.16467	-0.19518	1	1.51076	0.20305	1	2.80703	1.11725	0.999268	1.11009	-0.2626	1	0.686573	-0.972927	1	0.787476	-0.764429	1
ENSMUSG00000059552	Trp53	0.807388	-0.097662	1	0.759009	-0.191924	1	0.864756	0.0164135	1	0.861674	0.00977664	1	0.892896	0.0652887	1	0.817663	-0.0735714	1	1.03978	0.306818	1	0.866739	0.0182159	1	0.658326	-0.383694	1	0.760437	-0.180159	1	1.13858	0.432163	1	0.906276	0.0847037	1
ENSMUSG00000059796	Eif4a1	2.40119	0.168843	1	1.7033	-0.38394	1	1.76232	-0.347972	1	1.48878	-0.590994	1	1.70896	-0.370775	1	1.57414	-0.50508	1	3.06868	0.551434	1	1.79022	-0.289582	1	1.49952	-0.543703	1	2.1762	0.00291526	1	5.005	1.29139	0.37275	2.69337	0.321739	1
ENSMUSG00000005198	Polr2a	0.77528	0.0031222	1	1.02452	0.45683	1	0.649616	-0.292444	1	0.983478	0.38713	1	0.685523	-0.188042	1	0.779869	0.0124761	1	0.802139	0.0565149	1	0.768858	-0.00923039	1	1.02406	0.412879	1	0.510533	-0.62599	1	0.556111	-0.493528	1	0.809539	0.0678187	1
ENSMUSG00000001588	Acap1	1.12846	-0.181323	1	1.33505	0.093476	1	1.30534	0.0608326	1	1.40135	0.170915	1	1.2696	0.0123728	1	1.27119	0.0146722	1	1.24531	-0.0178332	1	1.25117	-0.0102685	1	1.81954	0.541145	1	1.65709	0.421108	1	0.79595	-0.685316	1	0.924945	-0.45836	1
ENSMUSG00000078812	Eif5a	2.68459	-0.00911754	1	2.20315	-0.321911	1	2.17353	-0.361051	1	1.94344	-0.515645	1	2.27364	-0.266555	1	2.19083	-0.3295	1	2.76467	0.0372444	1	2.3775	-0.191181	1	1.29836	-1.07078	1	2.62882	-0.0409105	1	7.71571	1.64058	0.062969	3.36035	0.326974	1
ENSMUSG00000018567	Gabarap	2.7107	0.364818	1	2.33879	0.108663	1	2.30665	0.0918705	1	1.86143	-0.253923	1	1.97079	-0.161208	1	2.23523	0.0356351	1	2.31293	0.0886981	1	2.54064	0.226032	1	1.33494	-0.72277	1	2.42503	0.158234	1	1.7619	-0.324057	1	1.63265	-0.434135	1
ENSMUSG00000093989	Rnasek	1.22007	0.12277	1	1.41355	0.35758	1	1.19052	0.0831918	1	1.25301	0.160101	1	1.27333	0.182084	1	1.12961	-0.00589222	1	1.01837	-0.167512	1	1.52637	0.449408	1	0.72233	-0.658603	1	1.11974	-0.0190683	1	0.658899	-0.80903	1	0.717893	-0.676549	1
ENSMUSG00000018286	Psmb6	1.1002	0.266483	1	0.902153	-0.0644208	1	0.902902	-0.0668104	1	0.714544	-0.429883	1	0.794431	-0.259741	1	0.83806	-0.180664	1	0.979123	0.0651914	1	0.907877	-0.0509558	1	0.746712	-0.335229	1	0.966366	0.0433197	1	1.31253	0.508345	1	1.25759	0.437541	1
ENSMUSG00000040746	Rnf167	0.958933	-0.159851	1	1.43837	0.503457	1	1.1951	0.211654	1	1.33382	0.376394	1	1.22484	0.232493	1	1.00483	-0.0795009	1	0.942727	-0.177518	1	1.34763	0.367575	1	1.44771	0.463561	1	0.70681	-0.605604	1	0.380844	-1.50986	1	0.54139	-0.986518	1
ENSMUSG00000018293	Pfn1	28.2962	0.136276	1	22.6895	-0.221906	1	31.7019	0.337067	1	19.8185	-0.43243	1	21.2632	-0.317281	1	21.6948	-0.291456	1	32.7856	0.36193	1	23.5963	-0.151871	1	12.496	-1.07956	1	32.1411	0.319147	1	27.6487	0.0865839	1	35.1734	0.446974	1
ENSMUSG00000018446	C1qbp	0.364737	-0.164123	1	0.273013	-0.610085	1	0.284183	-0.575832	1	0.318379	-0.36983	1	0.403556	0.0033833	1	0.269355	-0.628681	1	0.36396	-0.157649	1	0.310664	-0.385018	1	0.262111	-0.618234	1	0.237033	-0.794048	1	1.73027	2.33363	0.000151203	0.402224	0.000405807	1
ENSMUSG00000040463	Mybbp1a	0.264991	-0.263487	1	0.236072	-0.434326	1	0.188057	-0.822034	0.620678	0.297877	-0.0682426	1	0.283459	-0.143306	1	0.227362	-0.490887	1	0.326136	0.075058	1	0.246829	-0.341239	1	0.22249	-0.477359	1	0.185551	-0.772287	1	1.30067	2.28607	0.000288038	0.210446	-0.572078	1
ENSMUSG00000020745	Pafah1b1	1.10577	0.0222377	1	1.20056	0.153786	1	0.999791	-0.147105	1	1.15171	0.0863207	1	0.977934	-0.170241	1	1.06782	-0.0343551	1	1.11971	0.0405648	1	1.01711	-0.1054	1	1.34408	0.306146	1	1.11652	0.0349982	1	0.925094	-0.247811	1	0.952099	-0.202813	1
ENSMUSG00000000751	Rpa1	0.852338	0.180311	1	1.1844	0.718613	0.802656	0.724763	-0.0923039	1	0.882779	0.228855	1	0.778767	0.0269901	1	0.517713	-0.611852	1	0.523817	-0.585599	1	1.09513	0.542529	1	0.90215	0.242194	1	0.477284	-0.710211	1	0.400611	-0.962301	1	0.773899	0.0168398	1
ENSMUSG00000017781	Pitpna	1.3348	0.08073	1	1.26867	-0.00401607	1	1.15581	-0.160883	1	1.19814	-0.0948145	1	1.1965	-0.0951866	1	1.13801	-0.176217	1	1.61284	0.376438	1	1.35898	0.0993547	1	0.908246	-0.493022	1	1.44794	0.198014	1	1.49175	0.240932	1	1.22364	-0.0579388	1
ENSMUSG00000020849	Ywhae	0.957649	0.085059	1	0.694941	-0.425747	1	0.8762	-0.0641716	1	0.656657	-0.511857	1	0.654194	-0.508995	1	0.877053	-0.0587981	1	0.939872	0.0505446	1	0.783044	-0.224839	1	0.582131	-0.651478	1	1.27097	0.513923	1	1.24795	0.479456	1	1.46803	0.720025	1
ENSMUSG00000037926	Ssh2	1.09978	0.254244	1	1.71542	0.993553	0.251744	0.746124	-0.394358	1	1.20236	0.387723	1	0.758626	-0.341115	1	0.823062	-0.219747	1	0.829971	-0.203395	1	1.15612	0.303041	1	1.81954	0.967754	0.999268	0.541637	-0.836984	1	0.285962	-1.76567	0.852341	0.509144	-0.913956	1
ENSMUSG00000058546	Rpl23a	1.7599	-0.209617	1	1.60287	-0.34926	1	2.3303	0.264336	1	2.05801	0.0466738	1	2.03792	0.0302809	1	2.18183	0.140423	1	1.88688	-0.0900886	1	1.56183	-0.36928	1	1.69458	-0.243694	1	1.72359	-0.224974	1	2.85303	0.540804	1	2.16556	0.118982	1
ENSMUSG00000017428	Psmd11	0.738892	0.184359	1	0.636644	-0.0622663	1	0.624059	-0.0996495	1	0.541486	-0.316691	1	0.572886	-0.22411	1	0.564505	-0.251671	1	0.760747	0.219368	1	0.634095	-0.06383	1	0.393167	-0.75639	1	0.609208	-0.125688	1	1.04633	0.698398	1	0.716196	0.118272	1
ENSMUSG00000072620	Slfn2	2.11479	-0.23754	1	2.43576	-0.00484555	1	2.29712	-0.103786	1	3.17716	0.424904	1	3.01436	0.331079	1	2.20043	-0.165916	1	3.37912	0.516496	1	3.09813	0.358031	1	2.50225	0.0329692	1	1.62277	-0.617366	1	2.39707	-0.0293377	1	1.35602	-0.871698	1
ENSMUSG00000020530	Ggnbp2	1.04926	0.193761	1	1.11802	0.28922	1	0.88154	-0.0991887	1	1.03654	0.165265	1	0.904085	-0.0522408	1	0.83806	-0.173276	1	0.905617	-0.0497935	1	0.994409	0.0928205	1	1.07892	0.210563	1	0.77009	-0.293603	1	0.763005	-0.304546	1	0.851967	-0.1381	1
ENSMUSG00000020485	Supt4a	1.28728	-0.0572413	1	1.42278	0.105289	1	1.53001	0.237519	1	1.33924	0.00802359	1	1.39343	0.0698627	1	1.55674	0.250015	1	1.17109	-0.201332	1	1.51644	0.194408	1	0.865576	-0.631146	1	1.35248	0.022479	1	0.898738	-0.588849	1	1.17952	-0.181873	1
ENSMUSG00000020857	Nme2	1.82668	-0.351006	1	1.35121	-0.806169	0.930166	2.5668	0.216289	1	1.73903	-0.414408	1	2.43178	0.112473	1	2.13264	-0.0943569	1	1.88759	-0.282417	1	1.55332	-0.56206	1	1.29227	-0.820705	1	2.1097	-0.107104	1	5.1684	1.27666	0.393528	3.18554	0.512601	1
ENSMUSG00000037601	Nme1	1.11519	-0.0940446	1	0.877911	-0.46679	1	1.20272	0.0319522	1	0.862277	-0.49277	1	1.04283	-0.192473	1	0.65449	-0.91617	0.540803	1.3124	0.166956	1	0.879506	-0.439368	1	0.636991	-0.899862	1	0.914884	-0.385393	1	3.32744	1.61786	0.0744772	1.66829	0.519189	1
ENSMUSG00000038845	Phb	0.448644	0.107831	1	0.360746	-0.243174	1	0.33568	-0.375468	1	0.344911	-0.312283	1	0.396097	-0.0927356	1	0.330545	-0.37878	1	0.399642	-0.0792671	1	0.431241	0.0394578	1	0.356593	-0.235253	1	0.320692	-0.407916	1	1.11354	1.51528	0.0905981	0.380161	-0.147476	1
ENSMUSG00000006057	Atp5g1	1.82839	0.302806	1	1.30734	-0.247957	1	1.51971	-0.00951019	1	1.1083	-0.504283	1	1.29645	-0.255397	1	1.09182	-0.527701	1	1.7206	0.186621	1	1.38735	-0.145526	1	0.764999	-1.01053	1	1.22914	-0.330131	1	3.18775	1.13217	0.640804	1.64623	0.110359	1
ENSMUSG00000057058	Skap1	2.8357	-0.0955741	1	3.62247	0.302787	1	3.30034	0.160969	1	3.66799	0.321537	1	3.42985	0.207885	1	2.89391	-0.0596137	1	2.68688	-0.174416	1	3.80315	0.35531	1	3.03866	0.014255	1	2.03033	-0.591636	1	1.45353	-1.08087	1	2.44728	-0.306081	1
ENSMUSG00000069744	Psmb3	1.84595	0.0990604	1	1.73389	-0.00550019	1	1.95686	0.201662	1	1.41341	-0.327698	1	1.57991	-0.150115	1	1.54714	-0.186012	1	1.57787	-0.152641	1	1.87675	0.113407	1	0.868624	-1.01489	1	1.78794	0.0412227	1	2.07817	0.268436	1	2.18592	0.341196	1
ENSMUSG00000071415	Rpl23	15.7667	-0.193711	1	14.7375	-0.293431	1	20.2674	0.229751	1	19.1787	0.125363	1	23.3764	0.436878	1	19.366	0.141069	1	17.1261	-0.0547329	1	18.0937	0.0290784	1	13.6816	-0.38383	1	15.8415	-0.172052	1	17.8878	0.0120465	1	15.2421	-0.226971	1
ENSMUSG00000017404	Rpl19	19.4544	-0.244322	1	18.9648	-0.27608	1	25.1081	0.182931	1	24.2879	0.117358	1	29.5879	0.428025	1	24.8148	0.151968	1	21.4858	-0.0771891	1	23.6062	0.0663734	1	18.6952	-0.279832	1	21.8703	-0.0486127	1	21.9782	-0.0410592	1	19.2609	-0.237601	1
ENSMUSG00000035530	Eif1	7.13934	0.128357	1	6.32027	-0.0723918	1	5.36515	-0.348574	1	5.96418	-0.163807	1	6.78885	0.0407242	1	6.73567	0.0292074	1	8.67437	0.430755	1	8.08294	0.301859	1	4.48637	-0.571425	1	6.76242	0.0333343	1	7.39021	0.166939	1	5.97396	-0.152923	1
ENSMUSG00000004040	Stat3	0.978626	0.171594	1	0.91312	0.0529503	1	0.776259	-0.217004	1	0.904486	0.0375287	1	0.700442	-0.359051	1	0.931644	0.084878	1	1.16895	0.444809	1	0.768858	-0.207732	1	0.920437	0.0606039	1	1.08971	0.321532	1	0.921141	0.0631222	1	0.666979	-0.416624	1
ENSMUSG00000063316	Rpl27	8.39366	-0.19075	1	7.91274	-0.277194	1	10.4469	0.176871	1	9.91317	0.0809185	1	11.3205	0.288617	1	10.2049	0.127535	1	9.11398	-0.0524598	1	9.02912	-0.0653055	1	7.03433	-0.431872	1	9.33546	-0.0149506	1	11.0352	0.237985	1	8.12594	-0.222054	1
ENSMUSG00000020923	Ubtf	0.943094	0.342713	1	0.883683	0.221769	1	0.657627	-0.264403	1	0.730825	-0.0831964	1	0.566918	-0.472571	1	0.615497	-0.353187	1	0.93345	0.304088	1	0.656792	-0.237718	1	0.877768	0.192945	1	0.648892	-0.259242	1	1.13067	0.584398	1	0.604184	-0.359534	1
ENSMUSG00000055805	Fmnl1	1.05568	-0.223967	1	1.2831	0.0949157	1	1.27329	0.087706	1	1.23131	0.028553	1	1.0391	-0.235631	1	1.61973	0.47357	1	0.875644	-0.499814	1	1.07952	-0.170444	1	1.20388	-0.00738656	1	1.76434	0.581911	1	0.860522	-0.509322	1	1.43069	0.250975	1
ENSMUSG00000040699	Limd2	8.36798	0.0899226	1	8.09745	0.0333443	1	9.45129	0.302821	1	7.75748	-0.0351864	1	8.3419	0.0788962	1	8.06445	0.0266502	1	8.46171	0.10172	1	8.52553	0.107757	1	5.0685	-0.658646	1	7.23327	-0.140554	1	5.4201	-0.570514	1	6.61038	-0.272445	1
ENSMUSG00000020719	Ddx5	5.51815	0.0178631	1	6.52806	0.28903	1	4.33942	-0.382237	1	6.46949	0.272851	1	5.48941	0.0081908	1	5.55387	0.0271826	1	6.31791	0.230191	1	6.03312	0.149309	1	5.9615	0.12629	1	4.9112	-0.16152	1	5.09065	-0.106332	1	4.06127	-0.440965	1
ENSMUSG00000040481	Bptf	0.823655	-0.125021	1	1.10879	0.359481	1	0.76863	-0.242458	1	1.10468	0.351503	1	0.88842	0.000249674	1	0.881252	-0.0126763	1	0.863512	-0.0442569	1	0.892273	0.00686084	1	1.6001	0.869514	0.999268	0.729333	-0.298414	1	0.631225	-0.510637	1	0.639824	-0.486051	1
ENSMUSG00000050965	Prkca	1.66443	0.406208	1	1.46434	0.178916	1	1.086	-0.313569	1	1.12759	-0.237499	1	0.839188	-0.684827	1	1.12541	-0.240657	1	2.49848	1.04899	0.289781	1.25684	-0.0628701	1	1.9445	0.580849	1	0.775453	-0.788929	1	1.26904	-0.0485112	1	0.821419	-0.691667	1
ENSMUSG00000020612	Prkar1a	3.27493	0.426932	1	2.70588	0.0965846	1	2.31009	-0.164654	1	2.01459	-0.369995	1	1.88948	-0.461905	1	2.16744	-0.255771	1	3.38625	0.45196	1	2.66405	0.0662403	1	1.39285	-0.884492	1	3.06213	0.281084	1	2.62242	0.0427719	1	2.3794	-0.103	1
ENSMUSG00000057322	Rpl38	5.37816	-0.173007	1	5.63283	-0.0935312	1	5.89423	-0.0221753	1	6.55632	0.149221	1	7.15361	0.283816	1	6.49031	0.133021	1	5.47652	-0.135701	1	6.66013	0.163015	1	5.98284	-0.00056298	1	5.74993	-0.0585144	1	6.46907	0.119618	1	4.51271	-0.417899	1
ENSMUSG00000034566	Atp5h	2.90934	0.0110819	1	3.11915	0.122486	1	3.21642	0.183334	1	2.80511	-0.047624	1	3.24486	0.181443	1	2.43139	-0.273285	1	2.80249	-0.0484515	1	3.16055	0.133721	1	2.07555	-0.487241	1	2.44541	-0.253968	1	2.80823	-0.0441319	1	3.12275	0.114474	1
ENSMUSG00000020736	Nt5c	1.06039	0.240777	1	0.816729	-0.18767	1	0.944862	0.0470563	1	0.757959	-0.303986	1	0.837696	-0.144108	1	0.899249	-0.0346566	1	0.955573	0.0611882	1	0.944759	0.0415477	1	0.825955	-0.156005	1	1.11009	0.289175	1	1.03974	0.186466	1	0.86215	-0.0949808	1
ENSMUSG00000020737	Jpt1	1.73721	0.167093	1	1.49493	-0.0808188	1	1.5468	-0.0278782	1	1.36879	-0.219568	1	1.42923	-0.148771	1	1.58673	0.0142715	1	1.34808	-0.23998	1	1.50651	-0.0648669	1	1.03625	-0.610986	1	1.55305	-0.0192989	1	1.8067	0.209409	1	2.24872	0.536625	1
ENSMUSG00000020738	Sumo2	2.80231	0.126984	1	2.43402	-0.103907	1	2.48937	-0.0718903	1	2.2383	-0.235609	1	2.42208	-0.109272	1	2.45899	-0.0873486	1	2.48849	-0.067442	1	2.70803	0.0616694	1	1.22522	-1.09909	1	2.5355	-0.0374485	1	3.37224	0.395116	1	3.42654	0.414263	1
ENSMUSG00000020743	Mif4gd	0.660123	0.100553	1	0.537367	-0.230934	1	0.559975	-0.175431	1	0.484202	-0.392675	1	0.504259	-0.323424	1	0.77747	0.361246	1	0.442461	-0.525092	1	0.564586	-0.143033	1	0.405358	-0.620187	1	1.07469	0.84975	0.740227	0.749827	0.28444	1	0.76711	0.315694	1
ENSMUSG00000059923	Grb2	0.922973	-0.156757	1	0.99739	-0.0277234	1	1.06998	0.0901517	1	1.01423	-0.000955912	1	0.977188	-0.0589297	1	0.992834	-0.0348911	1	0.894199	-0.197267	1	0.866739	-0.236048	1	0.935676	-0.119002	1	1.28599	0.3631	1	1.00812	-0.0100265	1	1.21346	0.267307	1
ENSMUSG00000016559	H3f3b	6.50191	-0.101215	1	7.46484	0.12362	1	6.33672	-0.146134	1	7.12735	0.0488384	1	7.10513	0.0427812	1	6.65288	-0.0609111	1	7.05654	0.0322061	1	7.69284	0.160062	1	4.98621	-0.481745	1	6.97049	0.0121108	1	6.93821	0.00466661	1	7.08898	0.0362391	1
ENSMUSG00000050628	Ubald2	0.895575	0.187026	1	0.867522	0.127966	1	0.72133	-0.176402	1	0.722986	-0.162545	1	0.718345	-0.169408	1	0.681486	-0.25559	1	0.921318	0.220482	1	0.931992	0.228155	1	0.560796	-0.519532	1	0.789396	-0.0222413	1	0.708975	-0.183186	1	1.17782	0.579241	1
ENSMUSG00000090266	Mettl23	1.02743	-0.030371	1	1.06377	0.0263796	1	1.1333	0.136302	1	1.05342	0.0106743	1	1.10101	0.0795993	1	1.09662	0.0748923	1	1.05834	0.0177916	1	1.07101	0.0348752	1	0.704043	-0.578781	1	1.16586	0.16507	1	0.933001	-0.172351	1	0.83839	-0.329156	1
ENSMUSG00000034120	Srsf2	1.11733	-0.0469897	1	1.01528	-0.197276	1	0.978811	-0.268843	1	0.965388	-0.275521	1	0.898864	-0.380313	1	0.788268	-0.590664	1	1.19322	0.0586643	1	0.809996	-0.522079	1	1.07283	-0.101526	1	0.943843	-0.298517	1	2.45242	1.16821	0.581137	2.03827	0.864611	1
ENSMUSG00000059248	2022-09-09	2.55787	0.088543	1	2.70819	0.177179	1	2.77851	0.233176	1	2.80933	0.235535	1	2.30049	-0.0829867	1	1.95507	-0.340477	1	2.10883	-0.218549	1	2.17181	-0.166695	1	2.94723	0.284201	1	2.10327	-0.217085	1	2.01623	-0.27845	1	2.19611	-0.149305	1
ENSMUSG00000025571	Tnrc6c	0.410115	-0.200087	1	0.56969	0.335812	1	0.363526	-0.402356	1	0.618066	0.467756	1	0.498291	0.115336	1	0.407332	-0.202512	1	0.394647	-0.248094	1	0.497914	0.110686	1	1.1734	1.38298	0.906065	0.337853	-0.474139	1	0.295187	-0.669123	1	0.324155	-0.525008	1
ENSMUSG00000025580	Eif4a3	0.725621	0.00575733	1	0.740539	0.0382303	1	0.626729	-0.2397	1	0.704896	-0.0404675	1	0.710886	-0.0264103	1	0.605898	-0.279167	1	0.787866	0.13504	1	0.744743	0.0448114	1	0.530318	-0.451014	1	0.543782	-0.430065	1	1.01602	0.517062	1	0.957191	0.420804	1
ENSMUSG00000039908	Slc26a11	0.385714	-0.144429	1	0.821346	1.12246	0.117834	0.420744	-0.000955807	1	0.667511	0.755764	0.729776	0.445329	0.0886779	1	0.130778	-1.78241	0.0312479	0.339696	-0.332193	1	0.736231	0.852414	1	1.00273	1.28994	0.940328	0.066498	-2.70813	0.0361536	0.0803857	-2.41968	0.370744	0.14256	-1.581	1
ENSMUSG00000062825	Actg1	18.0177	-0.152634	1	13.5236	-0.596434	1	27.6207	0.587806	0.746078	13.3177	-0.617852	1	14.992	-0.427423	1	19.0084	-0.0619981	1	17.8619	-0.158149	1	13.6933	-0.548952	1	8.78682	-1.18778	1	28.9095	0.585983	1	17.4766	-0.185977	1	34.5115	0.840558	1
ENSMUSG00000039640	Mrpl12	0.395988	-0.0382114	1	0.34343	-0.261834	1	0.353989	-0.226566	1	0.314158	-0.399597	1	0.408032	0.011552	1	0.271754	-0.623954	1	0.408206	0.0121896	1	0.381592	-0.0876652	1	0.292589	-0.467655	1	0.305676	-0.423739	1	1.07532	1.51916	0.0884551	0.468412	0.218908	1
ENSMUSG00000025130	P4hb	0.92811	0.123182	1	0.947174	0.151146	1	0.67937	-0.39654	1	0.743488	-0.234187	1	0.672842	-0.383392	1	0.686885	-0.358222	1	1.01552	0.258382	1	0.912132	0.0847532	1	0.560796	-0.626864	1	0.907376	0.0779166	1	1.35865	0.693474	1	1.03356	0.271288	1
ENSMUSG00000025132	Arhgdia	1.77317	-0.00396205	1	1.70792	-0.063786	1	1.7093	-0.0660028	1	1.62506	-0.142209	1	1.69702	-0.0723381	1	1.59273	-0.173987	1	2.03104	0.210176	1	1.87675	0.0811415	1	1.46599	-0.283855	1	1.9263	0.122371	1	1.8884	0.0908336	1	2.1978	0.317121	1
ENSMUSG00000025134	Alyref	0.70336	-0.16447	1	0.660309	-0.258114	1	0.648472	-0.30214	1	0.581886	-0.454111	1	0.694475	-0.174354	1	0.565105	-0.499682	1	0.765743	-0.0227642	1	0.673815	-0.212776	1	0.365736	-1.09421	1	0.580249	-0.440695	1	1.30726	0.795131	1	1.82952	1.30376	0.616987
ENSMUSG00000025138	Sirt7	0.635293	-0.230644	1	0.924664	0.381835	1	0.78961	0.132089	1	0.867101	0.274979	1	0.823523	0.187544	1	0.639493	-0.211121	1	0.578767	-0.36182	1	0.897947	0.311031	1	1.14902	0.667882	1	0.645674	-0.187467	1	0.411153	-0.855581	1	0.546481	-0.430108	1
ENSMUSG00000020671	Rab10	0.98676	0.166807	1	0.857132	-0.066008	1	0.802579	-0.180027	1	0.879764	-0.024322	1	0.704172	-0.367954	1	0.89385	0.000953552	1	1.29812	0.596765	1	0.794392	-0.175562	1	0.798525	-0.163738	1	0.952423	0.0977812	1	0.930365	0.0613806	1	0.663584	-0.440589	1
ENSMUSG00000037361	Sf3b6	1.03	-0.00351891	1	1.02567	-0.0101204	1	0.997121	-0.0584173	1	0.961167	-0.113108	1	1.0585	0.0393302	1	0.992234	-0.0627677	1	1.04335	0.0168649	1	1.07385	0.0594157	1	0.539461	-0.945417	1	0.989962	-0.0635227	1	1.24005	0.277555	1	1.23043	0.262698	1
ENSMUSG00000020571	Pdia6	0.948231	0.127517	1	1.05511	0.295978	1	0.663349	-0.466202	1	0.725398	-0.302353	1	0.766831	-0.21129	1	0.500916	-0.873695	0.734636	1.21962	0.522219	1	0.964619	0.140552	1	0.664421	-0.407783	1	0.88807	0.01633	1	1.52074	0.839129	1	0.984345	0.169844	1
ENSMUSG00000061477	Rps7	14.1164	-0.295188	1	13.055	-0.407682	1	19.5449	0.250667	1	18.5968	0.153505	1	23.8039	0.543856	1	19.4211	0.223661	1	16.0913	-0.076638	1	16.756	-0.0137707	1	11.4658	-0.571521	1	15.198	-0.161699	1	17.7942	0.077068	1	14.8704	-0.191871	1
ENSMUSG00000020577	Tspan13	1.34893	-0.232557	1	1.77256	0.212639	1	1.86302	0.313526	1	1.89399	0.319123	1	1.73731	0.175279	1	1.52374	-0.0308891	1	1.37734	-0.187855	1	1.50934	-0.0438086	1	1.09721	-0.509936	1	1.0629	-0.572776	1	1.26509	-0.308552	1	1.60889	0.0516083	1
ENSMUSG00000020547	Bzw2	1.06724	-0.347711	1	1.71715	0.428355	1	1.85005	0.593293	0.73687	1.78907	0.493693	1	1.59259	0.296116	1	0.688685	-1.00818	0.401307	1.1347	-0.235049	1	1.26677	-0.0614869	1	1.28008	-0.0453542	1	0.380755	-1.84687	0.303662	1.15966	-0.19424	1	1.31868	-0.00132592	1
ENSMUSG00000035247	Hectd1	0.901997	0.120971	1	0.970262	0.234406	1	0.727814	-0.238399	1	0.898456	0.109317	1	0.742961	-0.188884	1	0.860256	0.0398039	1	0.886349	0.086152	1	0.834112	-0.00863512	1	1.16121	0.478629	1	0.914884	0.132143	1	0.662852	-0.35291	1	0.687344	-0.295821	1
ENSMUSG00000044408	Sptssa	1.13274	-0.235865	1	1.2704	-0.0456603	1	1.99462	0.749462	0.371322	1.79571	0.515286	1	1.75521	0.466374	1	0.589701	-1.22854	0.183406	1.16039	-0.185864	1	1.15896	-0.180617	1	0.636991	-1.04853	1	0.48801	-1.46963	0.654057	0.852615	-0.638555	1	1.77861	0.46155	1
ENSMUSG00000035021	Baz1a	0.908846	0.0629569	1	1.13707	0.425576	1	0.957831	0.154246	1	0.791124	-0.159955	1	0.639275	-0.484476	1	0.575304	-0.655735	0.982264	1.14326	0.424161	1	0.899365	0.0411235	1	1.06978	0.295403	1	0.687504	-0.364881	1	0.840755	-0.0602024	1	0.685647	-0.361917	1
ENSMUSG00000021024	Psma6	0.663548	-0.114488	1	0.582965	-0.314457	1	0.784651	0.16841	1	0.529426	-0.46303	1	0.634053	-0.177896	1	0.605898	-0.25285	1	0.726492	0.0338064	1	0.557493	-0.362651	1	0.390119	-0.871841	1	0.810847	0.20096	1	1.42322	1.06715	0.772605	0.914762	0.377827	1
ENSMUSG00000021025	Nfkbia	1.30997	-0.211839	1	0.82885	-0.913897	0.794162	1.12071	-0.47185	1	0.980463	-0.653801	1	1.10698	-0.458574	1	2.51178	0.861384	0.293605	1.90686	0.391499	1	0.977386	-0.628337	1	1.12769	-0.408555	1	3.2466	1.22198	0.1835	2.32987	0.681699	1	1.09466	-0.457724	1
ENSMUSG00000020949	Fkbp3	0.810384	-0.112716	1	0.935631	0.121529	1	0.807157	-0.121496	1	0.952122	0.149023	1	1.07192	0.333533	1	0.814663	-0.0997398	1	0.660123	-0.423317	1	1.04831	0.285616	1	0.536413	-0.700265	1	0.917029	0.084802	1	0.876336	0.0154792	1	0.83839	-0.050525	1
ENSMUSG00000034892	Rps29	8.19631	-0.212473	1	8.74564	-0.102306	1	10.083	0.133838	1	11.4737	0.334292	1	12.7087	0.490414	1	9.79696	0.078914	1	8.88204	-0.0763135	1	9.27027	-0.00994838	1	9.5	0.0241205	1	6.50608	-0.544187	1	9.04536	-0.0468462	1	8.01223	-0.227371	1
ENSMUSG00000049751	Rpl36al	3.32587	-0.141067	1	3.12781	-0.233204	1	3.78174	0.0735323	1	3.47142	-0.0677151	1	4.29366	0.267328	1	3.46742	-0.0695766	1	3.72024	0.0416708	1	3.71236	0.0359608	1	3.00818	-0.275093	1	3.38604	-0.103148	1	5.07879	0.513062	1	3.57758	-0.0197864	1
ENSMUSG00000044147	Arf6	1.60493	0.247723	1	1.2906	-0.113052	1	1.07952	-0.41471	1	1.13362	-0.316423	1	1.13085	-0.314625	1	1.33118	-0.0635628	1	2.30508	0.819774	0.817766	1.41572	0.0321188	1	0.935676	-0.574664	1	1.57557	0.196339	1	1.62616	0.241986	1	1.11333	-0.325329	1
ENSMUSG00000060073	Psma3	1.60921	0.146824	1	1.29984	-0.200198	1	1.50407	0.0340971	1	1.27231	-0.23298	1	1.31883	-0.17329	1	1.26219	-0.245639	1	1.48938	0.0159086	1	1.3604	-0.120935	1	0.935676	-0.6654	1	1.60453	0.12899	1	2.15592	0.578018	1	1.70393	0.215934	1
ENSMUSG00000048118	Arid4a	0.590343	-0.121474	1	0.78152	0.335531	1	0.534036	-0.2903	1	0.722383	0.206056	1	0.695221	0.141415	1	0.758873	0.286066	1	0.565208	-0.182013	1	0.71779	0.184413	1	1.02711	0.709655	0.999268	0.657472	0.0527427	1	0.396657	-0.701338	1	0.405618	-0.662131	1
ENSMUSG00000021108	Prkch	1.81598	-0.142518	1	2.19507	0.166343	1	1.50674	-0.452867	1	2.10203	0.0958827	1	1.56723	-0.361643	1	2.31801	0.253751	1	2.34718	0.269	1	1.95903	-0.016308	1	3.11181	0.665772	1	3.09752	0.691756	1	1.61957	-0.30175	1	1.41881	-0.494999	1
ENSMUSG00000021116	Eif2s1	0.509005	-0.0821282	1	0.446748	-0.28503	1	0.445538	-0.305228	1	0.431138	-0.339326	1	0.478897	-0.171248	1	0.423529	-0.367261	1	0.642995	0.291227	1	0.441171	-0.286292	1	0.40231	-0.411657	1	0.479429	-0.165056	1	1.13858	1.16482	0.430329	0.668676	0.335444	1
ENSMUSG00000021127	Zfp36l1	3.7591	0.0364481	1	3.23401	-0.204628	1	2.69001	-0.517688	1	3.12289	-0.258691	1	2.67645	-0.490939	1	5.44589	0.640821	0.711361	6.09311	0.812639	0.830467	3.32368	-0.152897	1	2.94723	-0.327447	1	5.04205	0.48471	1	3.86247	0.0729548	1	1.93984	-0.947209	1
ENSMUSG00000021131	Erh	0.821515	-0.0450362	1	0.695518	-0.306652	1	0.762908	-0.170044	1	0.681983	-0.336043	1	0.801891	-0.079817	1	0.668288	-0.367853	1	0.859944	0.0292332	1	0.774532	-0.128576	1	0.408406	-1.05531	1	0.699302	-0.284776	1	1.72632	1.10115	0.703076	1.39675	0.759001	1
ENSMUSG00000010608	Rbm25	0.919977	0.000625478	1	0.984692	0.109811	1	0.752609	-0.33436	1	0.940666	0.0360808	1	0.877231	-0.0734927	1	0.899849	-0.034583	1	0.959855	0.0672432	1	0.866739	-0.0886635	1	1.41723	0.637567	1	0.809774	-0.192866	1	1.19392	0.395822	1	0.750139	-0.302347	1
ENSMUSG00000034266	Batf	1.26245	0.329281	1	0.627986	-0.787239	0.930166	0.831188	-0.371786	1	0.590328	-0.878744	0.838497	0.561697	-0.940429	1	1.42296	0.510455	0.983688	1.31525	0.373495	1	0.634095	-0.734696	1	0.688804	-0.600386	1	2.08074	1.0846	0.339246	1.76453	0.809467	1	1.06072	0.0306573	1
ENSMUSG00000001175	Calm1	4.39697	0.21	1	3.29058	-0.261955	1	4.07393	0.0828599	1	2.76592	-0.531319	1	3.44403	-0.185915	1	3.0007	-0.405111	1	4.16555	0.111087	1	3.41021	-0.19478	1	2.46263	-0.668325	1	4.48218	0.219733	1	4.35664	0.173894	1	5.74314	0.588213	1
ENSMUSG00000041645	Ddx24	1.44611	0.00212258	1	1.64904	0.213753	1	1.25422	-0.236449	1	1.57984	0.14352	1	1.54187	0.102241	1	1.2202	-0.266518	1	1.77912	0.329908	1	1.80724	0.337983	1	1.87135	0.380031	1	1.15299	-0.341232	1	1.19129	-0.289327	1	0.969071	-0.591822	1
ENSMUSG00000064215	Ifi27	1.21622	0.298516	1	1.05857	0.0609047	1	1.10927	0.144857	1	0.878558	-0.234611	1	0.825761	-0.325763	1	1.15361	0.198868	1	1.07618	0.0855712	1	1.08661	0.0963786	1	0.746712	-0.454531	1	1.05432	0.0517209	1	0.681301	-0.601522	1	0.955493	-0.0960031	1
ENSMUSG00000079017	Ifi27l2a	12.6335	0.363614	1	5.61552	-0.92973	0.756278	12.8001	0.394859	1	6.13181	-0.792367	0.909863	6.51658	-0.688373	1	13.2776	0.427617	1	12.5181	0.324743	1	6.67999	-0.631714	1	6.06513	-0.763374	1	16.9109	0.783707	0.88083	8.68561	-0.241813	1	11.0348	0.116777	1
ENSMUSG00000021262	Evl	1.36049	0.138695	1	1.64038	0.439026	1	1.4438	0.244469	1	1.43029	0.213081	1	1.3606	0.129779	1	1.25619	0.00480178	1	1.13684	-0.151149	1	1.46111	0.231986	1	1.63362	0.390225	1	0.256339	-2.34698	0.0887389	0.681301	-0.906745	1	0.867242	-0.54501	1
ENSMUSG00000021270	Hsp90aa1	1.18026	0.00474501	1	0.961604	-0.319999	1	0.797239	-0.641241	0.863281	0.900265	-0.421374	1	0.942129	-0.344468	1	0.816463	-0.572928	1	1.34237	0.207341	1	0.931992	-0.348887	1	0.920437	-0.36012	1	0.967439	-0.296957	1	3.05993	1.48569	0.163786	1.89232	0.714914	1
ENSMUSG00000021282	Eif5	1.17384	0.0402026	1	1.37892	0.299473	1	0.886881	-0.425682	1	1.31271	0.218088	1	1.30391	0.202796	1	0.988034	-0.234444	1	1.15682	0.0148595	1	1.42849	0.332488	1	1.15817	0.0151684	1	0.860184	-0.433456	1	1.54314	0.451637	1	0.86215	-0.422333	1
ENSMUSG00000021290	Atp5mpl	1.57582	0.214527	1	1.27329	-0.136385	1	1.52162	0.158395	1	1.22045	-0.202579	1	1.33972	-0.0542692	1	1.1812	-0.254047	1	1.32381	-0.0731069	1	1.35189	-0.0389522	1	1.14902	-0.27674	1	1.36535	-0.0242643	1	1.80934	0.402756	1	1.50367	0.120032	1
ENSMUSG00000076614	Ighg1	0.00214048	-5.28721	1	0.00230877	-5.06412	1	0.00152582	-5.74491	1	0.000602991	-6.31909	1	0	-6.98471	1	0.0023996	-5.00251	1	0.000713646	-6.053	1	0.00851134	-3.18983	1	4.42236	9.92688	0.00254111	0	-6.42537	1	0	-6.11364	1	0	-5.73469	1
ENSMUSG00000076617	Ighm	2.17601	0.18787	1	2.01094	0.0527851	1	1.52505	-0.405109	1	1.45743	-0.454164	1	1.49711	-0.405442	1	3.07688	0.751828	0.482748	1.00838	-1.00709	0.965452	2.05265	0.0797661	1	1.86221	-0.0662038	1	4.47467	1.30994	0.11255	0.955403	-1.05857	1	1.70903	-0.193932	1
ENSMUSG00000094087	Ighv1-61	0	-9.10588	1	0.00115439	-7.03304	1	0.00114436	-7.29839	1	0.000602991	-7.54861	1	0	-8.2137	1	0.000599899	-7.5568	1	0	-8.28292	1	0	-7.23184	1	10.8959	14.3427	0.000995012	0	-7.65435	1	0	-7.34262	1	0	-6.96367	1
ENSMUSG00000021171	Esyt2	0.565086	-0.372625	1	1.00893	0.575943	0.998578	0.614141	-0.241913	1	1.09805	0.714609	0.793434	0.759372	0.106439	1	0.674887	-0.0794416	1	0.755038	0.0978187	1	0.811415	0.202505	1	1.37456	0.978608	0.999268	0.491227	-0.55383	1	0.254335	-1.51608	1	0.385252	-0.90015	1
ENSMUSG00000021218	Gdi2	2.49665	0.331582	1	2.23201	0.134914	1	2.18001	0.103042	1	1.76737	-0.236439	1	1.71791	-0.27602	1	1.74211	-0.259152	1	2.15735	0.0782458	1	2.33353	0.192741	1	1.55438	-0.4088	1	1.69355	-0.291577	1	1.70259	-0.281034	1	2.32	0.182381	1
ENSMUSG00000015671	Psma2	1.49448	0.144325	1	1.24847	-0.149293	1	1.45601	0.102436	1	1.06368	-0.399603	1	1.30913	-0.0722428	1	1.22439	-0.179426	1	1.34736	-0.0275058	1	1.38451	0.0141827	1	0.704043	-0.972966	1	1.52838	0.165577	1	1.79089	0.404737	1	1.68527	0.308303	1
ENSMUSG00000041297	Cdk13	0.630584	-0.108391	1	0.855978	0.389828	1	0.544335	-0.354259	1	0.839363	0.355669	1	0.630324	-0.102313	1	0.643692	-0.071237	1	0.766456	0.204518	1	0.624165	-0.112672	1	1.07892	0.69644	1	0.541637	-0.32855	1	0.620683	-0.121502	1	0.448047	-0.601452	1
ENSMUSG00000041112	Elmo1	1.1854	0.393155	1	1.24154	0.452453	1	0.841869	-0.185628	1	1.01725	0.125936	1	0.786972	-0.275771	1	0.685685	-0.49555	1	1.01695	0.123373	1	0.888017	-0.0855457	1	1.30446	0.482014	1	0.729333	-0.383945	1	0.780136	-0.279845	1	0.682253	-0.475291	1
ENSMUSG00000021361	Tmem14c	0.845488	0.0352505	1	0.737653	-0.183268	1	0.905191	0.152787	1	0.656657	-0.364611	1	0.704172	-0.250728	1	0.759473	-0.136568	1	0.752183	-0.14936	1	0.770277	-0.107587	1	0.390119	-1.0931	1	1.00712	0.30043	1	0.983077	0.260247	1	1.23043	0.595857	1
ENSMUSG00000063200	Nol7	1.13574	0.112264	1	0.967376	-0.148613	1	1.07646	0.0229515	1	0.91534	-0.234967	1	1.00255	-0.0897655	1	1.00903	-0.0813434	1	1.04264	-0.0288546	1	1.08803	0.0362711	1	1.02406	-0.0535508	1	0.966366	-0.143349	1	1.20578	0.191742	1	1.24231	0.234323	1
ENSMUSG00000015396	Cd83	0.316362	-0.200987	1	0.0721492	-2.41984	0.00322404	0.125117	-1.66752	0.00684319	0.0440183	-3.13003	0.000138727	0.041027	-3.20099	0.00111656	1.14881	2.06492	1.15177e-06	0.509544	0.565881	1	0.0964619	-1.91495	1	0.213346	-0.740317	1	0.851604	1.36838	0.0629473	0.724789	1.08834	0.597404	0.256269	-0.487944	1
ENSMUSG00000021377	Dek	0.62031	-0.286658	1	0.668967	-0.157432	1	0.505427	-0.624817	0.904017	0.621081	-0.273411	1	0.645242	-0.209524	1	0.662289	-0.172615	1	0.666546	-0.159895	1	0.746161	0.0158633	1	0.640039	-0.207977	1	0.648892	-0.19593	1	0.859204	0.229067	1	1.95511	1.48811	0.277096
ENSMUSG00000062248	Cks2	0.27869	-0.212182	1	0.158728	-1.07171	0.704762	0.201408	-0.743181	0.775789	0.107935	-1.64454	0.110439	0.101449	-1.71451	0.233501	0.209365	-0.647087	1	0.210526	-0.629428	1	0.153204	-1.06993	1	0.0792429	-1.97181	1	0.343216	0.12298	1	0.367666	0.226328	1	2.10446	3.04282	3.06194e-08
ENSMUSG00000021451	Sema4d	0.768859	0.096979	1	0.951215	0.440643	1	0.588965	-0.347613	1	0.821273	0.198855	1	0.631815	-0.214424	1	0.792467	0.141408	1	0.529526	-0.487051	1	0.70786	-0.0363699	1	0.822907	0.186166	1	1.20554	0.78675	0.879545	0.491539	-0.580829	1	0.522721	-0.484886	1
ENSMUSG00000021488	Nsd1	0.597193	-0.0984761	1	0.852515	0.48316	1	0.514963	-0.34613	1	0.836951	0.450096	1	0.56468	-0.179023	1	0.5963	-0.0966429	1	0.515253	-0.321318	1	0.591538	-0.102453	1	1.28008	1.04121	0.999268	0.540564	-0.240403	1	0.480996	-0.411884	1	0.465018	-0.457508	1
ENSMUSG00000021486	Prelid1	2.25563	0.385805	1	1.60113	-0.183502	1	1.93817	0.129377	1	1.27834	-0.533922	1	1.31436	-0.482786	1	1.58074	-0.202995	1	1.98037	0.152953	1	1.67957	-0.101848	1	1.15817	-0.643685	1	2.11721	0.250697	1	1.88313	0.0702075	1	2.51008	0.501137	1
ENSMUSG00000074886	Grk6	0.782986	-0.0711114	1	0.898113	0.151726	1	0.880015	0.126196	1	0.986493	0.302866	1	0.869772	0.0974998	1	0.753474	-0.128932	1	0.672255	-0.303538	1	0.804322	-0.0236688	1	1.11854	0.462282	1	0.622078	-0.412167	1	0.477043	-0.801692	1	0.963979	0.247143	1
ENSMUSG00000058569	Tmed9	1.17983	0.20787	1	1.07993	0.0564483	1	1.0593	0.0270495	1	0.946696	-0.152874	1	0.963015	-0.123518	1	0.839259	-0.342004	1	1.16681	0.177328	1	1.04264	5.3647e-05	1	0.74976	-0.48185	1	1.00712	-0.0526294	1	1.39291	0.439557	1	1.11503	0.100207	1
ENSMUSG00000015937	H2afy	1.01972	-0.20892	1	1.20807	0.0685456	1	1.15008	-0.0108877	1	1.19694	0.0534106	1	1.1868	0.0389936	1	1.15601	-0.00209954	1	1.1297	-0.0381188	1	1.11924	-0.0506327	1	1.09416	-0.0829982	1	1.20018	0.0550458	1	1.16493	0.00945705	1	1.27456	0.14361	1
ENSMUSG00000007836	Hnrnpa0	2.50393	0.0376956	1	2.56332	0.073757	1	2.17162	-0.201077	1	2.48251	0.0221887	1	2.69883	0.15272	1	1.98627	-0.3299	1	2.79749	0.210251	1	2.71796	0.156668	1	1.71591	-0.522307	1	1.91986	-0.368351	1	3.64239	0.604469	1	2.88345	0.243907	1
ENSMUSG00000021546	Hnrnpk	2.91276	0.0637491	1	2.69203	-0.0650175	1	2.68467	-0.0732027	1	2.49819	-0.182873	1	2.62722	-0.101542	1	2.71874	-0.0490958	1	3.01872	0.115984	1	2.88109	0.040021	1	1.83478	-0.622804	1	2.88408	0.0425053	1	3.38542	0.284677	1	3.24155	0.215918	1
ENSMUSG00000021520	Uqcrb	1.33651	0.0533228	1	1.2577	-0.0460837	1	1.33204	0.048664	1	1.09925	-0.258326	1	1.19127	-0.129381	1	1.16141	-0.171965	1	1.27529	-0.0234804	1	1.30933	0.0168084	1	0.664421	-0.973177	1	1.48012	0.204648	1	1.46934	0.19118	1	1.45785	0.177188	1
ENSMUSG00000021595	Nsun2	0.29667	-0.251511	1	0.313993	-0.152577	1	0.274647	-0.382901	1	0.346117	0.00238076	1	0.306583	-0.185406	1	0.268755	-0.395372	1	0.367528	0.0968674	1	0.282293	-0.299286	1	0.262111	-0.394773	1	0.272427	-0.357711	1	1.02656	1.70356	0.0270015	0.322458	-0.0997551	1
ENSMUSG00000017778	Cox7c	1.97866	0.133572	1	1.67675	-0.136803	1	1.88515	0.0533495	1	1.49059	-0.321069	1	1.74327	-0.0733108	1	1.83329	0.0053841	1	1.85405	0.0228789	1	1.83561	0.00641752	1	1.20693	-0.607921	1	1.94024	0.0913219	1	2.01228	0.145309	1	2.23684	0.302206	1
ENSMUSG00000049517	Rps23	9.28624	-0.315431	1	8.66136	-0.41387	1	13.1285	0.265316	1	12.0544	0.109717	1	13.9999	0.344046	1	13.3694	0.277106	1	10.4656	-0.113842	1	10.198	-0.149059	1	9.07331	-0.319381	1	10.6418	-0.0858902	1	12.3873	0.143864	1	10.8855	-0.0513019	1
ENSMUSG00000042043	Tbca	1.03085	0.153006	1	0.943134	0.00379598	1	0.942192	0.00230668	1	0.860468	-0.141653	1	0.95481	0.0229388	1	0.904048	-0.0635233	1	0.903476	-0.0634691	1	1.05824	0.176953	1	0.582131	-0.700053	1	0.971729	0.0491655	1	1.03315	0.141244	1	0.901185	-0.064114	1
ENSMUSG00000060739	Nsa2	1.89389	-0.118213	1	1.65135	-0.330229	1	2.31009	0.218397	1	2.00856	-0.0202505	1	2.49146	0.319361	1	2.27542	0.179656	1	2.06957	0.0268986	1	1.98456	-0.0377684	1	1.71591	-0.25126	1	1.93059	-0.0799222	1	2.01887	-0.0120044	1	1.7226	-0.248203	1
ENSMUSG00000021660	Btf3	4.108	-0.0341339	1	3.38351	-0.339917	1	4.87651	0.259753	1	3.53895	-0.268252	1	4.04004	-0.0584292	1	4.72841	0.192527	1	4.26475	0.0261832	1	3.92515	-0.100283	1	1.99631	-1.08685	1	4.62697	0.149621	1	5.35685	0.37042	1	4.31415	0.0409931	1
ENSMUSG00000021756	Il6st	0.939241	0.390237	1	1.14284	0.701249	0.844446	0.515344	-0.610139	0.936552	0.953931	0.396688	1	0.645242	-0.225428	1	0.517113	-0.574294	1	0.937731	0.361962	1	0.863901	0.220961	1	1.52695	1.06035	0.999268	0.449398	-0.761767	1	0.372937	-1.02994	1	0.324155	-1.22611	1
ENSMUSG00000021728	Emb	0.767575	-0.39231	1	1.13188	0.239817	1	0.979193	0.00624901	1	1.28377	0.444229	1	1.15994	0.272288	1	1.24959	0.40012	1	0.677251	-0.563924	1	1.13059	0.22211	1	0.963106	-0.0187792	1	1.1723	0.281173	1	0.513941	-0.953443	1	0.728076	-0.433959	1
ENSMUSG00000017485	Top2b	1.09892	0.261793	1	0.997967	0.0947211	1	0.80792	-0.254951	1	0.921973	-0.0321295	1	0.692237	-0.47338	1	1.1722	0.354871	1	0.994823	0.0877428	1	0.831275	-0.185191	1	1.00882	0.10264	1	0.935262	-0.00891271	1	0.814399	-0.216485	1	0.848573	-0.153347	1
ENSMUSG00000012405	Rpl15	9.65911	-0.0504321	1	7.70034	-0.406392	1	11.6824	0.275266	1	9.27762	-0.112443	1	11.6203	0.242507	1	10.9668	0.154562	1	9.64065	-0.0509502	1	9.27169	-0.10835	1	5.55005	-0.85844	1	8.61793	-0.22008	1	12.4519	0.33779	1	10.2525	0.0419733	1
ENSMUSG00000021807	Rtraf	1.30227	-0.00474867	1	1.15554	-0.194653	1	1.42816	0.152924	1	1.05885	-0.330789	1	1.2599	-0.0561259	1	1.54594	0.271293	1	1.18679	-0.149489	1	1.17031	-0.164683	1	0.710138	-0.889551	1	1.51444	0.226238	1	1.45617	0.164093	1	1.44936	0.155166	1
ENSMUSG00000043004	Gng2	1.14387	0.41142	1	1.05107	0.254568	1	1.22065	0.53724	0.88558	0.894838	-0.00519912	1	0.769069	-0.240015	1	0.450524	-1.06736	0.461176	0.959855	0.105113	1	0.97313	0.121339	1	0.813764	-0.143388	1	0.486937	-0.91767	1	0.473089	-0.952744	1	0.960585	0.101096	1
ENSMUSG00000021771	Vdac2	1.01073	0.149361	1	0.879066	-0.0804508	1	0.907098	-0.0322421	1	0.809817	-0.209555	1	0.89961	-0.0425746	1	0.784668	-0.259202	1	0.88064	-0.0760227	1	0.951852	0.0438507	1	0.633943	-0.550512	1	0.900941	-0.0392403	1	1.22687	0.429279	1	1.09975	0.259644	1
ENSMUSG00000025290	Rps24	21.8889	-0.364222	1	22.727	-0.293145	1	29.4639	0.128002	1	32.213	0.263617	1	41.3492	0.659045	1	30.6555	0.183506	1	25.4137	-0.114506	1	28.8691	0.0805891	1	24.0746	-0.190339	1	22.8667	-0.271765	1	25.8565	-0.0851801	1	21.8168	-0.337346	1
ENSMUSG00000021866	Anxa11	0.796685	0.251658	1	0.764204	0.173653	1	0.719804	0.081635	1	0.597564	-0.218307	1	0.558713	-0.317712	1	0.751074	0.144987	1	0.588045	-0.239816	1	0.646862	-0.0875374	1	0.396215	-0.797282	1	1.04681	0.652415	1	0.449369	-0.630772	1	0.782384	0.196954	1
ENSMUSG00000042682	Selenok	1.43112	0.158021	1	1.43202	0.152597	1	1.27329	-0.0382285	1	1.25724	-0.0561676	1	1.23454	-0.0834727	1	1.11941	-0.239517	1	1.66351	0.387955	1	1.47104	0.182995	1	0.95701	-0.451513	1	1.32567	0.0267552	1	1.05028	-0.322924	1	1.22704	-0.0892114	1
ENSMUSG00000021957	Tkt	0.741461	-0.159113	1	0.5593	-0.594164	1	0.740784	-0.163546	1	0.615654	-0.443401	1	0.657178	-0.335736	1	0.902849	0.161226	1	0.68296	-0.277535	1	0.595794	-0.469506	1	0.438884	-0.902698	1	1.07362	0.42058	1	1.72104	1.14911	0.620721	1.18291	0.557113	1
ENSMUSG00000021910	Nisch	0.743173	0.0539389	1	1.24962	0.917459	0.381741	0.552346	-0.439	1	0.92137	0.399482	1	0.643005	-0.174479	1	0.575304	-0.35236	1	0.575913	-0.345444	1	0.991572	0.485504	1	1.58486	1.17087	0.999268	0.368957	-1.0001	1	0.453322	-0.688367	1	0.376766	-0.95324	1
ENSMUSG00000013701	Timm23	0.625875	-0.0398691	1	0.5922	-0.126199	1	0.541283	-0.282956	1	0.587313	-0.138689	1	0.70641	0.152326	1	0.470921	-0.484056	1	0.755038	0.258477	1	0.693675	0.119295	1	0.411454	-0.643654	1	0.534129	-0.275748	1	1.26509	1.04487	0.793939	0.733167	0.201424	1
ENSMUSG00000041028	Ghitm	1.09721	0.211677	1	0.880797	-0.14926	1	0.867808	-0.182504	1	0.776049	-0.347196	1	0.754896	-0.383462	1	0.941842	-0.0425531	1	1.27671	0.440672	1	0.970293	0.00456917	1	0.658326	-0.561782	1	1.08756	0.178907	1	1.24137	0.37799	1	1.06241	0.13997	1
ENSMUSG00000076928	Trac	2.33911	0.0809239	1	2.61642	0.259135	1	2.08121	-0.115253	1	2.34202	0.0792032	1	2.10356	-0.0901622	1	1.74571	-0.384774	1	2.72399	0.317452	1	2.57468	0.216797	1	4.00786	0.865903	1	2.14295	-0.0600936	1	1.60244	-0.494426	1	1.98566	-0.172819	1
ENSMUSG00000022174	Dad1	2.56772	0.0630865	1	2.77226	0.184236	1	2.29559	-0.125059	1	2.53316	0.0385138	1	2.61155	0.0853671	1	2.08585	-0.268929	1	2.83674	0.216542	1	2.98323	0.282428	1	1.60924	-0.630487	1	2.33494	-0.08762	1	3.28263	0.429455	1	1.98057	-0.330869	1
ENSMUSG00000010406	Mrpl52	1.99878	-0.00455901	1	1.69579	-0.265296	1	2.3181	0.250143	1	1.93741	-0.0540843	1	2.00883	0.00330733	1	2.00606	0.00129575	1	2.04246	0.029391	1	1.97463	-0.0231097	1	1.63972	-0.296056	1	1.774	-0.185738	1	2.23894	0.166636	1	1.93475	-0.0535686	1
ENSMUSG00000022175	Lrp10	1.91787	-0.155914	1	2.59679	0.338103	1	2.135	0.0219535	1	2.38664	0.199258	1	2.07671	-0.0233214	1	1.86569	-0.193296	1	2.44495	0.234084	1	2.72505	0.387476	1	2.42605	0.204863	1	2.06573	-0.0310775	1	1.59454	-0.418697	1	1.65302	-0.361969	1
ENSMUSG00000022193	Psmb5	1.24233	0.162635	1	1.05396	-0.107567	1	1.13025	0.00414106	1	0.888808	-0.374558	1	0.948842	-0.267561	1	0.905848	-0.345116	1	1.14255	0.0207402	1	1.1391	0.0152064	1	0.688804	-0.719583	1	1.11223	-0.020855	1	1.75267	0.672321	1	1.4867	0.41432	1
ENSMUSG00000022185	Acin1	1.15115	-0.116411	1	1.36795	0.164486	1	1.08447	-0.218056	1	1.40678	0.208824	1	1.14876	-0.112817	1	1.1932	-0.0548563	1	1.14683	-0.115831	1	1.15187	-0.104792	1	1.95974	0.680308	1	1.08971	-0.190119	1	1.16889	-0.0830645	1	1.15915	-0.0947816	1
ENSMUSG00000022194	Pabpn1	1.11562	0.0635443	1	1.02798	-0.0698247	1	0.994451	-0.129534	1	0.988905	-0.130833	1	1.03612	-0.0559145	1	0.992834	-0.124634	1	1.15825	0.118808	1	1.15045	0.103375	1	1.23436	0.204178	1	0.937407	-0.206278	1	1.40741	0.410029	1	1.12181	0.0649381	1
ENSMUSG00000022216	Psme1	2.89178	0.226292	1	2.1512	-0.256246	1	2.27308	-0.178536	1	1.81561	-0.519356	1	2.26842	-0.168691	1	2.69235	0.100656	1	2.69544	0.100638	1	2.40871	-0.0733637	1	1.60924	-0.662835	1	3.35171	0.432888	1	3.79789	0.619387	1	2.46426	-0.0391479	1
ENSMUSG00000079197	Psme2	3.24368	0.2426	1	2.0779	-0.475282	1	2.3879	-0.271443	1	1.72516	-0.760035	0.948502	2.01331	-0.513811	1	2.59457	-0.125938	1	3.56252	0.376799	1	2.12784	-0.415692	1	1.50562	-0.913257	1	4.85006	0.847499	0.733868	5.46227	1.02156	0.79754	3.05486	0.124446	1
ENSMUSG00000010376	Nedd8	1.43326	0.159732	1	1.29349	-0.0117993	1	1.40261	0.12575	1	1.09443	-0.275546	1	1.21365	-0.110728	1	1.1758	-0.162928	1	1.32952	0.0314785	1	1.42139	0.130469	1	0.90215	-0.538258	1	1.40718	0.117124	1	1.44562	0.156535	1	1.39166	0.0978023	1
ENSMUSG00000021963	Sap18	1.32667	0.0226792	1	1.29984	-0.0109555	1	1.26643	-0.0555394	1	1.20839	-0.126591	1	1.36881	0.0700976	1	1.1728	-0.173845	1	1.32596	0.0204031	1	1.48097	0.185825	1	0.731473	-0.849633	1	1.28599	-0.0269064	1	1.57609	0.281014	1	1.50028	0.203742	1
ENSMUSG00000021990	Spata13	0.965783	0.211857	1	1.25309	0.633902	0.930166	0.800291	-0.104439	1	1.08719	0.394855	1	0.640767	-0.43879	1	0.643092	-0.441052	1	0.787866	-0.121042	1	0.912132	0.10381	1	1.2435	0.55826	1	0.769017	-0.154284	1	0.535026	-0.692732	1	0.61267	-0.487286	1
ENSMUSG00000021939	Ctsb	3.06345	0.396746	1	2.31685	-0.072952	1	2.3715	-0.0376894	1	1.86023	-0.417216	1	1.60751	-0.632909	1	1.96947	-0.328425	1	3.38483	0.531214	1	2.42573	-0.000394305	1	1.98412	-0.296309	1	3.21765	0.434044	1	2.56839	0.085937	1	2.21478	-0.136157	1
ENSMUSG00000022051	Bnip3l	1.25261	0.341128	1	1.17228	0.218226	1	0.888788	-0.23717	1	1.04197	0.0278658	1	0.999566	-0.0375324	1	1.11521	0.136736	1	1.01909	-0.00740238	1	1.23556	0.283252	1	0.761951	-0.431953	1	1.06719	0.063071	1	0.755098	-0.455749	1	0.702619	-0.557878	1
ENSMUSG00000021996	Esd	0.900712	0.0427035	1	0.711102	-0.333539	1	1.02573	0.267699	1	0.697057	-0.363248	1	0.751167	-0.241839	1	0.994033	0.199288	1	0.872076	-0.0104205	1	0.797229	-0.144216	1	0.399262	-1.14519	1	1.07577	0.311366	1	0.977806	0.162846	1	1.03526	0.246667	1
ENSMUSG00000021998	Lcp1	4.17521	-0.315523	1	4.06806	-0.345627	1	5.44259	0.124525	1	4.59419	-0.153338	1	3.88936	-0.407308	1	5.22032	0.0495941	1	5.53576	0.141104	1	3.32084	-0.62919	1	3.83414	-0.409687	1	7.71484	0.650768	1	5.99598	0.255854	1	6.68845	0.417143	1
ENSMUSG00000060126	Tpt1	23.8976	0.209299	1	16.9377	-0.348122	1	23.3866	0.176237	1	19.2438	-0.146333	1	21.9673	0.062535	1	22.5244	0.104228	1	24.1619	0.213338	1	19.542	-0.116552	1	14.5106	-0.552296	1	24.3029	0.215269	1	20.2941	-0.0599728	1	19.955	-0.0850302	1
ENSMUSG00000022018	Rgcc	0.601046	-0.344751	1	1.16709	0.747186	0.742567	0.899469	0.332881	1	1.07694	0.607366	0.954377	1.05327	0.556617	1	0.148175	-2.43533	0.00103523	0.840676	0.197374	1	1.02278	0.486286	1	0.716234	-0.0499385	1	0.0504098	-3.92415	0.000652909	0.529755	-0.502683	1	0.773899	0.0638712	1
ENSMUSG00000036461	Elf1	1.00816	-0.432626	1	1.60171	0.320707	1	1.23782	-0.100571	1	1.84756	0.554105	1	1.66197	0.370782	1	1.26099	-0.0653803	1	1.1454	-0.213925	1	1.53204	0.231137	1	1.50866	0.202195	1	1.32889	0.0170866	1	0.872382	-0.612131	1	1.07429	-0.299578	1
ENSMUSG00000033004	Mycbp2	0.82708	-0.19297	1	1.13765	0.326837	1	0.791517	-0.2693	1	1.29342	0.536242	1	0.924226	-0.00922481	1	0.974837	0.0757009	1	0.91204	-0.0300369	1	0.882343	-0.0783149	1	1.65191	0.849008	0.999268	0.681068	-0.469832	1	0.757734	-0.306573	1	0.52951	-0.831454	1
ENSMUSG00000022136	Dnajc3	1.01073	-0.241205	1	1.5209	0.426138	1	1.21264	0.060586	1	1.51712	0.419721	1	1.42177	0.306571	1	0.869854	-0.466107	1	1.27172	0.130767	1	1.3987	0.268643	1	1.28008	0.131151	1	0.61028	-0.976425	1	0.839437	-0.497175	1	1.01998	-0.20463	1
ENSMUSG00000063410	Stk24	0.467908	-0.299346	1	0.470413	-0.280337	1	0.471477	-0.29208	1	0.549325	-0.0346665	1	0.503513	-0.168953	1	0.849458	0.676776	0.664452	0.563781	0.00667051	1	0.404289	-0.488167	1	0.563844	0.00905893	1	1.00176	0.899644	0.641447	0.433555	-0.385842	1	0.55327	-0.0205248	1
ENSMUSG00000041765	Ubac2	0.967495	-0.250267	1	1.83143	0.803477	0.618128	1.2794	0.218534	1	1.209	0.113078	1	1.00777	-0.173036	1	0.71328	-0.71332	0.868559	1.36235	0.300637	1	2.07819	0.93457	1	0.99968	-0.175229	1	0.538419	-1.10523	1	0.677348	-0.758584	1	0.741653	-0.619041	1
ENSMUSG00000064373	Selenop	1.01459	0.0275383	1	1.3362	0.475512	1	1.01162	0.0230884	1	1.11734	0.181076	1	1.01299	0.0233682	1	0.793667	-0.360905	1	1.04192	0.067696	1	1.57602	0.693924	1	1.13683	0.19128	1	0.662835	-0.616485	1	0.262242	-1.97006	0.711389	0.570241	-0.826897	1
ENSMUSG00000041841	Rpl37	10.2602	-0.296188	1	9.92773	-0.337853	1	13.5668	0.169695	1	13.2037	0.114849	1	15.362	0.35198	1	14.6297	0.280719	1	10.9573	-0.179127	1	12.1145	-0.0226022	1	10.3138	-0.260426	1	11.3561	-0.120666	1	12.473	0.0214359	1	9.85024	-0.330498	1
ENSMUSG00000022148	Fyb	4.07547	0.282544	1	4.78262	0.534802	1	3.98581	0.249708	1	3.96587	0.224875	1	3.06882	-0.181075	1	2.3792	-0.581211	1	2.53915	-0.473895	1	3.43575	-0.0060241	1	4.8643	0.505093	1	1.90592	-0.891023	1	1.98724	-0.822555	1	3.30095	-0.0659507	1
ENSMUSG00000022141	Nipbl	0.857047	-0.0289543	1	1.15208	0.453135	1	0.724	-0.310841	1	1.06488	0.32166	1	0.885437	0.0237529	1	0.839259	-0.0610173	1	0.899195	0.0480431	1	0.967456	0.156288	1	1.27398	0.558465	1	0.717535	-0.295228	1	0.614094	-0.524122	1	0.575333	-0.615366	1
ENSMUSG00000022205	Sub1	1.33394	-0.281353	1	1.33909	-0.265563	1	1.64483	0.0652409	1	1.4719	-0.115573	1	1.67092	0.0844154	1	1.50635	-0.0789928	1	2.17377	0.50474	1	1.60155	0.0169613	1	0.975297	-0.708952	1	1.9928	0.352705	1	1.91081	0.284406	1	1.52573	-0.0556028	1
ENSMUSG00000022234	Cct5	1.00902	-0.00656591	1	0.823655	-0.327617	1	0.944862	-0.117394	1	0.812229	-0.348045	1	0.883945	-0.211608	1	0.927445	-0.139986	1	1.00624	-0.0105099	1	0.831275	-0.295631	1	0.640039	-0.670041	1	0.994253	-0.0284495	1	2.25739	1.23742	0.447995	1.21007	0.265807	1
ENSMUSG00000022255	Mtdh	0.749595	-0.0986831	1	0.813266	0.0352016	1	0.645039	-0.349753	1	0.853835	0.112946	1	0.787718	-0.0154405	1	0.824862	0.0576888	1	0.812843	0.0337042	1	0.74758	-0.0929446	1	1.00273	0.340808	1	0.994253	0.341766	1	0.931683	0.238961	1	0.627944	-0.350665	1
ENSMUSG00000058600	Rpl30	14.622	-0.171224	1	13.7447	-0.262971	1	17.8315	0.162241	1	17.5199	0.123174	1	21.5802	0.451567	1	18.4559	0.207184	1	15.6638	-0.0549604	1	17.3036	0.0960177	1	11.9596	-0.450247	1	14.7572	-0.144474	1	15.6317	-0.056834	1	12.9645	-0.3349	1
ENSMUSG00000014313	Cox6c	3.11482	0.141311	1	2.75898	-0.0592058	1	3.09016	0.130527	1	2.49518	-0.217694	1	2.73613	-0.0709188	1	2.59636	-0.155166	1	2.73898	-0.0695217	1	2.83002	-0.0183089	1	1.63972	-0.817085	1	3.1608	0.150588	1	3.1983	0.166559	1	3.31792	0.219459	1
ENSMUSG00000022280	Rnf19a	0.631869	-0.111448	1	0.828273	0.329319	1	0.627492	-0.125189	1	1.00277	0.643631	0.901247	0.700442	0.0560199	1	0.304149	-1.23131	0.27433	1.2132	0.946697	0.496282	0.705023	0.0640914	1	1.00273	0.582172	1	0.15981	-2.13314	0.159035	0.606187	-0.162757	1	0.342824	-0.999398	1
ENSMUSG00000022283	Pabpc1	4.97575	-0.0799719	1	4.28278	-0.314268	1	5.97929	0.232824	1	4.85769	-0.114896	1	4.95904	-0.0808107	1	5.86642	0.186594	1	5.03906	-0.0560633	1	4.39043	-0.260841	1	3.48059	-0.596987	1	4.96375	-0.07783	1	7.48377	0.546643	1	5.88061	0.176242	1
ENSMUSG00000022285	Ywhaz	3.43204	0.0165122	1	3.17052	-0.110753	1	3.24312	-0.0788441	1	3.04329	-0.174952	1	3.07031	-0.158175	1	3.23226	-0.0797835	1	4.14771	0.315093	1	2.97613	-0.199775	1	1.81344	-0.920389	1	4.21512	0.329641	1	3.68983	0.123415	1	4.26832	0.340329	1
ENSMUSG00000062397	Zfp706	0.99575	-0.0892187	1	1.08859	0.0565797	1	0.968893	-0.136712	1	1.02147	-0.045084	1	1.12339	0.104511	1	1.04862	-0.00336343	1	0.9727	-0.120693	1	1.17315	0.165628	1	0.716234	-0.559999	1	1.22163	0.230254	1	1.23873	0.248706	1	1.09466	0.0608596	1
ENSMUSG00000022336	Eif3e	1.24447	-0.0861102	1	0.992196	-0.439589	1	1.61241	0.358222	1	1.34588	0.0420069	1	1.4904	0.201445	1	1.47275	0.186732	1	1.30312	-0.00935913	1	1.21996	-0.108075	1	0.880815	-0.581851	1	1.17766	-0.162874	1	1.51679	0.220303	1	1.15915	-0.183417	1
ENSMUSG00000022312	Eif3h	2.70899	-0.0594837	1	2.06808	-0.482299	1	3.45826	0.360588	1	2.38061	-0.261005	1	2.91142	0.0563457	1	3.17527	0.19718	1	2.93451	0.0690238	1	2.45269	-0.203573	1	1.53305	-0.88667	1	3.22408	0.210789	1	2.72784	-0.0444005	1	2.92758	0.0611357	1
ENSMUSG00000022314	Rad21	0.491025	-0.157369	1	0.626255	0.2389	1	0.413878	-0.441889	1	0.560178	0.0583945	1	0.439362	-0.319088	1	0.487118	-0.163386	1	0.461016	-0.24598	1	0.553237	0.0372647	1	0.512031	-0.0747669	1	0.462268	-0.234855	1	0.387433	-0.495131	1	1.29153	1.32821	0.359834
ENSMUSG00000022354	Ndufb9	1.51374	0.250787	1	1.3691	0.0777071	1	1.35187	0.0609228	1	1.02508	-0.379361	1	1.03612	-0.356379	1	1.23159	-0.091239	1	1.20892	-0.118777	1	1.41856	0.125939	1	1.06978	-0.291098	1	1.42756	0.137583	1	1.43113	0.139756	1	1.51895	0.227328	1
ENSMUSG00000022378	Fam49b	1.18711	0.0986836	1	1.13014	0.0157609	1	1.21722	0.143694	1	1.08659	-0.0468467	1	1.05626	-0.0900012	1	1.08882	-0.0436167	1	0.975555	-0.213878	1	1.05541	-0.0879638	1	0.813764	-0.466024	1	1.24845	0.167002	1	1.05292	-0.0917729	1	1.16594	0.0610249	1
ENSMUSG00000022377	Asap1	0.942666	-0.279155	1	1.38526	0.348601	1	1.29389	0.252486	1	1.72094	0.706863	0.801692	1.20918	0.123915	1	0.645492	-0.853451	0.653658	1.18251	0.0892506	1	1.06676	-0.069418	1	2.12737	0.952039	0.999268	0.260629	-2.15616	0.148157	0.84998	-0.409482	1	0.692436	-0.707903	1
ENSMUSG00000072501	Phf20l1	0.720912	-0.0435134	1	0.920624	0.353945	1	0.617956	-0.301249	1	0.970212	0.438115	1	0.824269	0.169155	1	0.576503	-0.392982	1	0.80428	0.131019	1	0.751835	0.0242206	1	1.41418	0.958055	0.999268	0.541637	-0.470756	1	0.554793	-0.430602	1	0.561755	-0.408016	1
ENSMUSG00000022372	Sla	0.738892	0.00225981	1	0.64992	-0.201635	1	0.591635	-0.367936	1	0.684395	-0.119267	1	0.606453	-0.303628	1	0.89265	0.306718	1	0.96485	0.425785	1	0.628421	-0.239599	1	0.649182	-0.18591	1	1.43292	1.0352	0.412052	0.720835	-0.0347054	1	0.54139	-0.458159	1
ENSMUSG00000013846	St3gal1	0.633581	-0.0577684	1	0.972571	0.646135	0.930166	0.802198	0.347618	1	0.914134	0.538933	1	0.664637	0.0206068	1	0.410931	-0.729461	0.983688	0.445315	-0.597644	1	0.656792	0.0025165	1	1.02711	0.661992	1	0.313184	-1.10538	1	0.434873	-0.612825	1	0.502355	-0.394628	1
ENSMUSG00000022587	Ly6e	8.37954	-0.237141	1	9.60392	-0.0123705	1	9.30901	-0.0655021	1	10.1477	0.075596	1	10.1956	0.0812504	1	12.4497	0.407291	1	7.47902	-0.400297	1	10.2973	0.0921435	1	6.47658	-0.591645	1	14.8913	0.665212	1	6.53496	-0.588553	1	12.1244	0.336256	1
ENSMUSG00000075602	Ly6a	2.48766	-0.357108	1	2.3815	-0.413329	1	3.53036	0.226967	1	3.55222	0.221864	1	3.83192	0.337304	1	2.57597	-0.289312	1	3.10508	0.00563419	1	2.48673	-0.327564	1	1.88659	-0.725771	1	6.00413	1.03422	0.412052	2.17041	-0.531185	1	3.59456	0.223409	1
ENSMUSG00000055762	Eef1d	1.30569	-0.22006	1	1.1238	-0.447527	1	1.44495	-0.0544345	1	1.38989	-0.112849	1	1.80966	0.303586	1	1.74571	0.252137	1	1.30169	-0.213047	1	1.38593	-0.111305	1	1.08502	-0.467408	1	1.45545	-0.0383055	1	2.44451	0.753393	1	1.63944	0.139916	1
ENSMUSG00000002524	Puf60	1.36348	0.210128	1	1.20114	-0.00285242	1	1.02077	-0.27514	1	1.03594	-0.236735	1	1.14801	-0.0733183	1	1.02403	-0.255002	1	1.58715	0.439756	1	1.35189	0.175079	1	0.938724	-0.363824	1	1.12832	-0.0978783	1	1.4588	0.291268	1	1.25419	0.061541	1
ENSMUSG00000022551	Cyc1	0.807816	0.21466	1	0.748043	0.0816517	1	0.656101	-0.13526	1	0.580077	-0.320616	1	0.660907	-0.113396	1	0.615497	-0.22793	1	0.692237	-0.0415868	1	0.761765	0.104304	1	0.536413	-0.409607	1	0.586684	-0.290425	1	1.07137	0.624709	1	0.823116	0.219551	1
ENSMUSG00000022553	Maf1	0.778705	0.151687	1	0.862327	0.311624	1	0.608419	-0.261521	1	0.71575	0.0100302	1	0.811588	0.207221	1	0.725878	0.0324491	1	0.625868	-0.199204	1	1.0242	0.552498	1	0.731473	0.0424991	1	0.66498	-0.101878	1	0.495492	-0.539566	1	0.537995	-0.413174	1
ENSMUSG00000115987	Vps28	1.38874	0.0316267	1	1.38988	0.0316564	1	1.39383	0.0384916	1	1.32236	-0.0477849	1	1.51874	0.170016	1	1.30358	-0.070513	1	1.28028	-0.0975587	1	1.61999	0.260415	1	1.00882	-0.440742	1	1.56807	0.214446	1	1.1623	-0.239096	1	1.23213	-0.150354	1
ENSMUSG00000003970	Rpl8	10.3513	-0.289717	1	10.2261	-0.299004	1	13.8147	0.192617	1	13.0367	0.0866231	1	16.9606	0.502909	1	12.8666	0.0656396	1	11.843	-0.0656215	1	13.2451	0.104343	1	9.94194	-0.321336	1	9.34512	-0.422284	1	13.7262	0.158856	1	11.2775	-0.136746	1
ENSMUSG00000022443	Myh9	4.0485	-0.30573	1	5.56588	0.212968	1	4.86201	-0.00511122	1	6.32779	0.421037	1	3.92442	-0.336961	1	4.98456	0.0346414	1	5.14896	0.0849673	1	3.3251	-0.57265	1	7.56465	0.645186	1	4.99808	0.0366448	1	3.26287	-0.602129	1	4.52459	-0.113253	1
ENSMUSG00000005354	Txn2	0.865609	0.0443049	1	0.789601	-0.104106	1	0.875056	0.0636657	1	0.696454	-0.301019	1	0.820539	-0.0418386	1	0.684485	-0.328267	1	0.926313	0.14855	1	0.83553	-0.0129118	1	0.560796	-0.593746	1	0.756147	-0.164628	1	1.49965	0.8822	1	0.784082	-0.107296	1
ENSMUSG00000016554	Eif3d	0.796685	0.13641	1	0.647611	-0.199666	1	0.715608	-0.0437699	1	0.612036	-0.287399	1	0.631815	-0.233129	1	0.684485	-0.111521	1	0.777161	0.0891459	1	0.693675	-0.0848564	1	0.576035	-0.353208	1	0.775453	0.0833489	1	1.23346	0.79264	1	0.818025	0.16174	1
ENSMUSG00000068227	Il2rb	1.35749	0.207645	1	0.876757	-0.494189	1	0.795332	-0.675858	0.795226	0.596358	-1.08162	0.520921	0.475167	-1.40528	0.545781	2.03246	0.869417	0.277685	1.41302	0.258336	1	0.824182	-0.559921	1	0.697947	-0.790976	1	2.85405	1.36568	0.0823619	2.06235	0.828414	1	1.14557	-0.0691028	1
ENSMUSG00000033220	Rac2	13.7556	0.320444	1	12.532	0.15489	1	13.0297	0.232502	1	9.7371	-0.246884	1	10.0024	-0.201092	1	10.1659	-0.179194	1	11.9914	0.0817293	1	13.594	0.266792	1	6.35772	-0.855313	1	11.2081	-0.0241744	1	8.13213	-0.504562	1	10.3407	-0.144546	1
ENSMUSG00000018008	Cyth4	0.555668	0.218711	1	0.516588	0.0920201	1	0.309741	-0.744553	0.761726	0.307525	-0.719073	1	0.29241	-0.783545	1	1.01383	1.22793	0.0260637	0.281177	-0.845096	1	0.5504	0.18284	1	0.557748	0.19997	1	0.899868	0.952863	0.414096	0.41906	-0.226458	1	0.373372	-0.394076	1
ENSMUSG00000096210	H1f0	1.08822	0.0678014	1	1.24501	0.283262	1	1.33471	0.425152	1	0.798963	-0.421956	1	0.70268	-0.610533	1	0.889651	-0.254261	1	0.844957	-0.329976	1	1.06676	0.031026	1	0.899102	-0.220124	1	1.11974	0.105474	1	0.566653	-0.910911	1	1.47991	0.522413	1
ENSMUSG00000033047	Eif3l	0.82922	0.139023	1	0.622215	-0.323165	1	0.825848	0.13479	1	0.599373	-0.380111	1	0.616896	-0.329173	1	0.704282	-0.127295	1	0.776447	0.0272014	1	0.661048	-0.214417	1	0.405358	-0.919379	1	0.659617	-0.220682	1	1.26377	0.770549	1	1.0098	0.42012	1
ENSMUSG00000022427	Tomm22	1.03599	-0.0288577	1	0.962181	-0.145354	1	1.21951	0.250505	1	0.901471	-0.247247	1	1.04432	-0.0146262	1	0.959839	-0.148629	1	1.10401	0.0725606	1	1.09087	0.0513786	1	0.533366	-0.992537	1	1.06182	0.0110064	1	1.27695	0.290106	1	1.21685	0.214445	1
ENSMUSG00000042524	Sun2	0.960218	0.0278934	1	1.31889	0.545954	1	0.793425	-0.290955	1	1.23915	0.439703	1	0.949588	0.00879147	1	0.743875	-0.375688	1	1.14826	0.309323	1	1.13485	0.277189	1	1.06673	0.179185	1	0.550217	-0.811389	1	0.524484	-0.87534	1	1.08957	0.213984	1
ENSMUSG00000009585	Apobec3	2.21625	0.373489	1	2.29665	0.41594	1	1.48767	-0.297959	1	1.65581	-0.113144	1	1.46727	-0.297951	1	1.91128	0.115513	1	1.50651	-0.258169	1	2.36899	0.433286	1	1.68848	-0.0774828	1	1.64743	-0.116354	1	1.07664	-0.749146	1	1.82952	0.0417794	1
ENSMUSG00000060036	Rpl3	7.96043	-0.215227	1	6.58809	-0.504172	1	10.5735	0.263912	1	8.86577	-0.0365895	1	10.8647	0.283746	1	10.7586	0.274459	1	8.36751	-0.126464	1	7.97655	-0.193991	1	5.78168	-0.662789	1	8.27042	-0.141218	1	10.9773	0.287812	1	9.6941	0.0976679	1
ENSMUSG00000022400	Rbx1	1.67	0.184328	1	1.48916	-0.00777907	1	1.52505	0.032312	1	1.28196	-0.244518	1	1.4173	-0.0847206	1	1.31678	-0.202513	1	1.51436	0.0186176	1	1.56892	0.0707123	1	1.03625	-0.538471	1	1.51444	0.0179842	1	1.83569	0.30908	1	1.68527	0.177072	1
ENSMUSG00000063480	Snu13	0.836926	-0.0119524	1	0.783829	-0.115865	1	0.702638	-0.304175	1	0.743488	-0.198644	1	0.830983	-0.022238	1	0.663489	-0.376977	1	0.958427	0.202397	1	0.838367	-0.0079279	1	0.463266	-0.870997	1	0.654255	-0.382928	1	1.70523	1.08387	0.736948	1.02508	0.292902	1
ENSMUSG00000022452	Smdt1	1.88148	0.403642	1	1.40835	-0.0829218	1	1.71654	0.251	1	1.03353	-0.566157	1	1.06894	-0.505591	1	1.23759	-0.286237	1	1.49295	0.0099191	1	1.41288	-0.0735455	1	1.03625	-0.52577	1	1.74182	0.245402	1	1.37578	-0.113714	1	1.99075	0.440636	1
ENSMUSG00000022450	Ndufa6	1.80742	0.232173	1	1.67675	0.100967	1	1.62538	0.0541229	1	1.60938	0.0348492	1	1.64854	0.0717156	1	1.7757	0.192839	1	1.46868	-0.108876	1	1.77036	0.176006	1	1.3197	-0.259987	1	1.45009	-0.125411	1	1.244	-0.353702	1	1.21685	-0.383315	1
ENSMUSG00000041736	Tspo	2.05529	-0.18146	1	2.81035	0.328667	1	2.47259	0.127988	1	2.67607	0.247293	1	2.80997	0.319374	1	2.28202	-0.00856929	1	2.00891	-0.207196	1	3.1492	0.478679	1	1.7982	-0.358946	1	2.31134	0.010853	1	0.944861	-1.31721	1	1.98057	-0.219752	1
ENSMUSG00000033228	Scaf11	0.707641	0.0662304	1	0.792487	0.246938	1	0.496653	-0.520068	1	0.757959	0.173714	1	0.644496	-0.0834999	1	0.622096	-0.141237	1	0.73006	0.111598	1	0.714953	0.0757437	1	1.02406	0.604093	1	0.616715	-0.147985	1	0.636496	-0.0989595	1	0.670373	-0.0205684	1
ENSMUSG00000023169	Slc38a1	1.04669	0.183414	1	1.26232	0.483347	1	0.83691	-0.192126	1	1.1288	0.297378	1	0.885437	-0.0903392	1	0.592701	-0.717019	0.864141	1.16396	0.341113	1	1.01994	0.125491	1	1.35322	0.53925	1	0.447253	-1.10893	1	0.739285	-0.357126	1	0.694133	-0.446856	1
ENSMUSG00000022475	Hdac7	0.64728	0.401262	1	0.397109	-0.397811	1	0.301349	-0.861535	0.531217	0.340087	-0.635725	1	0.247654	-1.10244	1	0.584902	0.217092	1	1.11757	1.2853	0.0730479	0.343291	-0.59012	1	0.539461	0.0830326	1	0.578104	0.189357	1	0.73006	0.543187	1	0.393738	-0.38423	1
ENSMUSG00000072235	Tuba1a	0.410115	-0.362881	1	0.421928	-0.305757	1	0.477581	-0.116951	1	0.459479	-0.170691	1	0.610929	0.278609	1	0.610098	0.282579	1	0.457447	-0.174797	1	0.459613	-0.159678	1	0.380975	-0.426543	1	0.651037	0.369401	1	0.413789	-0.317209	1	1.03356	1.06516	0.879743
ENSMUSG00000043091	Tuba1c	0.28982	-0.270862	1	0.240112	-0.554116	1	0.204078	-0.841631	0.574673	0.19959	-0.834989	0.994097	0.287189	-0.26844	1	0.226762	-0.640147	1	0.471007	0.510855	1	0.219876	-0.651581	1	0.137151	-1.30739	1	0.37861	0.15785	1	0.575878	0.798392	1	1.17952	1.91403	0.0107512
ENSMUSG00000023010	Tmbim6	2.54759	0.0411946	1	2.47789	-0.00500074	1	2.38561	-0.0692256	1	2.29438	-0.127064	1	2.30572	-0.117151	1	2.55437	0.0435137	1	2.72327	0.143589	1	2.51794	0.0186422	1	1.77992	-0.491067	1	3.48793	0.521171	1	2.28901	-0.12465	1	2.42183	-0.0397844	1
ENSMUSG00000000346	Dazap2	1.45638	0.0687039	1	1.52899	0.144384	1	1.34958	-0.0591556	1	1.35371	-0.050877	1	1.44042	0.0469728	1	1.35217	-0.0527117	1	1.48653	0.0967512	1	1.61574	0.21802	1	0.798525	-0.818086	1	1.71822	0.316123	1	1.15044	-0.292415	1	1.49009	0.0950676	1
ENSMUSG00000098112	Bin2	1.63019	0.0644405	1	1.65712	0.0881994	1	1.72341	0.161203	1	1.44055	-0.135011	1	1.45683	-0.115105	1	1.7811	0.203965	1	1.37306	-0.207541	1	1.58737	0.0174727	1	1.34713	-0.224257	1	1.88125	0.278085	1	1.18206	-0.424105	1	1.59871	0.0278267	1
ENSMUSG00000058655	Eif4b	1.00988	0.109705	1	0.868676	-0.135391	1	0.902139	-0.0797433	1	0.999156	0.0877396	1	0.908561	-0.0624998	1	1.06422	0.189278	1	0.923459	-0.0373211	1	0.930574	-0.0241984	1	0.737569	-0.363207	1	0.848386	-0.164821	1	1.17416	0.327616	1	0.87403	-0.117265	1
ENSMUSG00000001289	Pfdn5	3.70688	-0.0362786	1	3.72867	-0.0257202	1	4.21545	0.182882	1	4.12747	0.13687	1	4.48238	0.26419	1	4.24249	0.181251	1	3.68741	-0.0427648	1	4.19467	0.152198	1	3.28553	-0.211878	1	3.5201	-0.112511	1	2.95582	-0.373269	1	2.64755	-0.533195	1
ENSMUSG00000023048	Prr13	1.62419	-0.0194319	1	1.55669	-0.0864799	1	1.97364	0.316158	1	1.62627	-0.0166857	1	1.58886	-0.0527129	1	2.07625	0.377675	1	1.56146	-0.0800599	1	1.67673	0.0296927	1	0.996632	-0.73201	1	2.03248	0.325409	1	0.952768	-0.813241	1	1.47821	-0.158335	1
ENSMUSG00000056851	Pcbp2	1.06639	0.0751421	1	1.02567	0.00972393	1	0.894128	-0.220012	1	0.979257	-0.063942	1	1.08386	0.0958654	1	1.06122	0.064108	1	0.959855	-0.0941663	1	1.10647	0.123149	1	1.06368	0.0622092	1	0.914884	-0.164272	1	1.16889	0.206666	1	1.17103	0.207108	1
ENSMUSG00000062683	Atp5g2	4.23258	0.107111	1	3.51164	-0.195312	1	4.43784	0.190947	1	3.41232	-0.239594	1	3.92218	-0.019308	1	4.07992	0.0433741	1	3.64816	-0.132424	1	4.00459	0.0119066	1	2.23404	-0.843498	1	3.47506	-0.202866	1	4.26571	0.107464	1	4.72655	0.259711	1
ENSMUSG00000046434	Hnrnpa1	1.3211	0.0843953	1	0.859441	-0.596224	1	1.40566	0.192892	1	0.928606	-0.474288	1	0.89588	-0.521079	1	1.15421	-0.134183	1	1.22676	-0.0369936	1	0.710697	-0.846604	1	0.676612	-0.902885	1	1.28599	0.0357232	1	2.29033	0.920507	0.981763	2.03488	0.726401	1
ENSMUSG00000062203	Gspt1	0.579641	0.00193955	1	0.597972	0.0519291	1	0.455075	-0.400421	1	0.535456	-0.123662	1	0.493816	-0.246276	1	0.424729	-0.485998	1	0.647991	0.177643	1	0.522029	-0.153811	1	0.515079	-0.167991	1	0.456906	-0.357129	1	1.17416	1.08806	0.557451	0.721287	0.330018	1
ENSMUSG00000038965	Ube2l3	0.860043	0.161471	1	0.711102	-0.149323	1	0.776641	-0.00966345	1	0.600579	-0.413091	1	0.617642	-0.362949	1	0.698283	-0.177406	1	0.858517	0.148873	1	0.724883	-0.111427	1	0.493744	-0.667438	1	0.933117	0.27241	1	1.00416	0.381057	1	1.0709	0.47371	1
ENSMUSG00000005732	Ranbp1	0.737608	-0.0968828	1	0.610093	-0.392205	1	0.565696	-0.535458	1	0.554149	-0.539687	1	0.62734	-0.340949	1	0.451724	-0.853538	0.766894	0.797857	0.0315192	1	0.661048	-0.250915	1	0.377928	-1.05623	1	0.623151	-0.343251	1	2.08344	1.52538	0.132235	1.53761	1.02366	1
ENSMUSG00000022841	Ap2m1	1.65416	0.288215	1	1.40662	0.0138302	1	1.4644	0.0833813	1	1.14568	-0.310084	1	1.18307	-0.25517	1	1.1746	-0.271197	1	1.53505	0.151074	1	1.51218	0.121498	1	0.905198	-0.632412	1	1.40182	0.00773655	1	1.5102	0.119969	1	1.57835	0.184595	1
ENSMUSG00000045983	Eif4g1	0.774852	-0.0959418	1	0.908502	0.162899	1	0.651524	-0.384938	1	0.905089	0.156039	1	0.72655	-0.189824	1	0.613097	-0.458831	1	0.959855	0.24658	1	0.635514	-0.382102	1	1.01492	0.312131	1	0.699302	-0.242992	1	1.33098	0.737432	1	0.860453	0.0702944	1
ENSMUSG00000022858	Tra2b	0.97991	-0.0582081	1	0.886569	-0.214769	1	0.893366	-0.213981	1	0.952122	-0.101347	1	0.872756	-0.234142	1	0.934043	-0.13172	1	1.14041	0.18368	1	0.880924	-0.211909	1	0.966154	-0.072163	1	1.03072	0.0235483	1	1.37183	0.457396	1	1.54271	0.629607	1
ENSMUSG00000022884	Eif4a2	0.663548	-0.0664075	1	1.05338	0.694203	0.855625	0.503519	-0.52277	1	1.04679	0.679482	0.865934	0.941383	0.490625	1	0.563905	-0.319654	1	0.583049	-0.263263	1	0.954689	0.49019	1	0.926532	0.433398	1	0.380755	-0.892742	1	0.567971	-0.292502	1	0.341126	-1.03836	1
ENSMUSG00000022885	St6gal1	0.509861	-0.515414	1	0.907348	0.422257	1	0.654957	-0.11164	1	0.983478	0.553149	1	0.70268	0.00665867	1	0.944842	0.487017	1	0.636573	-0.147518	1	0.764602	0.133796	1	1.13074	0.708575	0.999268	0.570596	-0.308396	1	0.363712	-0.972031	1	0.412407	-0.780051	1
ENSMUSG00000022781	Pak2	1.19182	-0.0924944	1	1.30042	0.0502582	1	1.15428	-0.147814	1	1.27955	0.0241775	1	1.15174	-0.140151	1	1.30058	0.0502415	1	1.40374	0.169744	1	1.15329	-0.133222	1	1.26179	0.00101184	1	1.55949	0.326301	1	1.16493	-0.11853	1	1.13709	-0.153428	1
ENSMUSG00000060636	Rpl35a	12.3797	-0.186117	1	11.7915	-0.256497	1	15.5229	0.194648	1	15.3142	0.1599	1	18.8068	0.483445	1	15.1001	0.13732	1	12.8114	-0.123049	1	13.8565	-0.00146111	1	12.8922	-0.109596	1	11.0258	-0.3471	1	14.4576	0.062768	1	11.751	-0.247179	1
ENSMUSG00000022831	Hcls1	1.12717	0.0929741	1	0.992773	-0.113716	1	1.08867	0.0354747	1	0.944284	-0.192191	1	0.913783	-0.239354	1	1.08042	0.0211428	1	1.08831	0.0322008	1	1.03555	-0.0438236	1	0.899102	-0.249667	1	1.48226	0.506853	1	0.988348	-0.114053	1	1.13539	0.0937459	1
ENSMUSG00000071552	Tigit	1.75647	-0.175003	1	1.94803	-0.00408473	1	2.05451	0.0864902	1	1.90485	-0.0397417	1	1.52844	-0.379347	1	2.19203	0.185178	1	2.03675	0.0658275	1	1.99449	0.0309705	1	0.993584	-0.988035	1	3.81506	1.04465	0.392022	2.23235	0.201566	1	1.20158	-0.719972	1
ENSMUSG00000052013	Btla	0.692658	0.339304	1	0.677048	0.287567	1	0.593924	0.0796421	1	0.571032	0.0121769	1	0.381178	-0.609535	1	0.286152	-1.05737	0.483364	1.09117	1.06534	0.273592	0.473798	-0.266492	1	0.655278	0.215562	1	0.205929	-1.50573	0.617884	0.458594	-0.3161	1	0.386949	-0.562966	1
ENSMUSG00000022661	Cd200	0.621166	0.317322	1	0.369981	-0.519479	1	0.501612	-0.0439361	1	0.382899	-0.464262	1	0.311805	-0.767834	1	0.366539	-0.532063	1	1.39304	1.66658	0.00244752	0.439753	-0.233996	1	0.380975	-0.434828	1	0.160882	-1.7251	0.415808	0.64045	0.331646	1	0.300395	-0.7927	1
ENSMUSG00000055447	Cd47	0.997034	-0.0200495	1	0.875602	-0.225421	1	0.978811	-0.0515945	1	1.01182	0.00423124	1	0.998074	-0.0171971	1	1.13321	0.185957	1	1.0041	-0.0078354	1	0.83553	-0.282302	1	0.795477	-0.347904	1	1.53803	0.650532	1	0.679984	-0.589773	1	1.14388	0.187226	1
ENSMUSG00000022637	Cblb	0.615601	0.0459194	1	0.647034	0.124417	1	0.450879	-0.470587	1	0.686204	0.218522	1	0.466216	-0.386617	1	0.570504	-0.0769177	1	1.0405	0.891972	0.631353	0.638351	0.0968688	1	0.841194	0.501819	1	0.593119	-0.0140259	1	0.395339	-0.618636	1	0.288515	-1.07372	1
ENSMUSG00000075033	Nxpe3	0.506437	-0.307934	1	0.707639	0.237122	1	0.571037	-0.113972	1	1.05765	0.905831	0.38478	0.831729	0.488662	1	0.619696	0.0227868	1	0.480284	-0.37301	1	0.709279	0.225493	1	0.707091	0.216601	1	0.436527	-0.506329	1	0.311	-1.00201	1	0.369978	-0.739497	1
ENSMUSG00000098274	Rpl24	8.10855	-0.159876	1	6.61464	-0.474014	1	10.7932	0.32694	1	8.08189	-0.158844	1	9.88153	0.158014	1	10.6458	0.282315	1	8.20551	-0.132976	1	8.22763	-0.124604	1	7.13186	-0.333566	1	9.35262	0.0692911	1	8.87141	-0.0114889	1	8.41785	-0.0901192	1
ENSMUSG00000048490	Nrip1	0.802679	0.030803	1	0.956987	0.314552	1	0.675937	-0.256772	1	0.947299	0.29635	1	0.734756	-0.108692	1	0.604099	-0.417887	1	1.12257	0.564511	1	0.788718	0.00181591	1	1.36237	0.808774	0.999268	0.452616	-0.832214	1	0.869747	0.149368	1	0.465018	-0.778611	1
ENSMUSG00000022890	Atp5j	2.66018	0.212698	1	2.30012	-0.0304029	1	2.44092	0.0689657	1	1.96032	-0.282477	1	2.07746	-0.187945	1	2.03426	-0.224509	1	2.40642	0.0409388	1	2.41155	0.0418067	1	1.41113	-0.744036	1	2.35424	0.00603413	1	2.82799	0.283393	1	3.22118	0.476102	1
ENSMUSG00000025613	Cct8	0.957221	0.0722713	1	0.820769	-0.17574	1	0.809827	-0.207962	1	0.795345	-0.224448	1	0.825761	-0.162288	1	0.830261	-0.156919	1	0.905617	-0.018947	1	0.899365	-0.0284485	1	0.508983	-0.856784	1	0.897723	-0.0316715	1	1.93848	1.15412	0.609278	1.01998	0.159648	1
ENSMUSG00000022961	Son	2.19613	0.0663194	1	2.39824	0.205877	1	1.70624	-0.354509	1	2.32875	0.157387	1	1.84025	-0.213152	1	2.21843	0.0794921	1	2.06886	-0.0315111	1	2.06826	-0.0312059	1	3.44097	0.71979	1	2.0121	-0.0732004	1	1.75004	-0.281889	1	1.5444	-0.464564	1
ENSMUSG00000022956	Atp5o	1.39602	0.130217	1	1.21499	-0.0975225	1	1.28741	-0.00543675	1	1.02086	-0.370448	1	1.10997	-0.235264	1	1.1806	-0.142548	1	1.25245	-0.048223	1	1.22421	-0.0806493	1	0.829003	-0.648453	1	1.34819	0.0652026	1	1.74872	0.459785	1	1.81255	0.508319	1
ENSMUSG00000039680	Mrps6	0.891722	-0.0598562	1	0.73419	-0.364425	1	0.968512	0.0792227	1	0.846599	-0.139491	1	0.745945	-0.332131	1	0.827861	-0.174872	1	1.37734	0.637553	1	0.824182	-0.171829	1	0.566892	-0.712868	1	0.890215	-0.0573419	1	1.41795	0.651744	1	0.777293	-0.257491	1
ENSMUSG00000040681	Hmgn1	0.859187	-0.146559	1	0.896959	-0.0728435	1	0.986059	0.0835442	1	0.823685	-0.207027	1	1.02642	0.139763	1	0.5993	-0.700875	0.895759	0.909186	-0.0502157	1	0.922062	-0.0269815	1	0.533366	-0.823813	1	0.493372	-0.964609	1	1.56027	0.775953	1	1.47482	0.679663	1
ENSMUSG00000052397	Ezr	1.024	-0.00843743	1	1.03549	0.00971919	1	1.06693	0.061227	1	0.932827	-0.155822	1	0.884691	-0.23481	1	0.979036	-0.0794402	1	1.10116	0.106186	1	0.922062	-0.164692	1	0.716234	-0.529627	1	1.16693	0.191857	1	0.894785	-0.210186	1	1.33226	0.386587	1
ENSMUSG00000033450	Tagap	0.26071	-0.412179	1	0.122942	-1.54064	0.182313	0.189201	-0.932013	0.456068	0.163411	-1.11004	0.681892	0.190962	-0.860404	1	0.473321	0.559581	0.787146	1.18608	2.17859	4.83311e-06	0.123414	-1.46739	1	0.24992	-0.420084	1	0.348578	0.0598241	1	0.672077	1.06879	0.627199	0.184989	-0.871814	1
ENSMUSG00000057388	Mrpl18	0.72819	0.0921409	1	0.670122	-0.0445364	1	0.659916	-0.0731709	1	0.602388	-0.212586	1	0.640767	-0.112961	1	0.556707	-0.336232	1	0.595895	-0.226103	1	0.731976	0.0913052	1	0.469362	-0.558091	1	0.655327	-0.0759417	1	0.686573	-0.0049632	1	1.16085	0.786515	1
ENSMUSG00000068039	Tcp1	0.662263	-0.00439984	1	0.558146	-0.275214	1	0.538232	-0.350082	1	0.527014	-0.363652	1	0.540064	-0.319585	1	0.530311	-0.354105	1	0.772165	0.238244	1	0.505006	-0.407595	1	0.423645	-0.652612	1	0.562015	-0.252082	1	1.53919	1.30058	0.369426	0.955493	0.547041	1
ENSMUSG00000014769	Psmb1	1.90759	0.118027	1	1.65539	-0.113737	1	1.96945	0.175419	1	1.6124	-0.154807	1	1.64555	-0.120443	1	1.7601	-0.0159497	1	1.77841	0.000442335	1	1.80582	0.0229471	1	1.1795	-0.601479	1	1.8362	0.0489402	1	1.71973	-0.0504957	1	2.09598	0.245598	1
ENSMUSG00000023852	Chd1	0.634437	0.166163	1	0.685129	0.284574	1	0.413496	-0.543671	1	0.565002	-0.0265088	1	0.446821	-0.388193	1	0.470921	-0.313545	1	1.11115	1.07294	0.264447	0.557493	-0.0441228	1	0.740616	0.375335	1	0.358231	-0.709427	1	0.573242	-0.00249843	1	0.320761	-0.858219	1
ENSMUSG00000023845	Lnpep	0.846344	-0.0140311	1	1.14053	0.472197	1	0.737351	-0.245084	1	1.12639	0.449003	1	0.75788	-0.184524	1	0.841659	-0.0222269	1	0.895626	0.0756909	1	0.764602	-0.164457	1	1.23741	0.547319	1	0.681068	-0.341268	1	0.604869	-0.514537	1	0.561755	-0.618711	1
ENSMUSG00000007564	Ppp2r1a	1.03085	0.198027	1	0.97488	0.0996788	1	0.912438	-0.00699643	1	0.840569	-0.136584	1	0.792194	-0.225666	1	0.871654	-0.079197	1	1.02622	0.178641	1	1.01711	0.157306	1	0.621752	-0.565535	1	0.950278	0.0557187	1	0.910598	-0.00912503	1	0.986042	0.109786	1
ENSMUSG00000039218	Srrm2	2.97355	-0.0435537	1	3.61381	0.272684	1	2.27804	-0.485069	1	3.44428	0.19344	1	2.81893	-0.124289	1	3.22566	0.0879992	1	3.09723	0.0224889	1	3.06267	0.0039687	1	4.31874	0.509045	1	3.19512	0.0689612	1	3.09682	0.0208096	1	2.48462	-0.307384	1
ENSMUSG00000055839	Elob	3.15292	0.186782	1	2.82652	0.00296532	1	2.69497	-0.0771709	1	2.34141	-0.29435	1	2.53994	-0.163548	1	2.67255	-0.0861105	1	2.73683	-0.047718	1	3.18324	0.181022	1	2.2889	-0.308858	1	3.19083	0.187684	1	2.98613	0.084986	1	3.43502	0.293692	1
ENSMUSG00000024121	Atp6v0c	1.65288	0.289128	1	1.49724	0.116306	1	1.33013	-0.0775495	1	1.26025	-0.158377	1	1.29869	-0.108881	1	1.1896	-0.249242	1	1.51008	0.127223	1	1.52211	0.133339	1	1.28313	-0.121133	1	1.3793	-0.0149281	1	1.48252	0.0939916	1	1.24061	-0.17255	1
ENSMUSG00000044533	Rps2	12.2692	-0.227647	1	8.99094	-0.704129	1	16.4452	0.266487	1	11.2012	-0.361506	1	14.9771	0.0955022	1	15.1535	0.116555	1	12.4617	-0.191651	1	11.3329	-0.326961	1	7.78104	-0.871906	1	12.7376	-0.153907	1	22.8598	0.738395	1	18.6262	0.417434	1
ENSMUSG00000040048	Ndufb10	1.24447	0.184748	1	1.20864	0.129929	1	1.20654	0.135115	1	1.0486	-0.0971871	1	1.07416	-0.057905	1	0.972437	-0.216215	1	1.04977	-0.0939535	1	1.22847	0.14596	1	0.813764	-0.460424	1	0.976019	-0.201727	1	1.04765	-0.0935529	1	1.21516	0.128534	1
ENSMUSG00000015120	Ube2i	1.801	0.00547579	1	1.75409	-0.0370283	1	1.76194	-0.0315221	1	1.63109	-0.15199	1	1.67017	-0.112516	1	1.71211	-0.0753578	1	1.76057	-0.0306046	1	1.9264	0.10555	1	1.2496	-0.531554	1	2.16655	0.287631	1	2.13747	0.263592	1	1.92117	0.100536	1
ENSMUSG00000015575	Atp6v0e	1.6015	0.0757165	1	1.71311	0.181458	1	1.61889	0.0957182	1	1.56175	0.0321159	1	1.63735	0.10549	1	1.30598	-0.250943	1	1.52649	-0.00427956	1	1.64695	0.109772	1	0.853385	-0.853924	1	1.68497	0.146479	1	1.35206	-0.186745	1	1.27116	-0.276672	1
ENSMUSG00000024208	Uqcc2	0.785983	0.383482	1	0.668967	0.104453	1	0.558449	-0.194121	1	0.522793	-0.286312	1	0.566918	-0.155952	1	0.408532	-0.668675	1	0.560212	-0.175019	1	0.652536	0.061094	1	0.539461	-0.217092	1	0.494445	-0.358151	1	1.1702	0.957563	0.789832	0.656796	0.0705921	1
ENSMUSG00000052146	Rps10	14.9949	-0.276495	1	14.7635	-0.291543	1	20.8911	0.281678	1	19.7492	0.171643	1	23.8822	0.470361	1	20.0024	0.192323	1	16.4574	-0.117767	1	18.2157	0.0383464	1	12.3009	-0.540211	1	15.9145	-0.165942	1	17.7929	0.00318084	1	15.0096	-0.250631	1
ENSMUSG00000002257	Def6	0.748739	-0.120757	1	0.81038	0.00986354	1	0.905191	0.20012	1	0.814038	0.0170046	1	0.782496	-0.0449108	1	0.789468	-0.0317896	1	0.752183	-0.106733	1	0.851134	0.0832842	1	0.758903	-0.0861697	1	1.04573	0.400855	1	0.561382	-0.539063	1	0.858756	0.0960832	1
ENSMUSG00000037805	Rpl10a	7.91548	-0.318503	1	6.30064	-0.662752	1	11.9128	0.371992	1	8.83743	-0.133287	1	11.0034	0.212243	1	11.9524	0.351789	1	8.62656	-0.168977	1	8.00066	-0.275859	1	6.06818	-0.67662	1	9.04051	-0.0938616	1	12.3201	0.375619	1	10.5919	0.143703	1
ENSMUSG00000071172	Srsf3	1.48207	-0.00634543	1	1.24443	-0.283236	1	1.47089	-0.0192642	1	1.26688	-0.254017	1	1.19948	-0.333649	1	1.2016	-0.336967	1	1.48153	-0.00669041	1	1.18733	-0.337679	1	1.06368	-0.491947	1	1.42649	-0.0642514	1	2.4287	0.748016	1	2.68998	0.894245	1
ENSMUSG00000024014	Pim1	0.641715	0.116516	1	0.539676	-0.164487	1	0.244512	-1.43289	0.0270514	0.397974	-0.637448	1	0.373718	-0.722221	1	1.12421	1.04852	0.102428	0.554503	-0.118979	1	0.5504	-0.124501	1	0.569939	-0.0689936	1	1.63027	1.59147	0.0183085	0.453322	-0.414717	1	0.605881	0.0194415	1
ENSMUSG00000042345	Ubash3a	0.61817	-0.285358	1	0.970262	0.450981	1	0.894891	0.338994	1	0.940666	0.39759	1	0.755642	0.0425259	1	0.612497	-0.288671	1	0.520248	-0.534857	1	0.730557	-0.00945182	1	1.15207	0.662446	1	0.537347	-0.473274	1	0.557428	-0.414214	1	0.571938	-0.372219	1
ENSMUSG00000024038	Ndufv3	1.50347	0.225749	1	1.45741	0.16588	1	1.38048	0.0832363	1	1.24216	-0.0901507	1	1.29198	-0.0272719	1	1.12661	-0.244171	1	1.20963	-0.130137	1	1.42991	0.126057	1	1.16121	-0.182741	1	1.3986	0.0941753	1	1.05951	-0.323875	1	1.32038	0.00602201	1
ENSMUSG00000061613	U2af1	0.623307	0.0116647	1	0.517165	-0.284564	1	0.543954	-0.216668	1	0.475157	-0.41541	1	0.535588	-0.22412	1	0.550108	-0.186526	1	0.642995	0.0600651	1	0.544726	-0.190162	1	0.344402	-0.849899	1	0.625296	0.0161169	1	1.13199	0.925502	0.795372	0.979253	0.691053	1
ENSMUSG00000024002	Brd4	0.78427	-0.0407905	1	0.925818	0.228072	1	0.708742	-0.211129	1	0.879161	0.143511	1	0.779512	-0.0476565	1	0.83506	0.0610245	1	0.780729	-0.0454098	1	0.804322	0.00138358	1	1.01492	0.343546	1	0.815137	0.0216087	1	0.727424	-0.149604	1	0.780687	-0.0429354	1
ENSMUSG00000052142	Rasal3	1.0544	-0.378595	1	1.6577	0.358629	1	1.41443	0.106595	1	1.89339	0.576141	1	1.57544	0.267777	1	1.08102	-0.325577	1	1.22248	-0.130292	1	1.4909	0.172977	1	2.09384	0.669854	1	1.12296	-0.255287	1	0.695797	-0.963116	1	0.836693	-0.685142	1
ENSMUSG00000059208	Hnrnpm	0.854478	0.0339196	1	0.788446	-0.0957453	1	0.846065	0.0177406	1	0.770622	-0.131449	1	0.759372	-0.151705	1	0.793067	-0.0860973	1	0.770738	-0.129161	1	0.780207	-0.105463	1	0.627848	-0.419634	1	0.804411	-0.0606501	1	1.03447	0.320425	1	1.1303	0.45023	1
ENSMUSG00000077450	Rab11b	1.24233	0.240105	1	1.21961	0.20011	1	0.958976	-0.195195	1	0.970815	-0.164734	1	0.989123	-0.132722	1	1.01083	-0.100998	1	1.39946	0.415332	1	1.36181	0.353815	1	0.74976	-0.529602	1	1.00712	-0.102257	1	1.05556	-0.0306334	1	0.824813	-0.396273	1
ENSMUSG00000067288	Rps28	6.15002	-0.242168	1	6.00916	-0.27033	1	8.02274	0.203747	1	8.25917	0.237196	1	9.44292	0.445422	1	7.81429	0.147869	1	6.70114	-0.0961507	1	6.70694	-0.0918991	1	6.23581	-0.198824	1	5.50432	-0.391282	1	7.76578	0.12909	1	6.05372	-0.24402	1
ENSMUSG00000041881	Ndufa7	1.74748	0.204288	1	1.72177	0.171784	1	1.52772	-0.021711	1	1.42969	-0.125669	1	1.51874	-0.0293949	1	1.48235	-0.068444	1	1.55932	0.0118153	1	1.84838	0.267423	1	1.14597	-0.440808	1	1.41469	-0.136597	1	1.42059	-0.129116	1	1.36281	-0.189743	1
ENSMUSG00000024308	Tapbp	1.09764	-0.0810776	1	1.17921	0.0364557	1	1.01696	-0.210177	1	1.27352	0.159636	1	1.16815	0.0207931	1	1.40616	0.320355	1	1.13969	-0.0177718	1	1.04548	-0.146422	1	1.00273	-0.204544	1	1.70964	0.607855	1	0.979124	-0.245073	1	1.06241	-0.121607	1
ENSMUSG00000008668	Rps18	9.81665	-0.284551	1	8.99729	-0.411476	1	13.8613	0.296476	1	12.2685	0.0793845	1	14.6451	0.35767	1	13.31	0.210646	1	10.9316	-0.102856	1	10.4661	-0.16488	1	9.27142	-0.341239	1	9.29792	-0.345307	1	13.6181	0.232169	1	10.989	-0.0916222	1
ENSMUSG00000061232	H2-K1	15.1327	-0.143307	1	17.6056	0.103727	1	15.5393	-0.101424	1	17.9167	0.131321	1	17.4969	0.0911538	1	19.3816	0.258421	1	16.3868	-0.0114595	1	16.3815	-0.0124624	1	14.4039	-0.203296	1	22.9783	0.508788	1	15.9124	-0.0561252	1	15.4627	-0.0988239	1
ENSMUSG00000024335	Brd2	0.825368	0.0979382	1	0.924664	0.27836	1	0.638173	-0.331378	1	0.918355	0.265815	1	0.76161	-0.0338422	1	0.728878	-0.10427	1	0.837107	0.114434	1	0.888017	0.198726	1	1.09416	0.501928	1	0.670343	-0.226196	1	0.661535	-0.243627	1	0.668676	-0.225186	1
ENSMUSG00000096727	Psmb9	1.52616	0.0986236	1	1.42625	-0.0140127	1	1.55557	0.133387	1	1.27653	-0.189464	1	1.33002	-0.122433	1	1.45356	0.0162651	1	1.32167	-0.132661	1	1.38026	-0.0627059	1	0.99968	-0.53346	1	1.82977	0.368527	1	0.99362	-0.553896	1	1.9059	0.421062	1
ENSMUSG00000037321	Tap1	0.8472	-0.303069	1	0.973148	-0.0734002	1	0.978048	-0.0692147	1	1.0679	0.0749102	1	0.861566	-0.260184	1	1.2064	0.271645	1	0.944868	-0.117899	1	0.784462	-0.390565	1	1.16121	0.191805	1	1.80617	0.889166	0.655987	0.760369	-0.438158	1	1.35432	0.426472	1
ENSMUSG00000024338	Psmb8	3.92949	0.0344988	1	3.91683	0.0278152	1	3.94691	0.04276	1	3.60166	-0.105664	1	3.80507	-0.0182892	1	3.72298	-0.0531769	1	3.59892	-0.105352	1	4.2429	0.145617	1	3.04476	-0.346438	1	4.41139	0.207862	1	3.57255	-0.113163	1	4.53817	0.245141	1
ENSMUSG00000024339	Tap2	1.57368	0.0941297	1	1.78699	0.296672	1	1.54069	0.0597988	1	1.43331	-0.0590904	1	1.37925	-0.117776	1	1.35037	-0.153468	1	1.49223	0.00483329	1	1.62992	0.137102	1	1.22826	-0.281692	1	1.93917	0.406796	1	1.08191	-0.476953	1	1.44257	-0.0463285	1
ENSMUSG00000034786	Gpsm3	2.26206	0.135429	1	2.46462	0.269167	1	2.27995	0.151772	1	2.25036	0.120899	1	2.24679	0.115803	1	1.92808	-0.125378	1	2.14094	0.040302	1	2.75058	0.417117	1	2.16699	0.0536974	1	1.51122	-0.487658	1	1.01602	-1.07088	1	1.55798	-0.434539	1
ENSMUSG00000007041	Clic1	3.42947	-0.144281	1	3.32867	-0.186444	1	4.37185	0.267735	1	3.12832	-0.283157	1	3.56562	-0.0756917	1	3.81776	0.031717	1	3.22925	-0.23003	1	3.67548	-0.0280928	1	2.0786	-0.862313	1	4.58086	0.309229	1	2.77133	-0.45093	1	6.3049	0.785726	1
ENSMUSG00000024387	Csnk2b	1.51931	0.173012	1	1.14457	-0.285617	1	1.51018	0.166146	1	1.01664	-0.469079	1	1.09057	-0.353681	1	1.2052	-0.203524	1	1.71061	0.351035	1	1.25684	-0.130112	1	0.643087	-1.10351	1	1.51444	0.152301	1	1.70259	0.328359	1	1.63605	0.264523	1
ENSMUSG00000024393	Prrc2a	0.975629	0.00376667	1	1.14804	0.26656	1	0.764434	-0.40196	1	1.14206	0.256724	1	0.847393	-0.215235	1	0.95684	-0.0273464	1	1.0562	0.128362	1	0.853971	-0.19594	1	1.56962	0.704615	0.999268	0.767945	-0.358612	1	1.00943	0.0547891	1	0.926642	-0.0732853	1
ENSMUSG00000024399	Ltb	4.07889	-0.24365	1	5.13298	0.131497	1	3.74664	-0.38774	1	5.73625	0.310646	1	6.28608	0.449914	1	7.08541	0.660476	0.690801	4.04852	-0.242516	1	6.38493	0.453037	1	4.47722	-0.0835017	1	5.49038	0.227522	1	2.61978	-0.881773	1	2.89533	-0.728424	1
ENSMUSG00000019432	Ddx39b	1.22007	-0.149243	1	1.33851	0.00370584	1	1.3061	-0.0374893	1	1.36638	0.0365398	1	1.24274	-0.11203	1	1.13981	-0.250426	1	1.32025	-0.0179499	1	1.2994	-0.0413488	1	1.23436	-0.116246	1	1.15192	-0.224347	1	1.73027	0.392528	1	1.80407	0.450782	1
ENSMUSG00000073411	H2-D1	12.7898	-0.126513	1	14.9089	0.123369	1	13.3818	-0.0527008	1	14.6352	0.092987	1	14.5556	0.0823384	1	15.751	0.21142	1	13.5279	-0.0322749	1	15.1133	0.134886	1	12.0693	-0.200911	1	19.796	0.554588	1	10.9245	-0.352469	1	13.3531	-0.0514902	1
ENSMUSG00000035929	H2-Q4	1.58738	-0.3924	1	2.86461	0.573481	0.998578	1.93321	-0.0721204	1	2.89797	0.589481	0.990072	2.29378	0.201253	1	1.88788	-0.105654	1	1.6107	-0.350066	1	2.34488	0.225852	1	3.37697	0.758966	1	1.60132	-0.350264	1	1.09904	-0.905657	1	1.7871	-0.181507	1
ENSMUSG00000073409	H2-Q6	0.60918	-0.398446	1	0.912543	0.259216	1	0.551583	-0.56633	1	0.844187	0.13221	1	0.731772	-0.093725	1	1.23819	0.764228	0.466407	0.54023	-0.561799	1	0.748998	-0.055085	1	1.1734	0.607533	1	1.10473	0.541466	1	0.673395	-0.214857	1	0.807842	0.0580925	1
ENSMUSG00000060550	H2-Q7	1.67257	-0.36384	1	2.13446	0.034746	1	1.77872	-0.26869	1	2.29679	0.152069	1	2.13489	0.0340725	1	2.76794	0.456259	1	1.8462	-0.19255	1	1.82994	-0.198781	1	2.40167	0.203415	1	3.44503	0.774845	0.885944	1.99383	-0.0705473	1	2.35903	0.181111	1
ENSMUSG00000034595	Ppp1r18	1.6212	-0.381227	1	2.13215	0.0658048	1	2.3654	0.249169	1	2.32393	0.203945	1	2.45714	0.287802	1	2.01266	-0.0265364	1	2.00035	-0.0357946	1	2.41438	0.248635	1	1.42942	-0.526898	1	2.75538	0.456888	1	1.15439	-0.854025	1	1.73109	-0.249796	1
ENSMUSG00000067212	H2-T23	2.25478	-0.172618	1	2.59852	0.0597858	1	2.43978	-0.0433963	1	2.50422	0.000467664	1	2.54591	0.0261278	1	3.03729	0.31148	1	2.47992	-0.0149232	1	2.49666	-0.00483618	1	2.3529	-0.0931904	1	3.77859	0.635148	1	2.02546	-0.31857	1	2.09088	-0.268857	1
ENSMUSG00000056116	H2-T22	1.0955	-0.216789	1	1.21442	-0.0455712	1	1.23553	-0.0190531	1	1.24518	-0.0055949	1	1.28377	0.0421757	1	1.46495	0.255701	1	1.03051	-0.299726	1	1.16747	-0.102123	1	1.03016	-0.283344	1	1.98314	0.714134	1	1.05028	-0.260934	1	1.40693	0.176924	1
ENSMUSG00000097971	Gm26917	0.491881	-0.45669	1	0.563341	-0.228934	1	0.530984	-0.33929	1	0.567414	-0.2166	1	0.452043	-0.560733	1	0.637693	-0.0321858	1	0.483852	-0.458604	1	0.319175	-1.05423	1	2.26757	1.86814	0.569425	0.556653	-0.236141	1	0.799903	0.312849	1	0.879122	0.451628	1
ENSMUSG00000098178	Gm42418	40.6091	-0.270153	1	48.8271	0.0319056	1	43.9412	-0.14371	1	54.7262	0.215005	1	47.4966	-0.012315	1	51.4822	0.11658	1	41.3473	-0.228345	1	41.4616	-0.216481	1	131.476	1.50305	0.940328	36.472	-0.412064	1	34.8676	-0.475771	1	30.2941	-0.679838	1
ENSMUSG00000105361	AY036118	6.23906	-0.283585	1	7.4331	0.00396001	1	6.50723	-0.218777	1	8.82899	0.280844	1	6.87388	-0.118175	1	7.54733	0.0282527	1	6.52844	-0.198729	1	5.31533	-0.498234	1	21.2005	1.56421	0.889766	5.93763	-0.337165	1	5.02608	-0.582683	1	5.30528	-0.498486	1
ENSMUSG00000023944	Hsp90ab1	10.3381	0.104034	1	7.47696	-0.413886	1	8.48201	-0.227507	1	6.9163	-0.533152	1	7.85331	-0.329987	1	7.64152	-0.378515	1	12.9712	0.459294	1	8.33686	-0.230502	1	6.48573	-0.595232	1	8.49458	-0.204616	1	22.2734	1.28273	0.383827	11.2691	0.220452	1
ENSMUSG00000023942	Slc29a1	0.556952	-0.0182656	1	0.434627	-0.408641	1	0.428373	-0.453708	1	0.41124	-0.492708	1	0.393113	-0.552851	1	0.35814	-0.705909	1	1.37448	1.47947	0.0143573	0.594376	0.0822842	1	0.362689	-0.637173	1	0.32391	-0.829031	1	0.943543	0.789116	1	0.675464	0.273254	1
ENSMUSG00000064043	Trerf1	0.916124	0.39486	1	1.1388	0.742197	0.750855	0.953635	0.475246	1	0.946093	0.428453	1	0.610183	-0.268991	1	0.370138	-1.04289	0.503601	0.421765	-0.833714	1	0.692256	-0.070586	1	1.2435	0.795228	0.999268	0.205929	-1.86879	0.298818	0.392704	-0.913268	1	0.532904	-0.457257	1
ENSMUSG00000034165	Ccnd3	1.06253	-0.00230985	1	1.46434	0.52128	1	0.869715	-0.336351	1	1.20839	0.20406	1	1.00553	-0.0880672	1	1.03783	-0.0396655	1	0.964136	-0.15384	1	1.31217	0.316149	1	1.94145	0.888395	0.999268	0.708955	-0.611859	1	0.657581	-0.717959	1	0.867242	-0.303843	1
ENSMUSG00000033475	Tomm6	2.58013	0.360907	1	2.04731	-0.0293656	1	2.17314	0.0704536	1	1.6124	-0.404695	1	1.85815	-0.179382	1	1.62573	-0.392063	1	2.18019	0.0698151	1	2.11932	0.0236963	1	1.66105	-0.335059	1	1.98314	-0.0767515	1	2.62505	0.348351	1	2.54402	0.296889	1
ENSMUSG00000049760	Micos13	1.00089	0.188278	1	0.915429	0.0367144	1	0.929604	0.0650998	1	0.832127	-0.114998	1	0.936907	0.072145	1	0.809864	-0.157892	1	0.897054	0.00416463	1	0.927736	0.0546326	1	0.710138	-0.337247	1	0.831225	-0.111658	1	1.10827	0.324234	1	0.821419	-0.126927	1
ENSMUSG00000057863	Rpl36	9.3282	-0.229647	1	8.99671	-0.278739	1	11.3261	0.0933002	1	11.2621	0.0780518	1	13.6866	0.384931	1	12.5193	0.248755	1	9.66991	-0.161836	1	10.9271	0.0269588	1	11.6182	0.114416	1	9.76341	-0.14341	1	12.0368	0.173475	1	8.10897	-0.416989	1
ENSMUSG00000002379	Ndufa11	1.18197	0.232769	1	1.02336	-0.00920991	1	1.04404	0.024195	1	0.795345	-0.405573	1	0.900356	-0.207797	1	0.922645	-0.173296	1	1.01909	-0.0155842	1	1.11357	0.118333	1	0.694899	-0.573714	1	1.06826	0.0566298	1	1.32966	0.38815	1	1.20497	0.23557	1
ENSMUSG00000034647	Ankrd12	1.58352	0.403295	1	1.65424	0.457809	1	1.05358	-0.284149	1	1.29583	0.0590432	1	0.908561	-0.490737	1	1.18	-0.0899859	1	1.44442	0.229616	1	1.29798	0.0578499	1	2.0085	0.700416	1	0.9299	-0.445607	1	0.890831	-0.50546	1	0.745047	-0.764188	1
ENSMUSG00000024099	Ndufv2	1.04327	0.302133	1	0.736499	-0.268418	1	0.965079	0.172891	1	0.61686	-0.542963	1	0.681048	-0.382668	1	0.824862	-0.0888677	1	0.917036	0.0785257	1	0.827019	-0.0797627	1	0.548605	-0.675775	1	0.954568	0.137602	1	1.0885	0.3354	1	1.04374	0.268509	1
ENSMUSG00000034868	Myl12b	3.33272	-0.348084	1	3.81236	-0.124289	1	4.17158	0.0207581	1	4.92583	0.286853	1	5.73035	0.522582	1	4.47165	0.130529	1	3.92291	-0.0774219	1	4.58903	0.160884	1	2.65769	-0.6449	1	5.25871	0.37342	1	2.61715	-0.679389	1	3.76427	-0.136352	1
ENSMUSG00000024048	Myl12a	2.98382	0.0258788	1	2.53561	-0.234033	1	3.67111	0.386217	1	2.30463	-0.382447	1	2.57426	-0.205583	1	2.50998	-0.249119	1	3.27278	0.16979	1	2.70235	-0.126297	1	1.35932	-1.12738	1	3.70995	0.35734	1	3.14822	0.103535	1	3.6285	0.315054	1
ENSMUSG00000024063	Lbh	1.6944	0.363965	1	1.25655	-0.13411	1	1.00856	-0.503381	1	1.14206	-0.283737	1	0.942874	-0.572078	1	1.53154	0.182362	1	2.13309	0.713703	1	1.08236	-0.349209	1	1.57876	0.210745	1	2.08611	0.652575	1	0.848662	-0.711639	1	0.812933	-0.769127	1
ENSMUSG00000024065	Ehd3	0.709354	0.0302475	1	1.11514	0.776778	0.682322	0.759475	0.147664	1	1.06368	0.692026	0.838497	0.94735	0.487028	1	0.269355	-1.45877	0.119496	0.584476	-0.272708	1	1.05824	0.634646	1	0.893007	0.366425	1	0.0954568	-2.92132	0.016664	0.308365	-1.20757	1	0.359795	-0.973078	1
ENSMUSG00000024073	Birc6	0.62245	-0.125852	1	0.83693	0.356687	1	0.527551	-0.401633	1	0.864689	0.408251	1	0.652702	-0.0443878	1	0.680286	0.0204709	1	0.655841	-0.0370801	1	0.622747	-0.112517	1	1.16731	0.816924	0.999268	0.55129	-0.298385	1	0.538979	-0.328985	1	0.55327	-0.286863	1
ENSMUSG00000024097	Srsf7	1.14815	-0.157485	1	1.27733	0.0180429	1	0.929604	-0.5074	1	1.39773	0.162304	1	1.36806	0.125108	1	0.942442	-0.460136	1	1.34736	0.101564	1	1.30224	0.0456829	1	1.56962	0.318802	1	0.937407	-0.450594	1	1.92926	0.64526	1	1.9025	0.61565	1
ENSMUSG00000024248	Cox7a2l	1.0574	-0.145529	1	0.995659	-0.235344	1	1.37705	0.303659	1	1.30186	0.192252	1	1.45683	0.366634	1	1.45476	0.372984	1	1.03265	-0.174321	1	1.09654	-0.0777093	1	0.996632	-0.216069	1	1.17015	0.0201005	1	0.677348	-0.795307	1	1.03356	-0.165162	1
ENSMUSG00000045817	Zfp36l2	1.30869	-0.10203	1	1.99593	0.590161	0.978428	1.28092	-0.139822	1	2.11288	0.682187	0.856762	1.82831	0.431141	1	1.28498	-0.126855	1	0.962709	-0.569742	1	2.04272	0.581153	1	1.56048	0.166908	1	0.695011	-1.04105	1	0.58642	-1.28277	1	0.945311	-0.57384	1
ENSMUSG00000024290	Rock1	1.02828	0.0277466	1	1.16882	0.23357	1	0.926552	-0.147311	1	1.05041	0.0605451	1	0.97495	-0.0570628	1	1.02943	0.0283315	1	1.13827	0.186324	1	0.930574	-0.124676	1	1.4599	0.540534	1	1.06182	0.0743012	1	0.760369	-0.426935	1	0.889305	-0.191189	1
ENSMUSG00000002477	Snrpd1	0.494878	-0.158866	1	0.413848	-0.433607	1	0.471477	-0.242327	1	0.392547	-0.513655	1	0.415491	-0.418089	1	0.381536	-0.557848	1	0.558785	0.0399584	1	0.469542	-0.221096	1	0.280398	-0.960926	1	0.486937	-0.169559	1	1.09904	1.07959	0.575018	1.14897	1.13232	0.767726
ENSMUSG00000038418	Egr1	0.891294	0.146845	1	0.541985	-0.642834	1	0.579429	-0.566356	1	0.567414	-0.569758	1	0.572886	-0.545719	1	0.661089	-0.332846	1	2.48849	1.88947	0.000269146	0.58019	-0.508948	1	0.621752	-0.397109	1	0.959931	0.247723	1	0.776183	-0.0758447	1	0.414104	-1.00063	1
ENSMUSG00000024359	Hspa9	0.290249	-0.12936	1	0.27763	-0.194333	1	0.183479	-0.875122	0.50468	0.293054	-0.108214	1	0.305091	-0.0431418	1	0.209365	-0.631791	1	0.381801	0.31033	1	0.258177	-0.287897	1	0.216394	-0.530481	1	0.225235	-0.497403	1	1.07269	1.93848	0.00455066	0.305486	-0.0361229	1
ENSMUSG00000037058	Paip2	1.34465	0.284061	1	1.26983	0.178911	1	1.09096	-0.0687759	1	1.03232	-0.15211	1	1.12638	-0.0137246	1	1.12181	-0.0204432	1	1.24888	0.148648	1	1.40579	0.320939	1	0.700995	-0.705412	1	1.1369	0.000710654	1	0.799903	-0.525072	1	0.924945	-0.305918	1
ENSMUSG00000024349	Tmem173	1.25432	0.322607	1	1.29638	0.362963	1	1.01314	-0.0384079	1	0.940063	-0.154614	1	0.859329	-0.290361	1	1.1764	0.203311	1	0.924886	-0.177547	1	1.34196	0.39018	1	0.786333	-0.403779	1	1.16693	0.181179	1	0.593009	-0.831781	1	0.860453	-0.276486	1
ENSMUSG00000091896	Ube2d2a	1.58909	0.0589436	1	1.80892	0.266367	1	1.38964	-0.166126	1	1.59129	0.0584904	1	1.53292	-0.00120956	1	1.60713	0.0743788	1	1.48296	-0.0530514	1	1.94059	0.354568	1	1.32884	-0.211636	1	1.4104	-0.127895	1	1.20315	-0.364552	1	1.37299	-0.16564	1
ENSMUSG00000014294	Ndufa2	1.66272	0.265084	1	1.53937	0.128832	1	1.47089	0.0590087	1	1.30789	-0.131378	1	1.35837	-0.0701387	1	1.27659	-0.169683	1	1.32167	-0.113088	1	1.59162	0.170525	1	1.32884	-0.0991955	1	1.22914	-0.22002	1	1.25718	-0.18419	1	1.59701	0.174201	1
ENSMUSG00000024425	Ndfip1	3.55362	0.106615	1	3.047	-0.143646	1	3.07605	-0.135691	1	2.62542	-0.376596	1	2.5847	-0.394192	1	3.48602	0.0709638	1	4.75289	0.565402	1	3.07401	-0.122906	1	1.85611	-0.858835	1	5.26192	0.705029	1	3.84138	0.213243	1	2.96322	-0.176971	1
ENSMUSG00000024480	Ap3s1	0.812953	0.331608	1	0.735922	0.155435	1	0.720567	0.128806	1	0.543898	-0.324223	1	0.53708	-0.337701	1	0.504515	-0.441428	1	0.748615	0.179198	1	0.766021	0.206363	1	0.286494	-1.22676	1	0.522331	-0.371716	1	0.540297	-0.317584	1	1.03356	0.656645	1
ENSMUSG00000034484	Snx2	1.12161	0.144397	1	1.17978	0.220558	1	1.01123	-0.0294579	1	0.840569	-0.318931	1	0.738486	-0.511506	1	0.923845	-0.170811	1	1.16681	0.198101	1	1.24124	0.282695	1	0.688804	-0.586126	1	1.44472	0.52222	1	0.618047	-0.760069	1	1.19988	0.229636	1
ENSMUSG00000024590	Lmnb1	0.383145	-0.503442	1	0.40923	-0.384172	1	0.315081	-0.824773	0.600166	0.347926	-0.633495	1	0.330454	-0.701044	1	0.313148	-0.79516	0.891837	0.383228	-0.477578	1	0.306408	-0.789159	1	0.256016	-1.02952	1	0.497663	-0.0715489	1	0.631225	0.288477	1	2.32509	2.33784	0.00037226
ENSMUSG00000024608	Rps14	8.48656	-0.226636	1	8.13208	-0.286033	1	10.6838	0.158664	1	10.5318	0.125167	1	11.8426	0.307901	1	11.8774	0.31998	1	9.31808	-0.0693606	1	9.12558	-0.098804	1	8.33574	-0.231623	1	9.44165	-0.0479043	1	10.1813	0.0660108	1	8.23965	-0.250373	1
ENSMUSG00000032688	Malt1	1.95468	0.384867	1	2.76822	0.95748	0.309693	0.885736	-0.919821	0.337729	1.81078	0.241511	1	0.939891	-0.775371	1	0.83686	-0.964653	0.469166	2.27296	0.603303	1	2.0796	0.436231	1	3.15143	1.04203	0.999268	1.14548	-0.464926	1	0.564017	-1.50516	1	0.544784	-1.54586	1
ENSMUSG00000024516	Sec11c	1.51374	0.107097	1	1.35929	-0.0696571	1	1.41748	-0.00280251	1	1.24397	-0.209328	1	1.31958	-0.11416	1	1.45656	0.0406521	1	1.11757	-0.371739	1	1.2157	-0.232805	1	1.1155	-0.354228	1	1.8909	0.43991	1	1.12013	-0.355821	1	2.2623	0.700926	1
ENSMUSG00000024513	Mbd2	1.07024	-0.195263	1	1.28426	0.10261	1	1.17831	-0.0375231	1	1.37603	0.213239	1	1.29571	0.113921	1	1.1944	-0.0137707	1	1.06833	-0.187445	1	1.21996	0.0186064	1	1.15512	-0.0623054	1	1.46188	0.296116	1	0.921141	-0.402245	1	1.29492	0.107447	1
ENSMUSG00000062328	Rpl17	11.5684	-0.245072	1	10.2394	-0.428052	1	16.4323	0.349651	1	14.1275	0.0812299	1	16.6607	0.340134	1	16.2069	0.303181	1	12.4403	-0.119474	1	12.3344	-0.128504	1	10.9416	-0.30366	1	12.67	-0.0889545	1	13.2307	-0.0232161	1	12.1057	-0.155884	1
ENSMUSG00000025428	Atp5a1	2.40932	0.141767	1	2.04904	-0.123434	1	2.42262	0.154155	1	1.89339	-0.247317	1	1.92603	-0.216565	1	2.07025	-0.106664	1	2.1859	-0.0201441	1	2.0867	-0.0895548	1	1.61229	-0.466264	1	2.01961	-0.140037	1	2.74366	0.324352	1	2.86139	0.383627	1
ENSMUSG00000033016	Nfatc1	2.53646	0.353111	1	1.6502	-0.35046	1	1.88362	-0.149878	1	1.60034	-0.396838	1	1.12041	-0.931237	1	1.44396	-0.556516	1	5.03406	1.48266	0.0129242	1.39444	-0.58198	1	2.36205	0.199843	1	1.75147	-0.245859	1	2.14406	0.0603134	1	1.55628	-0.416683	1
ENSMUSG00000024646	Cyb5a	0.69437	-0.394483	1	0.758432	-0.242684	1	0.845684	-0.0743835	1	0.7459	-0.267752	1	0.863804	-0.0355336	1	1.28019	0.604002	0.777543	0.650132	-0.475173	1	0.890854	0.0122128	1	0.481553	-0.883768	1	2.06573	1.33669	0.0976185	0.743238	-0.259569	1	0.818025	-0.114749	1
ENSMUSG00000060803	Gstp1	2.3374	0.109006	1	2.36822	0.125693	1	2.09571	-0.0742701	1	2.02545	-0.124046	1	2.21322	0.0162511	1	1.97787	-0.161654	1	2.15878	-0.0226919	1	2.61298	0.26557	1	1.23741	-0.836031	1	2.89481	0.428191	1	2.05313	-0.0978079	1	1.92796	-0.190682	1
ENSMUSG00000058216	Gstp3	1.31639	0.336396	1	1.32581	0.333643	1	1.2279	0.22185	1	0.983478	-0.146967	1	1.04581	-0.0487563	1	1.05762	-0.0318893	1	0.991969	-0.131364	1	1.46253	0.459792	1	0.6248	-0.797107	1	0.83766	-0.382939	1	0.596962	-0.881536	1	0.848573	-0.356795	1
ENSMUSG00000024856	Cdk2ap2	4.75057	0.200324	1	5.71422	0.495513	1	4.53816	0.125511	1	3.9514	-0.103403	1	3.92591	-0.111663	1	3.40383	-0.338046	1	3.93076	-0.110103	1	5.84446	0.493205	1	2.50225	-0.766253	1	4.55726	0.117834	1	2.80823	-0.608891	1	4.43634	0.0743981	1
ENSMUSG00000024845	Tmem134	0.961502	0.146029	1	1.00951	0.219166	1	0.87353	-0.0149006	1	0.874337	-0.0124814	1	0.909307	0.0490688	1	0.887251	0.0108712	1	0.766456	-0.217323	1	1.15754	0.412174	1	0.627848	-0.494486	1	0.913811	0.0554274	1	0.587738	-0.604676	1	0.85027	-0.05302	1
ENSMUSG00000024835	Coro1b	1.64988	0.0432481	1	1.54861	-0.0598331	1	1.89011	0.278768	1	1.38989	-0.230255	1	1.35986	-0.259841	1	1.8153	0.19481	1	1.55432	-0.0529518	1	1.57885	-0.0276828	1	1.1795	-0.454534	1	2.26951	0.530539	1	1.19392	-0.446023	1	1.65132	0.0392908	1
ENSMUSG00000045826	Ptprcap	7.02333	0.14044	1	7.07177	0.145727	1	7.00502	0.138841	1	5.81464	-0.166712	1	5.65203	-0.2077	1	6.19636	-0.0661772	1	6.50846	0.011673	1	6.68566	0.0506985	1	4.88258	-0.413314	1	9.09628	0.526628	1	5.73374	-0.180157	1	6.0079	-0.109438	1
ENSMUSG00000040247	Tbc1d10c	1.45852	-0.239163	1	1.90936	0.199928	1	1.86035	0.1679	1	1.88555	0.178659	1	1.76416	0.0702037	1	1.91908	0.207236	1	1.32167	-0.378561	1	1.82852	0.121018	1	1.89878	0.17263	1	2.12579	0.354614	1	0.900056	-0.935647	1	1.21516	-0.487074	1
ENSMUSG00000040385	Ppp1ca	3.46971	0.0788066	1	3.1128	-0.0980754	1	3.79127	0.233338	1	2.83466	-0.245206	1	2.99348	-0.156615	1	2.92451	-0.196255	1	3.32916	0.00882336	1	3.379	0.0300576	1	2.02679	-0.720026	1	4.03064	0.301242	1	2.97427	-0.16169	1	4.28699	0.386612	1
ENSMUSG00000024858	Grk2	1.02058	0.0864843	1	1.0453	0.12165	1	1.04023	0.12089	1	0.978654	0.0156599	1	0.878723	-0.152181	1	1.00903	0.0645038	1	0.800711	-0.296713	1	1.00859	0.0600766	1	1.25874	0.384611	1	0.943843	-0.0401157	1	0.581149	-0.762256	1	1.03356	0.0961696	1
ENSMUSG00000024870	Rab1b	1.01459	0.192514	1	0.918892	0.0249755	1	1.03069	0.223793	1	0.75193	-0.291814	1	0.744453	-0.301923	1	0.818863	-0.157969	1	0.945582	0.0694582	1	0.892273	-0.0205726	1	0.65223	-0.477412	1	1.00605	0.162251	1	0.848662	-0.0959818	1	1.05732	0.233223	1
ENSMUSG00000024853	Sf3b2	1.65074	0.0625527	1	1.71484	0.121386	1	1.4747	-0.126831	1	1.60757	0.0174059	1	1.49935	-0.0916355	1	1.49615	-0.0967677	1	1.50008	-0.0911876	1	1.6356	0.0419279	1	1.63362	0.0382957	1	1.40075	-0.192682	1	1.75794	0.15115	1	1.82443	0.204928	1
ENSMUSG00000024844	Banf1	0.874599	-0.101332	1	0.801145	-0.236389	1	0.770919	-0.312889	1	0.771225	-0.295	1	0.956301	0.0439837	1	0.619096	-0.636012	0.983688	0.879212	-0.0873856	1	0.977386	0.0751335	1	0.521174	-0.843187	1	0.759364	-0.306429	1	1.87523	1.07909	0.742704	1.92796	1.10576	1
ENSMUSG00000024914	Drap1	1.40073	0.242247	1	1.37834	0.205938	1	1.19815	-0.0208662	1	1.22648	0.0175581	1	1.22335	0.0131731	1	0.920246	-0.434438	1	1.24389	0.0393597	1	1.50509	0.325297	1	1.08502	-0.164016	1	0.895578	-0.458463	1	1.3178	0.12483	1	1.00132	-0.285324	1
ENSMUSG00000056201	Cfl1	8.72843	-0.0249918	1	7.50351	-0.264069	1	11.346	0.429721	1	7.03931	-0.362853	1	7.78468	-0.201629	1	7.7477	-0.212787	1	8.91059	0.00841964	1	7.39352	-0.272396	1	4.94963	-0.855202	1	10.8553	0.310369	1	9.63047	0.124671	1	13.2157	0.599873	1
ENSMUSG00000056917	Sipa1	1.04455	0.3913	1	1.09378	0.450326	1	0.835384	0.0122072	1	0.792933	-0.0713495	1	0.67135	-0.327148	1	0.698283	-0.271738	1	0.702942	-0.2573	1	1.00859	0.295209	1	1.01797	0.301649	1	0.785106	-0.0831715	1	0.492856	-0.775276	1	0.780687	-0.0896711	1
ENSMUSG00000092341	Malat1	34.2789	-0.0176799	1	46.4225	0.476743	1	23.1676	-0.662146	0.815746	47.6483	0.517207	1	30.2361	-0.211983	1	27.4532	-0.367073	1	34.0409	-0.0280041	1	30.2238	-0.206101	1	90.4984	1.42648	0.971091	21.9797	-0.686735	1	18.834	-0.910062	1	13.8385	-1.35552	1
ENSMUSG00000038274	Fau	23.0538	-0.206782	1	22.727	-0.222181	1	28.7033	0.160568	1	27.6284	0.0886471	1	33.6936	0.40108	1	28.4874	0.137893	1	25.176	-0.0588495	1	29.0705	0.15904	1	25.117	-0.0619863	1	24.7083	-0.0862437	1	20.895	-0.337025	1	20.2911	-0.378008	1
ENSMUSG00000024953	Prdx5	1.11005	0.289747	1	1.03664	0.166241	1	0.968512	0.0600431	1	0.807405	-0.231788	1	0.906323	-0.0483921	1	0.851857	-0.14752	1	0.960568	0.0424902	1	1.09513	0.238359	1	0.731473	-0.358439	1	0.950278	0.0248819	1	0.884242	-0.0837218	1	0.711104	-0.405783	1
ENSMUSG00000038812	Trmt112	1.62976	0.154454	1	1.48339	-0.00322103	1	1.52505	0.0437744	1	1.40979	-0.0840423	1	1.62467	0.139353	1	1.29218	-0.22158	1	1.49794	0.0120847	1	1.77603	0.268047	1	0.993584	-0.589899	1	1.12081	-0.426951	1	1.58663	0.098128	1	1.53592	0.0483753	1
ENSMUSG00000024965	Fermt3	1.27401	0.0693193	1	1.32754	0.132892	1	1.32021	0.131765	1	1.21804	-0.00546634	1	1.1398	-0.108738	1	1.15781	-0.0860484	1	1.04906	-0.237955	1	1.2767	0.0653074	1	1.25874	0.0425347	1	1.54876	0.36301	1	0.913234	-0.436534	1	1.12351	-0.125668	1
ENSMUSG00000035885	Cox8a	5.78185	0.266459	1	5.31364	0.118098	1	5.02108	0.0288703	1	4.26254	-0.23245	1	4.48313	-0.150333	1	4.23949	-0.241082	1	5.1147	0.0552808	1	5.97213	0.286187	1	3.06304	-0.701493	1	4.63019	-0.0982446	1	4.45547	-0.155329	1	5.7686	0.231588	1
ENSMUSG00000060675	Plaat3	1.13873	0.36907	1	0.872716	-0.0769883	1	0.846447	-0.132767	1	0.677762	-0.472649	1	0.73401	-0.342518	1	1.06542	0.243067	1	0.830685	-0.152285	1	1.0015	0.134562	1	0.518127	-0.829706	1	1.77507	1.03201	0.412052	0.673395	-0.459987	1	0.848573	-0.113393	1
ENSMUSG00000071659	Hnrnpul2	0.991469	0.111129	1	1.10129	0.277179	1	0.750702	-0.352924	1	0.968403	0.0685043	1	0.76161	-0.305588	1	0.886051	-0.0730428	1	0.970559	0.0708907	1	0.876668	-0.0847531	1	1.08197	0.226088	1	0.951351	0.0383693	1	0.900056	-0.04547	1	1.0081	0.124156	1
ENSMUSG00000071655	Ubxn1	1.14558	0.25895	1	1.05742	0.11827	1	0.871623	-0.200815	1	0.911722	-0.118409	1	0.97122	-0.0178154	1	0.947241	-0.0579203	1	1.03978	0.0892204	1	1.20436	0.30727	1	0.807668	-0.286367	1	0.952423	-0.0470781	1	1.00548	0.0350471	1	0.799356	-0.306153	1
ENSMUSG00000071644	Eef1g	1.55998	-0.0210479	1	1.27502	-0.339436	1	1.51971	-0.0655731	1	1.40678	-0.183849	1	1.63287	0.0514298	1	1.60833	0.0283954	1	1.61284	0.0322528	1	1.38735	-0.195173	1	1.2557	-0.337633	1	1.32996	-0.261344	1	2.86094	0.909579	0.998121	1.51046	-0.0676293	1
ENSMUSG00000024661	Fth1	8.72287	0.177187	1	8.56382	0.140004	1	6.95925	-0.201977	1	7.82742	-0.00463301	1	8.56196	0.135874	1	7.54554	-0.0629738	1	7.35056	-0.102978	1	9.65045	0.310675	1	10.8349	0.472104	1	8.37017	0.0972658	1	6.03156	-0.396114	1	6.28962	-0.331047	1
ENSMUSG00000036372	Tmem258	1.6533	0.0939122	1	1.59421	0.031618	1	1.68984	0.133334	1	1.44296	-0.126842	1	1.45459	-0.11206	1	1.40316	-0.171055	1	1.64424	0.0794683	1	1.68808	0.115308	1	0.938724	-0.745982	1	1.58308	0.0191222	1	1.59585	0.0309033	1	1.76334	0.179602	1
ENSMUSG00000024669	Cd5	2.19913	-0.295184	1	2.93907	0.177612	1	2.90782	0.170658	1	2.70984	0.0463484	1	2.27961	-0.223505	1	2.80993	0.104485	1	2.25726	-0.239513	1	2.72647	0.0521118	1	2.65769	0.0118968	1	3.51689	0.444903	1	2.16251	-0.295708	1	2.84272	0.11391	1
ENSMUSG00000024670	Cd6	1.14301	-0.0727836	1	1.30215	0.13899	1	1.24812	0.0750594	1	1.20478	0.0138744	1	0.954064	-0.347682	1	1.31138	0.14975	1	0.894199	-0.448422	1	1.02987	-0.221959	1	1.59095	0.421355	1	1.55198	0.401958	1	1.13594	-0.0755936	1	1.33735	0.168712	1
ENSMUSG00000075010	AW112010	2.04501	-0.491709	1	1.77776	-0.692611	1	1.89087	-0.626124	0.901571	1.86445	-0.616827	1	2.13116	-0.402961	1	5.99899	1.30626	0.0123958	1.76556	-0.691827	1	2.01719	-0.47186	1	1.28008	-1.12636	1	10.1141	2.10324	0.000103769	2.20599	-0.339666	1	2.64246	-0.0687863	1
ENSMUSG00000058470	Gm8369	0.976057	0.336801	1	0.939671	0.260265	1	0.544716	-0.632588	0.884519	0.830318	0.0597376	1	0.713869	-0.17654	1	1.03723	0.420457	1	1.14326	0.569916	1	1.09513	0.475477	1	0.682708	-0.230563	1	0.50088	-0.703809	1	0.408517	-0.998279	1	0.510841	-0.662644	1
ENSMUSG00000024677	Ms4a6b	1.78559	-0.270589	1	2.01671	-0.0684982	1	2.44474	0.257439	1	2.5	0.276502	1	2.54367	0.297894	1	2.414	0.219872	1	1.93755	-0.129671	1	2.06826	-0.0271825	1	2.04508	-0.0443645	1	1.88983	-0.164212	1	1.08982	-0.980692	1	2.07391	-0.0231412	1
ENSMUSG00000052085	Dock8	0.727334	-0.0666751	1	0.978343	0.416497	1	0.67937	-0.182182	1	0.959358	0.382102	1	0.680302	-0.166194	1	0.83566	0.158071	1	0.710078	-0.100176	1	0.675233	-0.170951	1	1.26179	0.754146	0.999268	0.687504	-0.146163	1	0.498128	-0.62452	1	0.51763	-0.562379	1
ENSMUSG00000024789	Jak2	0.839495	0.16842	1	1.04126	0.515354	1	0.622533	-0.331303	1	0.798963	0.0814216	1	0.501275	-0.638157	1	0.451724	-0.808434	0.864141	1.40374	0.996542	0.38628	0.706442	-0.107589	1	1.25874	0.74641	0.999268	0.477284	-0.698046	1	0.74192	-0.0343776	1	0.444652	-0.789716	1
ENSMUSG00000024811	Tnks2	0.758157	-0.071032	1	1.08859	0.520521	1	0.647328	-0.335085	1	0.996744	0.37242	1	0.700442	-0.189373	1	0.743875	-0.0981536	1	0.77502	-0.0324988	1	0.801485	0.0195125	1	1.40199	0.845088	0.999268	0.645674	-0.307625	1	0.507352	-0.66284	1	0.534601	-0.580034	1
ENSMUSG00000025204	Ndufb8	1.17683	0.277093	1	0.963913	-0.0563328	1	0.976141	-0.0383652	1	0.783888	-0.380939	1	0.788464	-0.365367	1	0.875253	-0.208559	1	1.03407	0.0549052	1	1.03129	0.0485064	1	0.646134	-0.635237	1	1.12189	0.177934	1	1.13199	0.189518	1	1.39336	0.499979	1
ENSMUSG00000056209	Npm3	0.370302	-0.216476	1	0.335927	-0.361348	1	0.436765	0.0570501	1	0.42752	0.0198557	1	0.472183	0.175568	1	0.29695	-0.551164	1	0.405351	-0.0634856	1	0.365988	-0.211812	1	0.24992	-0.75571	1	0.268137	-0.681198	1	1.00943	1.34998	0.218784	0.554967	0.411087	1
ENSMUSG00000025223	Ldb1	0.87203	-0.329511	1	1.3564	0.391044	1	1.03183	-0.0551786	1	1.44055	0.488021	1	1.31585	0.331733	1	1.07922	0.0195407	1	0.816412	-0.413702	1	1.33061	0.334392	1	1.42332	0.42495	1	0.943843	-0.184804	1	0.67603	-0.679866	1	0.66019	-0.709018	1
ENSMUSG00000015176	Nolc1	0.27869	-0.183713	1	0.274167	-0.202326	1	0.182335	-0.873185	0.515389	0.295465	-0.0834301	1	0.300616	-0.0544755	1	0.208165	-0.629113	1	0.344691	0.159917	1	0.292223	-0.0923979	1	0.323067	0.0613656	1	0.181261	-0.809111	1	1.0437	1.90485	0.00606555	0.303789	-0.0332459	1
ENSMUSG00000071528	Atp5md	1.66572	0.235322	1	1.49378	0.0494107	1	1.43923	-0.0107095	1	1.1903	-0.30966	1	1.28526	-0.185812	1	1.14461	-0.370943	1	1.71703	0.268671	1	1.48239	0.0344252	1	0.841194	-0.79441	1	1.3911	-0.0616682	1	1.94902	0.450306	1	1.45785	0.00914311	1
ENSMUSG00000024975	Pdcd4	1.20808	-0.0836585	1	1.62018	0.394613	1	1.42855	0.20085	1	1.70888	0.480214	1	1.50159	0.262591	1	1.35037	0.09727	1	0.883494	-0.56166	1	1.42849	0.175987	1	1.46295	0.206241	1	0.831225	-0.639536	1	0.57456	-1.17879	1	0.717893	-0.844273	1
ENSMUSG00000025085	Ablim1	1.45424	0.0743962	1	2.06289	0.646939	0.930166	1.29351	-0.122286	1	1.68837	0.312059	1	1.37851	-0.0140748	1	1.23099	-0.193476	1	1.01837	-0.482748	1	1.56892	0.180961	1	2.15785	0.646654	1	1.13583	-0.307047	1	0.719518	-0.981148	1	0.992831	-0.500479	1
ENSMUSG00000024991	Eif3a	1.08779	0.0560336	1	1.00028	-0.0802479	1	0.880396	-0.297364	1	1.01725	-0.0532081	1	0.848885	-0.33194	1	0.902849	-0.241572	1	1.38019	0.431323	1	0.951852	-0.149734	1	1.02101	-0.043807	1	0.949206	-0.155922	1	1.52733	0.567242	1	1.21516	0.215605	1
ENSMUSG00000031167	Rbm3	3.53264	-0.0992439	1	2.88308	-0.415801	1	4.49315	0.311699	1	2.94079	-0.383289	1	3.37316	-0.165369	1	3.19806	-0.252291	1	3.76877	0.00720159	1	3.22296	-0.228258	1	1.99936	-0.922211	1	3.74641	-0.00246725	1	4.88903	0.401228	1	6.65451	0.864871	1
ENSMUSG00000031059	Ndufb11	1.90374	0.196938	1	1.84702	0.139803	1	1.78406	0.0891586	1	1.53039	-0.160279	1	1.62616	-0.06313	1	1.47455	-0.2189	1	1.71846	0.0230946	1	2.05549	0.291946	1	1.21912	-0.48211	1	1.53589	-0.148444	1	1.43113	-0.252959	1	1.94323	0.205222	1
ENSMUSG00000016319	Slc25a5	2.2689	0.0105111	1	1.98555	-0.202192	1	2.34289	0.0654	1	1.6944	-0.449109	1	2.01032	-0.178564	1	1.85009	-0.312304	1	2.41926	0.110578	1	2.12784	-0.0876693	1	0.911293	-1.32247	1	2.1644	-0.0626752	1	3.85851	0.821251	1	3.30095	0.572069	1
ENSMUSG00000050379	2022-09-06	0.948231	-0.166525	1	1.23231	0.260381	1	1.20387	0.236805	1	1.30849	0.356732	1	1.14876	0.142593	1	0.978436	-0.110328	1	0.99411	-0.0838003	1	1.10364	0.0764733	1	0.883863	-0.250612	1	0.750784	-0.504618	1	0.707657	-0.587926	1	1.05223	0.00473016	1
ENSMUSG00000079641	Rpl39	10.3633	-0.246239	1	8.73236	-0.505777	1	13.8548	0.242074	1	12.1798	0.018798	1	14.1498	0.25421	1	16.2081	0.482737	1	10.871	-0.159243	1	10.1257	-0.260124	1	8.01572	-0.598848	1	14.9621	0.332977	1	11.6678	-0.0479356	1	11.3641	-0.0872866	1
ENSMUSG00000016427	Ndufa1	1.29542	0.257949	1	1.17459	0.0885508	1	1.19548	0.124299	1	0.942475	-0.260641	1	0.960777	-0.226272	1	0.938843	-0.266824	1	1.07404	-0.0537289	1	1.1845	0.0954404	1	0.972249	-0.196406	1	1.13261	0.0285243	1	1.103	-0.0117351	1	1.25249	0.1782	1
ENSMUSG00000005696	Sh2d1a	3.08271	0.051944	1	4.18292	0.549668	1	3.53684	0.290542	1	3.06561	0.0406072	1	2.75477	-0.126947	1	3.43262	0.222533	1	1.69277	-0.87326	1	3.46128	0.220541	1	2.06946	-0.540366	1	2.25986	-0.42315	1	1.77507	-0.778116	1	3.33659	0.16361	1
ENSMUSG00000031101	Sash3	1.0377	-0.235439	1	1.45106	0.311213	1	1.36713	0.227886	1	1.4719	0.332824	1	1.31361	0.145362	1	1.1824	-0.0198597	1	0.799284	-0.623592	1	1.32351	0.150684	1	1.29227	0.111519	1	1.27955	0.101304	1	0.743238	-0.711561	1	1.15915	-0.0484408	1
ENSMUSG00000025630	Hprt	0.725621	0.123194	1	0.587583	-0.21806	1	0.623296	-0.132034	1	0.557766	-0.298699	1	0.604961	-0.167924	1	0.584902	-0.224383	1	0.694378	0.0466695	1	0.547563	-0.309847	1	0.356593	-0.923987	1	0.756147	0.175788	1	0.956721	0.532533	1	1.0726	0.699562	1
ENSMUSG00000031132	Cd40lg	1.12546	0.0653221	1	1.57054	0.610136	0.944433	1.04251	-0.0632418	1	1.53944	0.57319	1	1.40014	0.406764	1	0.404332	-1.51105	0.0956619	1.72702	0.750491	1	1.38167	0.368659	1	0.987488	-0.134525	1	0.1641	-2.78065	0.0248028	0.693162	-0.665175	1	0.666979	-0.716197	1
ENSMUSG00000002015	Bcap31	0.817662	-0.0517028	1	0.846743	0.00611881	1	0.818982	-0.0499717	1	0.865895	0.0417691	1	0.887675	0.079874	1	0.815863	-0.0529963	1	0.825689	-0.0333872	1	0.929155	0.14567	1	0.515079	-0.718304	1	1.07898	0.377725	1	0.952768	0.184142	1	0.887608	0.0763045	1
ENSMUSG00000002014	Ssr4	1.46837	0.171077	1	1.25886	-0.0829888	1	1.33929	0.0169273	1	1.06006	-0.352765	1	1.07864	-0.319929	1	1.165	-0.205019	1	1.63639	0.332799	1	1.29514	-0.0357159	1	0.990536	-0.427578	1	1.52409	0.212618	1	1.6657	0.345226	1	1.30511	-0.024152	1
ENSMUSG00000031389	Arhgap4	0.729902	-0.374698	1	1.17978	0.408252	1	0.866282	-0.097174	1	1.19935	0.433077	1	0.936907	0.0325167	1	0.931044	0.0231569	1	0.782157	-0.248607	1	0.968875	0.081784	1	1.57571	0.798225	0.999268	1.06075	0.221644	1	0.378208	-1.31353	1	0.704316	-0.392334	1
ENSMUSG00000008682	Rpl10	8.20873	-0.141377	1	6.99558	-0.388249	1	11.0397	0.364993	1	8.98517	0.00755292	1	10.2396	0.212596	1	9.75856	0.139857	1	9.04119	0.0170303	1	7.71411	-0.22254	1	5.10507	-0.823355	1	7.94008	-0.181227	1	9.71349	0.123946	1	9.2206	0.0442551	1
ENSMUSG00000031207	Msn	2.91019	-0.0690346	1	3.01006	-0.0127501	1	2.94711	-0.0490184	1	3.18017	0.0750466	1	2.90769	-0.0665471	1	3.31144	0.140043	1	3.56252	0.253408	1	2.6754	-0.189422	1	2.36205	-0.369353	1	3.77859	0.335972	1	2.46692	-0.311337	1	2.7969	-0.122433	1
ENSMUSG00000031304	Il2rg	2.444	-0.410272	1	2.61065	-0.293351	1	2.82772	-0.176546	1	2.97516	-0.0863262	1	3.34482	0.0981584	1	3.81956	0.315115	1	3.7495	0.279643	1	2.6371	-0.262785	1	2.07555	-0.608892	1	5.66091	0.915483	0.613422	3.77417	0.27718	1	2.37431	-0.41691	1
ENSMUSG00000031311	Nono	0.974773	-0.0514847	1	0.993927	-0.0184829	1	0.947151	-0.100823	1	0.947902	-0.09363	1	0.872756	-0.219755	1	0.937643	-0.110904	1	1.06333	0.0878754	1	0.939085	-0.102408	1	0.734521	-0.458819	1	0.936335	-0.108242	1	1.20842	0.278141	1	1.47312	0.573728	1
ENSMUSG00000031320	Rps4x	13.6284	-0.324358	1	11.9012	-0.524997	1	19.4599	0.273084	1	16.5521	-0.00548899	1	21.7876	0.429035	1	20.1632	0.312551	1	15.0908	-0.14989	1	15.4226	-0.112397	1	10.39	-0.690276	1	15.6463	-0.091517	1	17.6242	0.0885519	1	16.4623	-0.0147929	1
ENSMUSG00000031229	Atrx	0.91912	-0.117631	1	1.00951	0.0364099	1	0.831188	-0.286968	1	1.09805	0.171065	1	0.829491	-0.269274	1	1.26219	0.397785	1	0.891344	-0.15877	1	0.822763	-0.2719	1	1.50562	0.622535	1	1.14226	0.223642	1	0.884242	-0.164884	1	0.857059	-0.209586	1
ENSMUSG00000031231	Cox7b	1.43155	0.153502	1	1.22538	-0.102001	1	1.43579	0.161738	1	1.03473	-0.36708	1	1.16218	-0.181748	1	1.23999	-0.0828243	1	1.32096	0.0174251	1	1.15329	-0.186906	1	0.755855	-0.799277	1	1.44151	0.15019	1	1.725	0.421541	1	1.48331	0.189507	1
ENSMUSG00000079435	Rpl36a	4.13797	-0.248722	1	3.50183	-0.501375	1	5.41703	0.202853	1	4.88845	0.0246246	1	6.14286	0.384964	1	5.9828	0.350998	1	4.31042	-0.172421	1	4.40036	-0.135583	1	3.48669	-0.475299	1	4.06818	-0.255717	1	5.84575	0.293436	1	4.86063	0.0132395	1
ENSMUSG00000041133	Smc1a	0.555668	-0.268077	1	0.640685	-0.032964	1	0.524881	-0.366569	1	0.652436	-0.00388816	1	0.558713	-0.244149	1	0.5963	-0.146507	1	0.758606	0.234032	1	0.587283	-0.160455	1	0.737569	0.178068	1	0.523404	-0.336554	1	0.716882	0.138972	1	1.05223	0.716323	1
ENSMUSG00000025283	Sat1	0.754304	0.0735191	1	0.592778	-0.311764	1	0.59545	-0.321206	1	0.59877	-0.294703	1	0.570648	-0.363207	1	1.15241	0.767974	0.453982	0.853521	0.264817	1	0.740487	0.0389347	1	0.731473	0.0209659	1	1.04573	0.57137	1	0.606187	-0.261237	1	0.504052	-0.530892	1
ENSMUSG00000067194	Eif1ax	0.654558	0.286441	1	0.439821	-0.359873	1	0.514963	-0.118089	1	0.376869	-0.597572	1	0.443837	-0.337871	1	0.436127	-0.371657	1	0.568063	0.0444134	1	0.476635	-0.219098	1	0.27735	-0.996502	1	0.615643	0.166394	1	1.07137	1.01792	0.679927	0.75523	0.470279	1
ENSMUSG00000040990	Sh3kbp1	1.35663	-0.125443	1	1.87126	0.399162	1	1.59867	0.151079	1	1.92113	0.440227	1	1.46429	0.000700248	1	1.34977	-0.128457	1	1.3231	-0.157523	1	1.40153	-0.0653666	1	2.22185	0.614438	1	1.08006	-0.45931	1	0.868429	-0.778758	1	1.10654	-0.415598	1
ENSMUSG00000031353	Rbbp7	1.08736	0.0795214	1	0.958718	-0.124762	1	0.845302	-0.340565	1	0.81645	-0.376158	1	0.86828	-0.275	1	0.841659	-0.328888	1	1.28028	0.333848	1	0.852553	-0.292599	1	0.533366	-0.968384	1	0.919174	-0.182731	1	1.6512	0.709846	1	1.67169	0.719255	1
ENSMUSG00000049775	Tmsb4x	46.4372	0.159361	1	40.975	-0.0483743	1	55.5466	0.477889	1	39.7998	-0.0943487	1	40.7167	-0.0573309	1	39.8213	-0.0935365	1	39.2748	-0.113767	1	37.1591	-0.193165	1	27.2199	-0.646977	1	45.3549	0.108112	1	27.5802	-0.638316	1	56.2926	0.429697	1
ENSMUSG00000064341	mt-Nd1	3.51081	-0.101624	1	4.22102	0.197922	1	3.30187	-0.20594	1	4.30716	0.229575	1	3.87444	0.0578461	1	2.87772	-0.409825	1	3.53326	-0.0863007	1	3.80031	0.0258093	1	8.66186	1.24769	0.999268	1.85444	-1.04983	0.9209	3.64503	-0.0368774	1	2.98698	-0.332829	1
ENSMUSG00000064345	mt-Nd2	3.58316	-0.0829711	1	4.62505	0.332318	1	3.14623	-0.300921	1	4.69067	0.353554	1	4.26531	0.194714	1	2.83812	-0.445517	1	3.46261	-0.131962	1	4.0514	0.108433	1	8.70148	1.24085	0.999268	1.72466	-1.17063	0.761936	3.3762	-0.165709	1	2.34715	-0.7023	1
ENSMUSG00000064351	mt-Co1	25.8814	0.0804715	1	27.43	0.170945	1	21.7898	-0.20796	1	27.0526	0.14774	1	24.9168	0.0154396	1	23.4183	-0.0826905	1	23.1543	-0.0992283	1	27.2902	0.150972	1	53.5438	1.14709	0.999268	15.6335	-0.688065	1	16.1575	-0.633806	1	15.6188	-0.679183	1
ENSMUSG00000064354	mt-Co2	13.378	-0.0535582	1	14.4962	0.0768592	1	13.0713	-0.0935382	1	14.426	0.0686728	1	14.4087	0.0652059	1	12.1486	-0.204042	1	12.745	-0.12656	1	14.2551	0.0456152	1	30.2982	1.1623	0.999268	8.51389	-0.730118	1	10.9838	-0.345542	1	11.2572	-0.306532	1
ENSMUSG00000064356	mt-Atp8	1.01416	-0.0268788	1	1.1567	0.185761	1	0.912057	-0.205247	1	1.1288	0.145503	1	1.14204	0.16084	1	0.828461	-0.344346	1	0.958427	-0.113573	1	1.12775	0.13532	1	2.48701	1.30759	0.940328	0.600627	-0.811444	1	0.803857	-0.372417	1	0.773899	-0.425114	1
ENSMUSG00000064357	mt-Atp6	16.34	-0.00152953	1	18.3692	0.186944	1	15.1079	-0.133568	1	18.3442	0.183776	1	17.5051	0.105998	1	13.7053	-0.279597	1	15.1357	-0.121501	1	18.0341	0.145809	1	35.9428	1.16555	0.999268	8.68657	-0.951215	1	12.2608	-0.433147	1	12.1668	-0.441294	1
ENSMUSG00000064358	mt-Co3	16.3404	-0.00201404	1	17.7799	0.133623	1	15.2433	-0.119153	1	17.9782	0.150776	1	16.9441	0.0543997	1	14.1048	-0.234996	1	15.0958	-0.126114	1	17.5376	0.103216	1	37.9695	1.2477	0.999268	9.62183	-0.799657	1	12.3082	-0.427862	1	12.6013	-0.38983	1
ENSMUSG00000064360	mt-Nd3	0.517567	-0.102125	1	0.681665	0.346393	1	0.458126	-0.306781	1	0.701278	0.390988	1	0.57587	0.0708281	1	0.430728	-0.385896	1	0.509544	-0.120312	1	0.602887	0.137793	1	1.28313	1.2565	0.9675	0.247759	-1.19145	1	0.52053	-0.0830182	1	0.346218	-0.683396	1
ENSMUSG00000065947	mt-Nd4l	5.34605	-0.0608049	1	6.43917	0.241053	1	4.73194	-0.265558	1	6.29281	0.202586	1	5.9974	0.122354	1	4.34747	-0.383716	1	5.19606	-0.10214	1	6.14235	0.152728	1	12.7307	1.23141	0.999268	2.62345	-1.12243	0.835846	4.58594	-0.286389	1	3.79652	-0.563737	1
ENSMUSG00000064363	mt-Nd4	2.99924	-0.0408719	1	3.66518	0.284339	1	2.66408	-0.239806	1	3.66136	0.281148	1	3.21129	0.0680597	1	2.61916	-0.253376	1	2.78393	-0.155008	1	3.26977	0.0919116	1	6.90937	1.19982	0.999268	1.63027	-0.952756	1	2.41157	-0.364849	1	2.04846	-0.603074	1
ENSMUSG00000064367	mt-Nd5	2.29159	-0.0610737	1	2.49578	0.077786	1	2.11554	-0.196019	1	2.93174	0.337653	1	2.34973	-0.0186281	1	2.20043	-0.123032	1	2.18447	-0.132519	1	2.13209	-0.164162	1	5.09593	1.12849	0.999268	1.35463	-0.84607	1	2.01887	-0.246345	1	1.43748	-0.746024	1
ENSMUSG00000064370	mt-Cytb	14.2436	-0.0807273	1	16.5776	0.165742	1	13.3169	-0.194709	1	16.6534	0.17224	1	15.9535	0.100871	1	12.3063	-0.307978	1	13.7898	-0.127079	1	16.0496	0.105029	1	33.2119	1.1814	0.999268	7.87787	-0.963334	1	12.5665	-0.262568	1	11.2741	-0.421532	1
ENSMUSG00000095742	CAAA01147332.1	1.1062	-0.0250412	1	0.648188	-0.857713	0.874518	1.05968	-0.0979078	1	0.716956	-0.700462	1	0.717599	-0.688089	1	1.29098	0.223843	1	1.25887	0.179877	1	0.886598	-0.353336	1	0.630895	-0.841257	1	1.96598	0.869336	0.69405	1.27036	0.186132	1	2.4388	1.17745	0.896439
ENSMUSG00000095041	AC149090.1	0.51243	-0.0801881	1	0.68686	0.397201	1	0.412733	-0.439504	1	0.626507	0.245223	1	0.455772	-0.25617	1	0.719279	0.471244	1	0.428902	-0.350799	1	0.53054	-0.0191971	1	1.15817	1.1376	0.999268	0.581321	0.119357	1	0.259606	-1.07928	1	0.257966	-1.07931	1

## Sheet: + genes with low average count
FeatureID	FeatureName	Cluster 1 Average	Cluster 1 Log2 Fold Change	Cluster 1 P-Value	Cluster 2 Average	Cluster 2 Log2 Fold Change	Cluster 2 P-Value	Cluster 3 Average	Cluster 3 Log2 Fold Change	Cluster 3 P-Value	Cluster 4 Average	Cluster 4 Log2 Fold Change	Cluster 4 P-Value	Cluster 5 Average	Cluster 5 Log2 Fold Change	Cluster 5 P-Value	Cluster 9 Average	Cluster 9 Log2 Fold Change	Cluster 9 P-Value	Cluster 7 Average	Cluster 7 Log2 Fold Change	Cluster 7 P-Value	Cluster 6 Average	Cluster 6 Log2 Fold Change	Cluster 6 P-Value	Cluster 8 Average	Cluster 8 Log2 Fold Change	Cluster 8 P-Value	Cluster 10 Average	Cluster 10 Log2 Fold Change	Cluster 10 P-Value	Cluster 11 Average	Cluster 11 Log2 Fold Change	Cluster 11 P-Value	Cluster 12 Average	Cluster 12 Log2 Fold Change	Cluster 12 P-Value
ENSMUSG00000002985	Apoe	4.18677	4.18452	6.80065e-36	0.885992	0.253873	1	0.0259389	-5.07317	1.11502e-13	0.0229137	-5.14898	5.09084e-08	0.0231243	-5.09983	7.10751e-06	0.0209965	-5.27297	5.58333e-09	0.319	-1.31567	0.976341	0.279456	-1.47043	1	1.08197	0.526423	1	0.011798	-5.9577	2.70886e-05	0.0171314	-5.42336	0.00387409	0.407315	-0.913976	1
ENSMUSG00000074336	Apoc4	0.407975	4.85786	6.90576e-35	0.0398263	-0.782832	1	0	-7.68083	2.3952e-11	0	-6.93025	4.18543e-06	0	-6.59493	0.000235312	0.0017997	-4.93472	4.85866e-05	0.0249776	-1.4503	1	0.0340454	-0.939243	1	0.015239	-1.88898	1	0.0128706	-2.32023	0.613422	0.0013178	-4.72262	0.186232	0.0526115	-0.306067	1
ENSMUSG00000027316	Gfra4	0.361312	4.0536	6.97002e-35	0.0825387	0.347245	1	0.00381454	-4.21893	1.99238e-09	0	-6.9401	1.34755e-08	0.000745945	-5.60356	1.52695e-05	0.0041993	-3.93967	1.34838e-05	0.0328277	-1.06181	1	0.0368825	-0.835765	1	0.0121912	-2.16314	1	0.0021451	-4.45802	0.00252755	0.00790679	-2.91897	0.321213	0.00848573	-2.76365	0.866003
ENSMUSG00000020142	Slc1a4	0.142984	3.64655	8.75093e-27	0.0265509	-0.108613	1	0.00839199	-1.89349	0.00752416	0.00361794	-2.90585	0.00462408	0.00223783	-3.38648	0.00814212	0.0035994	-2.91403	0.00196744	0.0214094	-0.422239	1	0.0141856	-0.92506	1	0.00914341	-1.27169	1	0.0021451	-3.24503	0.0433806	0.0158136	-0.789023	1	0.0203658	-0.410076	1
ENSMUSG00000030873	Scnn1b	0.0547962	4.098	1.4756e-24	0.0086579	-0.151303	1	0.000762908	-3.35849	0.000499087	0	-4.20926	0.00591323	0	-3.87395	0.0398328	0.0035994	-1.36034	0.541482	0.00214094	-1.91851	0.567075	0.00425567	-0.867433	1	0.0030478	-0.750977	1	0.00750784	-0.256388	1	0.0026356	-1.40152	1	0	-2.62393	1
ENSMUSG00000056032	BC018473	0.125432	3.7514	1.4756e-24	0.00634913	-1.95441	0.171896	0.00686617	-1.94822	0.0148634	0.000602991	-4.50321	0.000287969	0	-5.17121	0.000920052	0	-5.51472	1.26318e-05	0.00856376	-1.49964	0.818478	0.00567423	-1.85411	1	0.0182868	-0.229025	1	0.00536274	-2.01023	0.544932	0.0105424	-1.10343	1	0.0492172	1.08523	1
ENSMUSG00000115869	Gm31814	0.50344	3.08379	2.58546e-20	0.105049	-0.185257	1	0.0457745	-1.50928	0.0279911	0.00542692	-4.43515	8.41998e-07	0.00223783	-5.42593	1.73143e-06	0.0485919	-1.35664	0.230516	0.128456	0.133254	1	0.0922062	-0.355943	1	0.0335258	-1.7206	1	0.00643529	-4.05715	0.00179339	0.090928	-0.378964	1	0.0644916	-0.865978	1
ENSMUSG00000036564	Ndrg4	0.0740605	3.4165	2.00052e-19	0.00981229	-0.674951	1	0.0049589	-1.74017	0.0500071	0.00542692	-1.49655	0.527175	0.00298378	-2.1877	0.287895	0.00719879	-1.1101	0.711361	0.00785011	-0.956695	1	0.012767	-0.179377	1	0	-2.41567	1	0.00858039	-0.759221	1	0.00527119	-1.31663	1	0.00678859	-0.937679	1
ENSMUSG00000040564	Apoc1	0.0256857	6.04725	2.50417e-19	0	-2.85585	0.589883	0	-3.53664	0.0635819	0.000602991	-1.76403	1	0	-2.45073	1	0	-2.79424	0.41186	0	-2.51996	1	0.00141856	-0.446857	1	0	-0.33594	1	0	-1.89139	1	0	-1.57966	1	0.00339429	0.428643	1
ENSMUSG00000059857	Ntng1	0.085619	3.46989	5.5163e-19	0.0086579	-1.05463	0.98637	0.000381454	-4.80058	1.09512e-06	0.00120598	-3.46048	0.00707296	0	-4.71922	0.00497412	0	-5.06273	0.000122378	0.0413915	1.38471	0.133701	0.00851134	-0.902537	1	0.00609561	-1.01036	1	0	-4.15988	0.0405335	0.0184492	0.123696	1	0.00339429	-1.87514	1
ENSMUSG00000022126	Acod1	0.0599333	3.86375	1.68244e-18	0.00115439	-2.87754	0.0923938	0	-5.15758	2.06764e-05	0	-4.40699	0.00903487	0.000745945	-3.06455	0.193224	0	-4.41518	0.0039885	0.0228367	1.15097	0.678852	0	-3.08983	1	0	-1.95688	1	0.00107255	-2.50521	0.57293	0.00790679	-0.349964	1	0.00339429	-1.22241	1
ENSMUSG00000044006	Cilp2	0.0749167	3.82106	9.90298e-16	0.00115439	-3.21518	0.0828555	0.000762908	-3.89596	0.000599279	0.000602991	-3.73601	0.0385397	0.000745945	-3.40069	0.19405	0.0011998	-3.15357	0.0489879	0.012132	-0.20651	1	0.00141856	-2.41884	1	0.0030478	-1.2859	1	0.00107255	-2.84135	0.613422	0.00790679	-0.693696	1	0.0543087	2.08072	0.165126
ENSMUSG00000006362	Cbfa2t3	0.324068	2.73031	9.90298e-16	0.144298	0.872378	0.451784	0.0282276	-1.74118	0.00652637	0.00964785	-3.18947	0.000287969	0.00372972	-4.36731	8.03019e-05	0.0125979	-2.82082	0.000499187	0.0813557	-0.0667895	1	0.0624165	-0.440431	1	0.0883863	0.0927632	1	0.00750784	-3.391	0.011421	0.0303093	-1.47876	1	0.0644916	-0.384645	1
ENSMUSG00000033152	Podxl2	0.0201205	4.37955	1.23123e-15	0.00230877	-0.347506	1	0.000381454	-2.42298	0.15737	0.000602991	-1.6724	0.901247	0	-2.36054	0.809098	0	-2.70404	0.216911	0.000713646	-1.40631	1	0.00283711	0.253583	1	0	-0.245742	1	0	-1.80119	1	0.0013178	-0.466004	1	0	-1.11052	1
ENSMUSG00000019817	Plagl1	0.190502	2.90992	4.48953e-15	0.0202018	-1.27815	0.693419	0.00877344	-2.56549	0.000252989	0.00241196	-4.11147	0.000146576	0.00223783	-4.09983	0.0014607	0.0377937	-0.334809	1	0.094915	1.14344	0.27684	0.0170227	-1.40177	1	0.0243824	-0.806369	1	0.00429019	-3.21681	0.0608322	0.0593009	0.36991	1	0.0135772	-1.67114	1
ENSMUSG00000026475	Rgs16	1.38917	2.57761	2.08375e-14	0.309376	-0.351392	1	0.091549	-2.25487	6.3923e-05	0.0144718	-4.82018	6.2554e-09	0.00895134	-5.43084	6.35039e-08	0.245959	-0.704382	1	0.595181	0.691875	1	0.214202	-0.871573	1	0.149342	-1.36472	1	0.339998	-0.192549	1	0.554793	0.550795	1	0.208749	-0.903213	1
ENSMUSG00000026581	Sell	0.0111305	-4.96806	2.30736e-14	0.0300141	-3.50112	1.11206e-05	0.30173	-0.0711201	1	0.283406	-0.165	1	0.502767	0.748932	0.985649	0.815263	1.63579	0.000573571	0.0720783	-2.20775	0.0392439	0.0241155	-3.68135	0.697279	0.0914341	-1.76073	1	0.853749	1.58473	0.0142013	0.176585	-0.854253	1	0.823116	1.46986	0.210273
ENSMUSG00000067586	S1pr3	0.049231	3.20191	1.45746e-13	0.00461755	-1.20377	0.93531	0.004196	-1.44644	0.325335	0.00120598	-2.76403	0.0810844	0.000745945	-3.02105	0.150273	0.0017997	-2.34976	0.0972889	0.0271186	1.49695	0.136965	0.00709279	-0.424489	1	0.0030478	-0.906256	1	0	-3.46905	0.178839	0.00527119	-0.805796	1	0.00339429	-1.17869	1
ENSMUSG00000024164	C3	0.0933248	3.52207	1.45746e-13	0.00981229	-0.985824	1	0.00228872	-3.0772	0.00422161	0.00180897	-3.1468	0.0838943	0.00298378	-2.48529	0.557935	0.0029995	-2.56149	0.127174	0.0164139	-0.208018	1	0.00141856	-2.83812	1	0.0731473	2.03943	0.786096	0.00321765	-2.25214	0.915521	0.0118602	-0.592717	1	0.00848573	-0.967962	1
ENSMUSG00000025279	Dnase1l3	0.296242	2.56076	1.99998e-13	0.0906194	0.149142	1	0.0373825	-1.27015	0.113913	0.00964785	-3.14605	0.000400347	0.00745945	-3.44476	0.001308	0.0413931	-1.05832	0.577477	0.0713646	-0.222498	1	0.0524866	-0.647221	1	0.106673	0.405688	1	0.0375392	-1.14976	1	0.0289916	-1.49753	1	0.0661887	-0.303016	1
ENSMUSG00000046668	Cxxc5	1.59594	2.43967	6.86188e-13	0.941403	1.17973	0.0777539	0.124735	-2.0772	0.000228004	0.0795948	-2.66419	0.000966597	0.0566918	-3.12735	0.00102921	0.106782	-2.2356	0.00339767	0.463157	-0.0135331	1	0.842623	0.899524	1	0.265159	-0.817956	1	0.0257412	-4.20014	0.000312031	0.266195	-0.835174	1	0.208749	-1.18155	1
ENSMUSG00000020475	Pgam2	0.151118	3.1138	1.08175e-12	0.0253965	-0.487018	1	0.0186913	-1.0032	0.849613	0.00361794	-3.19405	0.0231541	0	-5.68014	0.00190659	0.0029995	-3.42698	0.00585343	0.0128456	-1.45886	1	0.00425567	-2.69128	1	0.00609561	-1.97571	1	0.00107255	-4.11846	0.078537	0.0118602	-1.466	1	0.100132	1.62129	0.448556
ENSMUSG00000009248	Ascl2	1.31382	2.40477	2.19674e-12	0.638953	0.817215	0.609155	0.163262	-1.39397	0.0365495	0.0771828	-2.44296	0.00301966	0.0484864	-3.08795	0.00128769	0.0347942	-3.5947	1.42736e-06	0.449597	0.225551	1	0.709279	0.91391	1	0.161534	-1.26522	1	0.0203784	-4.26084	0.000286889	0.325496	-0.26779	1	0.222326	-0.823808	1
ENSMUSG00000105646	Gm30211	0.36859	2.57958	2.8575e-12	0.216448	1.2674	0.0651738	0.0102993	-3.47605	1.66099e-07	0.00482393	-4.37828	7.92983e-06	0.00149189	-5.63275	7.81232e-06	0.110981	0.132888	1	0.00570917	-4.11219	0.000218968	0.106392	0.0718941	1	0.0579083	-0.767279	1	0.0600627	-0.781464	1	0.00527119	-4.02311	0.0619341	0.0509144	-0.990842	1
ENSMUSG00000095351	Igkv3-2	0.14384	3.12654	3.72006e-12	0.0658001	1.14834	0.395447	0.00381454	-3.20524	0.000524433	0.000602991	-4.93642	0.00106437	0.00223783	-3.59616	0.0596629	0.0029995	-3.34976	0.00992142	0.0114183	-1.54545	1	0.0212784	-0.584361	1	0.00914341	-1.48137	1	0	-5.04421	0.0373708	0	-4.73248	0.281067	0.0254572	-0.316191	1
ENSMUSG00000013419	Zfp651	0.0714919	2.73624	5.10297e-12	0.0432895	1.43647	0.0441489	0.0049589	-1.99777	0.0148634	0.00180897	-3.09921	0.0111123	0.00223783	-2.76389	0.0813618	0.0029995	-2.51361	0.0203302	0.00856376	-1.09254	1	0.0297897	0.758818	1	0.015239	-0.0553115	1	0	-4.21768	0.0248028	0.00395339	-1.89282	1	0.00848573	-0.920085	1
ENSMUSG00000036699	Zcchc12	0.237165	2.46688	7.08693e-12	0.10274	0.665336	0.920266	0.0259389	-1.53727	0.0333317	0.0162808	-2.13888	0.032489	0.014173	-2.29873	0.0695421	0.0209965	-1.77468	0.0655844	0.0770738	0.190641	1	0.0964619	0.530483	1	0.0243824	-1.34924	1	0.0021451	-4.49685	0.0015559	0.0105424	-2.59296	0.421776	0.0509144	-0.403022	1
ENSMUSG00000026489	Coq8a	0.64043	2.3782	7.40451e-12	0.188165	-0.0295848	1	0.103756	-0.996141	0.338175	0.066329	-1.61746	0.129469	0.0469945	-2.09721	0.0700527	0.175771	-0.137014	1	0.107047	-0.88956	1	0.143274	-0.426256	1	0.100578	-0.907987	1	0.171608	-0.163989	1	0.108059	-0.842783	1	0.140863	-0.446119	1
ENSMUSG00000036067	Slc2a6	0.17295	2.43252	7.40451e-12	0.0404035	-0.3447	1	0.033568	-0.667561	0.98991	0.00482393	-3.35964	0.000289214	0.00149189	-4.61904	0.000135514	0.0347942	-0.571107	1	0.036396	-0.49109	1	0.0241155	-1.0277	1	0.030478	-0.616749	1	0.0225235	-1.15409	1	0.0540297	0.124035	1	0.0661887	0.429206	1
ENSMUSG00000055148	Klf2	0.0295386	-4.29643	7.40451e-12	0.0271281	-4.35722	1.06777e-07	0.419218	-0.339693	1	0.43355	-0.26818	1	1.28974	1.51911	0.0201528	1.50815	1.87983	2.60517e-05	0.193398	-1.48235	0.466471	0.0510681	-3.34754	0.965096	0.17982	-1.51346	1	1.00712	1.04992	0.436322	0.0882925	-2.57531	0.34051	1.0132	1.02825	1
ENSMUSG00000035711	Dok3	0.114301	2.70148	1.76018e-11	0.0398263	0.453644	1	0.00762908	-2.10835	0.00801074	0.00120598	-4.21469	0.000525429	0.00223783	-3.46162	0.0187891	0.0017997	-3.80513	0.00050607	0.012132	-1.32245	1	0.025534	-0.190582	1	0.0457171	0.686086	1	0.0021451	-3.32003	0.0889511	0.00658899	-2.00015	1	0.0220629	-0.376871	1
ENSMUSG00000021477	Ctsl	0.91484	2.35626	2.18811e-11	0.259737	-0.0987405	1	0.0778166	-1.99547	0.000652181	0.0578871	-2.35758	0.00658321	0.0514702	-2.50106	0.0200973	0.0707881	-2.06418	0.0107827	0.728633	1.61773	0.00570477	0.235481	-0.235234	1	0.146295	-0.907157	1	0.0740059	-1.94172	0.298818	0.164725	-0.765001	1	0.149349	-0.898847	1
ENSMUSG00000086040	Wipf3	0.0239733	3.24897	2.57781e-11	0.00346316	-0.479832	1	0.00114436	-2.0158	0.165187	0	-3.31151	0.0908631	0.000745945	-1.96093	0.892061	0.000599899	-2.30444	0.191045	0.0178412	2.09559	0.00838159	0.00141856	-0.979078	1	0.0030478	0.153865	1	0	-2.41685	0.665997	0	-2.10512	1	0	-1.72618	1
ENSMUSG00000079033	Mef2b	0.37544	2.33745	3.72484e-11	0.267818	1.45811	0.00677971	0.037764	-1.74623	0.0056819	0.0186927	-2.69003	0.00204304	0.013427	-3.11624	0.00303112	0.00779869	-3.90394	1.99111e-06	0.0406778	-1.54685	0.41505	0.26527	1.30038	1	0.0822907	-0.435476	1	0	-6.81782	5.64637e-06	0.0329449	-1.78757	0.934376	0.0627944	-0.852372	1
ENSMUSG00000017716	Birc5	0.00642143	-4.67084	3.89234e-11	0.00346316	-5.38131	3.57798e-08	0.0308978	-2.47064	7.84667e-05	0.00180897	-6.1205	4.18323e-09	0.00223783	-5.78518	1.32564e-06	0.0149975	-3.41628	4.69431e-05	0.00356823	-5.26836	1.55161e-06	0.00425567	-4.80333	0.255893	0.0121912	-3.34791	0.999268	0.0471921	-1.7116	0.613422	0.0329449	-2.2017	0.740085	2.22496	4.79716	4.14509e-24
ENSMUSG00000026672	Optn	0.111733	2.43112	5.72396e-11	0.0658001	1.17917	0.115287	0.00991781	-1.84326	0.00958918	0.00844187	-1.97176	0.0838943	0.00522161	-2.56116	0.0534323	0.0041993	-2.90466	0.00155004	0.022123	-0.568325	1	0.0397196	0.332829	1	0.0365736	0.266787	1	0.0225235	-0.506507	1	0.00658899	-2.11018	0.793939	0.0186686	-0.716015	1
ENSMUSG00000020303	Stc2	0.245727	2.32007	1.08732e-10	0.092351	0.335828	1	0.0282276	-1.54998	0.0259815	0.0126628	-2.62874	0.00368563	0.00745945	-3.30556	0.00223443	0.00899849	-3.10299	0.000169598	0.154148	1.17354	0.151948	0.0510681	-0.544832	1	0.0579083	-0.318346	1	0.0193059	-1.9489	0.343862	0.0685255	-0.119095	1	0.0594001	-0.317312	1
ENSMUSG00000032122	Slc37a2	0.221753	2.3138	1.34269e-10	0.0646457	-0.0747534	1	0.0148767	-2.34773	0.000138698	0.0162808	-2.1266	0.029928	0.0111892	-2.61335	0.0237004	0.0401933	-0.804491	0.958078	0.110615	0.784695	0.898753	0.0695093	0.0544599	1	0.0579083	-0.171742	1	0.0750784	0.164478	1	0.0487585	-0.467248	1	0.02376	-1.45766	1
ENSMUSG00000094478	Igkv3-3	0.0128429	4.07071	1.59091e-10	0.00288597	0.564056	1	0.000381454	-1.84979	0.650117	0	-2.13398	0.770881	0	-1.79866	1	0	-2.14216	0.543172	0	-1.86789	1	0.00141856	0.217959	1	0	0.316137	1	0	-1.23931	1	0	-0.927584	1	0.00339429	1.10671	1
ENSMUSG00000027715	Ccna2	0.00256857	-4.93411	2.15873e-10	0.00115439	-5.67357	1.31962e-07	0.00190727	-5.35126	5.56368e-12	0.00120598	-5.60378	2.84403e-07	0.000745945	-5.85446	9.11196e-06	0.0017997	-5.1959	1.95168e-07	0.00285459	-4.59865	7.37962e-05	0	-5.87364	0.144985	0.0030478	-3.73966	0.999268	0.00536274	-3.70601	0.0134135	0.00527119	-3.65835	0.12126	1.06581	4.55188	2.39833e-21
ENSMUSG00000025330	Padi4	3.43118	2.2033	3.45148e-10	1.78237	0.793408	0.651699	0.426466	-1.5174	0.00948048	0.151351	-2.98461	0.000172194	0.111892	-3.39578	0.000364849	0.11758	-3.35217	4.78272e-06	1.95182	0.923215	0.567075	1.73064	0.684302	1	0.807668	-0.455432	1	0.0654255	-4.12732	0.000354337	0.668123	-0.747328	1	0.656796	-0.766317	1
ENSMUSG00000026770	Il2ra	0.0107024	-4.15363	3.52117e-10	0.00346316	-5.56872	9.43032e-09	0.00572181	-5.05258	9.49927e-14	0.00361794	-5.49893	6.37792e-09	0.0104432	-4.06026	0.000166113	0.579503	2.15281	8.37311e-07	0.0449597	-2.01279	0.115817	0.00283711	-5.40606	0.105259	0.115817	-0.555447	1	1.2699	3.50958	2.23091e-15	0.359759	1.13127	0.582496	0.140863	-0.291479	1
ENSMUSG00000030361	Klrb1a	0.0278262	3.31961	3.75877e-10	0.00519474	-0.118882	1	0.00114436	-2.20649	0.164173	0.00180897	-1.4559	1	0.000745945	-2.14781	0.985649	0	-3.50473	0.0594902	0.00642282	0.217003	1	0.00851134	0.71044	1	0.00609561	0.565496	1	0	-2.60188	0.806396	0.0026356	-0.678225	1	0.00509144	0.129435	1
ENSMUSG00000107008	Gm2762	0.0500871	2.59544	4.52027e-10	0.0121211	-0.152921	1	0.00267018	-2.38099	0.00524147	0.000602991	-3.66647	0.00578511	0.00149189	-2.74024	0.130246	0.0011998	-3.08375	0.00919671	0.0256913	1.03345	0.682574	0.00567423	-1.00945	1	0.0182868	0.620991	1	0.00107255	-2.77181	0.247316	0.013178	0.0538001	1	0.0169715	0.432747	1
ENSMUSG00000017057	Il13ra1	0.058221	2.53272	4.67854e-10	0.0375176	1.41916	0.0496475	0.00228872	-2.83463	0.000506221	0.00241196	-2.5796	0.0409608	0.000745945	-3.58127	0.0230075	0.0155974	-0.039353	1	0.00642282	-1.28807	1	0.0141856	-0.0943407	1	0.00914341	-0.456453	1	0.00643529	-1.18939	1	0.00790679	-0.877659	1	0.00678859	-0.994263	1
ENSMUSG00000003882	Il7r	0.0154114	-3.93456	4.68181e-10	0.0444439	-2.35538	0.00581925	0.0476818	-2.32513	7.28885e-05	0.410637	1.10449	0.114736	0.652702	1.89626	0.0003695	0.529111	1.5678	0.000954514	0.0435324	-2.35703	0.0277273	0.0851134	-1.3298	1	0.22249	0.0869962	1	0.582394	1.60883	0.013611	0.0540297	-1.98648	0.793939	0.0627944	-1.75349	1
ENSMUSG00000036492	Rnf39	0.0351038	2.88669	6.08518e-10	0.0121211	0.581889	1	0.00228872	-1.90406	0.125885	0	-4.01778	0.0224128	0	-3.68246	0.0877605	0.0029995	-1.3937	0.690801	0.00999105	0.291771	1	0.00851134	0.163697	1	0.00609561	0.0360288	1	0.0021451	-1.51942	1	0	-2.81139	0.854851	0.00339429	-0.828745	1
ENSMUSG00000058773	Hist1h1b	0.0184081	-4.08702	9.79439e-10	0.0121211	-4.60646	2.4979e-07	0.0198356	-4.00958	3.72161e-10	0.00422094	-6.00022	1.42778e-09	0.00820539	-5.07877	5.74369e-06	0.0143976	-4.35954	3.21058e-07	0.0157002	-4.20615	5.13861e-05	0.0099299	-4.68306	0.255893	0.0182868	-3.74305	0.999268	0.0182333	-3.93269	0.00386061	0.0144958	-4.20769	0.027369	2.33358	3.48368	2.6759e-10
ENSMUSG00000014030	Pax5	0.0916124	2.36221	1.37231e-09	0.0404035	0.637854	0.955754	0.0228872	-0.296215	1	0.00783888	-1.82	0.170391	0.00298378	-2.9973	0.027446	0.0017997	-3.66573	0.000264882	0.0128456	-1.09801	1	0.0184412	-0.502831	1	0.00914341	-1.20743	1	0.00107255	-3.76884	0.0244325	0.00527119	-2.12623	0.839933	0.0186686	-0.463141	1
ENSMUSG00000034164	Emid1	0.0325352	2.79834	1.63988e-09	0.0092351	0.231616	1	0.00305163	-1.4516	0.350975	0.00422094	-0.88121	1	0.00372972	-0.981249	1	0.0011998	-2.35471	0.121653	0.000713646	-2.67524	0.277879	0.00283711	-1.02935	1	0.00914341	0.528545	1	0.00321765	-1.02691	1	0.0026356	-1.14013	1	0.00169715	-1.35599	1
ENSMUSG00000020330	Hmmr	0.000428095	-5.62944	1.63988e-09	0	-6.14461	1.44006e-06	0.000381454	-5.82316	2.02876e-10	0	-6.07481	3.1612e-06	0	-5.7395	0.000166113	0	-6.083	6.70292e-07	0.000713646	-4.80648	0.000309218	0	-4.75764	0.82339	0.0030478	-2.62246	1	0.0021451	-3.59071	0.0344248	0	-4.86842	0.0475255	0.55327	4.87941	4.14509e-24
ENSMUSG00000020865	Abcc3	0.207198	2.21605	1.66459e-09	0.189897	1.85097	0.000124701	0.0267018	-1.43657	0.0541305	0.0102508	-2.73413	0.00305827	0.00149189	-5.00253	3.12729e-05	0.0107982	-2.66305	0.00155004	0.0321141	-1.07871	1	0.0680907	0.0673925	1	0.0731473	0.198758	1	0.0171608	-1.92318	0.381875	0.0210848	-1.61145	1	0.0373372	-0.788841	1
ENSMUSG00000045322	Tlr9	0.0509433	2.45862	1.74018e-09	0.0271281	1.03204	0.447296	0.00534036	-1.53372	0.124772	0.00120598	-3.1735	0.0117434	0.000745945	-3.42871	0.0298882	0.0047992	-1.56291	0.287185	0.00856376	-0.73513	1	0.012767	-0.0798411	1	0.00914341	-0.302773	1	0	-3.8749	0.0446794	0.0118602	-0.190619	1	0.01188	-0.145004	1
ENSMUSG00000039115	Itga9	0.0522276	2.54596	1.74018e-09	0.00692632	-1.05938	0.978428	0.00190727	-2.89596	0.0007133	0.00602991	-1.24223	0.856762	0.00745945	-0.906911	1	0.0173971	0.311554	1	0.0178412	0.354507	1	0.00567423	-1.09691	1	0.00914341	-0.291546	1	0.00536274	-1.25072	1	0.013178	-0.0358371	1	0.00339429	-1.57698	1
ENSMUSG00000052852	Reep1	0.031251	2.70148	1.92037e-09	0.00634913	-0.313953	1	0.00190727	-2.05703	0.0501106	0	-3.94133	0.0150705	0	-3.60601	0.0703584	0.00899849	0.20576	1	0.00356823	-1.04035	1	0.00141856	-1.61431	1	0.00609561	0.113508	1	0.0182333	1.30056	0.429737	0.0026356	-1.13021	1	0.00509144	-0.326245	1
ENSMUSG00000022034	Esco2	0	-6.17197	2.97027e-09	0.000577193	-4.68182	8.03726e-05	0	-6.36569	5.28171e-10	0.00120598	-4.02398	0.000491744	0	-5.27978	0.000522285	0	-5.62329	5.18404e-06	0	-5.34901	0.000236254	0.00141856	-3.29485	1	0.00914341	-1.15573	1	0	-4.72044	0.00752531	0.00527119	-2.07443	0.911217	0.332641	4.37297	4.41167e-18
ENSMUSG00000068117	Mei1	0.20677	2.17119	2.97027e-09	0.204904	1.97254	1.8528e-05	0.0171654	-2.1197	0.000613001	0.0114568	-2.60337	0.00462408	0.00447567	-3.79866	0.000570889	0.00959839	-2.84974	0.000573571	0.0306868	-1.16969	1	0.209946	1.78066	0.430335	0.030478	-1.02687	1	0.00107255	-5.05279	0.000394072	0.0026356	-4.15488	0.0306017	0.0135772	-2.18361	1
ENSMUSG00000040204	Pclaf	0.0149833	-3.95117	3.15196e-09	0.00692632	-4.94272	9.5774e-08	0.0236502	-3.32674	1.16425e-07	0.00241196	-6.2546	1.42778e-09	0.00372972	-5.65585	1.12718e-06	0.0125979	-4.11855	1.30893e-06	0.00499553	-5.30925	7.75255e-07	0.00283711	-5.67518	0.105259	0.0182868	-3.31827	0.999268	0.0278863	-2.91826	0.0507052	0.0408517	-2.35943	0.620721	2.26739	4.04793	3.39692e-15
ENSMUSG00000021298	Gpr132	0.0201205	-3.58392	3.15196e-09	0.196823	-0.145981	1	0.226965	0.0848744	1	0.484805	1.3667	0.0139864	0.51694	1.43533	0.022389	0.208165	-0.0567723	1	0.0813557	-1.47439	0.436039	0.235481	0.13545	1	0.399262	0.91522	0.999268	0.198421	-0.124022	1	0.0698433	-1.64843	1	0.164623	-0.392578	1
ENSMUSG00000005947	Itgae	0.00684952	-4.21458	5.07625e-09	0.00519474	-4.49795	2.74717e-06	0.00152582	-6.18224	3.441e-14	0.00361794	-4.94483	1.07146e-06	0.00372972	-4.83261	7.80294e-05	0.193168	0.81488	0.418776	0.00285459	-5.16557	8.49576e-06	0.00283711	-4.85285	0.373168	0.115817	0.00588183	1	1.53053	5.30635	1.64883e-41	0.0698433	-0.757659	1	0.0899488	-0.378712	1
ENSMUSG00000074121	Ntf5	0.0997462	2.21429	5.13732e-09	0.0513702	0.797757	0.699576	0.0133509	-1.36124	0.109063	0.00964785	-1.74431	0.167527	0.00895134	-1.80656	0.338385	0.0191968	-0.752576	1	0.0235503	-0.432499	1	0.038301	0.32217	1	0.0182868	-0.600535	1	0.0246686	-0.333497	1	0.0289916	-0.0858463	1	0.01188	-1.27006	1
ENSMUSG00000039765	Cc2d2a	0.0839067	2.23077	7.36e-09	0.00230877	-3.35061	0.00105133	0.00267018	-3.34399	4.36956e-06	0.00120598	-4.02398	0.00024126	0	-5.27978	0.000327955	0.0371938	0.558549	0.943162	0.0599463	1.34511	0.081243	0.00567423	-1.96365	1	0.00609561	-1.57386	1	0.0278863	0.116727	1	0.0527119	1.07745	0.793939	0.00509144	-2.02051	1
ENSMUSG00000041617	Ccdc74a	0.0124148	3.60837	8.35586e-09	0	-2.30331	0.705804	0.000762908	-1.33354	0.887101	0	-2.23351	0.798099	0	-1.89819	1	0.0035994	0.772106	1	0.00142729	-0.31687	1	0	-0.916342	1	0	0.216601	1	0.0021451	0.3117	1	0	-1.02712	1	0.00339429	1.00238	1
ENSMUSG00000036053	Fmnl2	0.0381005	2.65417	1.02302e-08	0.0230877	1.39635	0.149646	0.000762908	-3.39913	0.000851717	0.00301495	-1.6243	0.680303	0.00149189	-2.31323	0.460373	0.0023996	-1.90365	0.264581	0.00356823	-1.35821	1	0.0212784	1.19181	1	0.0182868	1.05638	1	0	-3.35479	0.20127	0.00527119	-0.689072	1	0	-2.66411	1
ENSMUSG00000039059	Hrh3	0.00642143	5.70148	1.27216e-08	0	-0.898916	1	0	-1.57971	1	0	-0.829122	1	0	-0.493803	1	0	-0.837309	1	0	-0.563031	1	0	0.488048	1	0	1.62099	1	0	0.0655398	1	0	0.37727	1	0.00169715	1.84368	1
ENSMUSG00000027318	Adam33	0.0171238	3.88911	1.3304e-08	0.00173158	-0.592813	1	0	-3.35022	0.141596	0	-2.59964	0.778828	0	-2.26432	1	0	-2.60783	0.558464	0	-2.33355	1	0.00425567	0.794151	1	0.00914341	1.92709	0.999268	0.0021451	-0.0693898	1	0	-1.39325	1	0.00169715	0.0107903	1
ENSMUSG00000089762	Ier5l	0.408403	2.07238	2.04908e-08	0.167386	0.309353	1	0.0259389	-2.59012	9.57846e-06	0.0138688	-3.39032	6.95865e-05	0.014173	-3.32043	0.00111656	0.164372	0.278631	1	0.164139	0.272238	1	0.15746	0.202957	1	0.0944819	-0.520365	1	0.134069	-0.0408942	1	0.169996	0.318429	1	0.0712801	-0.952246	1
ENSMUSG00000032218	Ccnb2	0.0085619	-3.93549	2.04908e-08	0.00230877	-5.52981	8.30435e-08	0.057981	-1.17002	0.264521	0	-7.78469	1.33247e-09	0.000745945	-6.44868	1.12619e-06	0.0185969	-2.77152	0.00160111	0.0092774	-3.70232	0.000756291	0.00283711	-4.88119	0.33374	0	-5.33457	0.94376	0.0547	-1.15429	1	0.0329449	-1.86066	1	1.95342	5.10822	6.64745e-27
ENSMUSG00000001473	Tubb6	0.0890438	2.16091	2.83508e-08	0.0138526	-1.09833	0.837605	0.00381454	-3.00435	1.70716e-05	0.000602991	-4.73884	3.53444e-05	0	-5.40634	0.000232363	0.00959839	-1.61658	0.151922	0.0314004	0.14592	1	0.0099299	-1.40463	1	0.015239	-0.692425	1	0.0300314	0.0921204	1	0.0922458	1.82658	0.0313225	0.0627944	1.19982	0.874266
ENSMUSG00000042745	Id1	0.0684952	2.79399	2.84814e-08	0.00115439	-3.49795	0.0439975	0.000381454	-4.76837	4.64913e-05	0	-5.02243	0.00528325	0	-4.68711	0.036119	0	-5.03062	0.00194643	0.0149866	-0.196046	1	0	-3.70526	1	0.00609561	-0.978046	1	0.011798	-0.490854	1	0.0421695	1.38501	0.771146	0.093343	2.65104	0.00719756
ENSMUSG00000045065	9930022D16Rik	0.0432376	2.34048	3.52894e-08	0.0340544	1.66081	0.00861613	0.00801054	-0.75391	1	0.00241196	-2.25262	0.104433	0.00447567	-1.41916	1	0.0023996	-2.26081	0.0582028	0.00356823	-1.71715	0.628557	0.00851134	-0.437313	1	0.00914341	-0.13075	1	0.00107255	-2.69875	0.22873	0.0105424	-0.172697	1	0.00339429	-1.41685	1
ENSMUSG00000061615	Hist1h2ab	0.00428095	-4.30159	3.78667e-08	0.00230877	-4.95815	3.71818e-06	0.00534036	-4.04376	4.99712e-08	0.00301495	-4.6243	1.93158e-05	0.00298378	-4.55304	0.000513175	0.00599899	-3.75292	0.000109026	0.00285459	-4.62226	0.000209877	0	-5.89718	0.255893	0.0121912	-2.43824	1	0.00429019	-3.99369	0.0153882	0.0013178	-5.00694	0.0315208	0.807842	3.85736	2.24536e-12
ENSMUSG00000029304	Spp1	0.314222	3.34044	4.76498e-08	0.00750351	-3.22448	0.365942	0.00343309	-4.39552	0.00185616	0.00180897	-4.97408	0.0443773	0	-6.64235	0.0446248	0.0155974	-2.19953	0.711361	0.219089	1.97904	0.0935933	0.012767	-2.32777	1	0.0213346	-1.51916	1	0.00107255	-5.08181	0.53419	0.0118602	-2.43855	1	0.0644916	-0.060742	1
ENSMUSG00000053310	Nrgn	0.714919	2.08661	5.66204e-08	0.105626	-1.27017	0.543003	0.109859	-1.26166	0.131586	0.0494452	-2.38447	0.0101623	0.0477405	-2.40807	0.0426208	0.122379	-1.04514	0.628987	0.581622	1.45961	0.0226302	0.0964619	-1.33868	1	0.0518127	-2.16191	1	0.0225235	-3.42648	0.0109594	0.288598	0.276706	1	0.252875	0.0781456	1
ENSMUSG00000020183	Cpm	0.195211	2.01201	7.37691e-08	0.0582965	-0.231785	1	0.0385269	-0.912574	0.520981	0.0337675	-1.05979	0.793626	0.0343135	-1.0154	1	0.0611897	-0.154781	1	0.0356823	-0.961752	1	0.0283711	-1.22816	1	0.0487649	-0.404982	1	0.0933117	0.501299	1	0.0448051	-0.584649	1	0.0644916	-0.0445946	1
ENSMUSG00000037962	Rflna	0.0214048	3.28644	7.62565e-08	0.00750351	0.846155	1	0.00190727	-1.21106	1	0	-3.13398	0.3757	0.000745945	-1.78138	1	0.000599899	-2.12489	0.585827	0.00214094	-0.815418	1	0.00283711	-0.197079	1	0.00914341	1.3686	1	0	-2.23931	1	0	-1.92758	1	0.00339429	0.0710908	1
ENSMUSG00000110279	Gm45552	0.00085619	-4.67646	9.21254e-08	0.0086579	-1.73627	0.244817	0.0469189	0.899711	0.257243	0.0343705	0.321906	1	0.0716107	1.53179	0.037235	0.0677886	1.48313	0.00879544	0.00642282	-2.09615	0.207255	0.0099299	-1.37286	1	0.0243824	-0.0670647	1	0.0182333	-0.595936	1	0.00658899	-1.9045	1	0.0254572	-0.0811322	1
ENSMUSG00000048752	Prss50	0.0385286	2.92387	9.21254e-08	0.00115439	-2.60153	0.348876	0.000381454	-3.87595	0.00322082	0	-4.13398	0.0475599	0	-3.79866	0.217027	0.0023996	-1.78547	0.629446	0.0349687	2.27347	0.00603662	0.00141856	-1.80819	1	0.0030478	-0.67525	1	0.00107255	-2.2307	1	0.00790679	-0.0677619	1	0	-2.54864	1
ENSMUSG00000015143	Actn1	0.0475186	-3.12439	9.21254e-08	0.12756	-1.62506	0.117301	0.540139	0.674885	0.556506	0.740473	1.16736	0.0838943	0.839934	1.34985	0.0550987	0.472121	0.401292	1	0.163425	-1.23625	0.782929	0.156041	-1.26352	1	0.640039	0.81899	0.999268	0.108327	-1.81006	0.358147	0.146276	-1.36113	1	0.263058	-0.494113	1
ENSMUSG00000027469	Tpx2	0.00513714	-3.84482	1.22166e-07	0.00577193	-3.60113	0.000163701	0.0091549	-3.08081	4.36956e-06	0.00241196	-4.67594	6.42818e-06	0.00745945	-3.19602	0.00872188	0.00899849	-2.99302	0.000885746	0.00570917	-3.55713	0.00179395	0.00425567	-3.68188	1	0.015239	-1.96161	1	0.011798	-2.50996	0.172768	0.00658899	-3.20533	0.24825	1.00301	4.74025	1.10899e-23
ENSMUSG00000044052	Ccr10	0.00256857	-4.18987	1.48852e-07	0.0196246	-1.33143	0.636192	0.100704	1.39521	0.00436225	0.134467	1.8036	0.00113959	0.120097	1.53263	0.037235	0.00959839	-2.34362	0.0191299	0.00999105	-2.25343	0.132483	0.00851134	-2.31584	1	0.0243824	-0.816849	1	0.0386117	-0.283202	1	0.0144958	-1.6403	1	0.0492172	0.0923594	1
ENSMUSG00000046186	Cd109	0.0398129	2.27879	1.49152e-07	0.00461755	-1.36263	0.720291	0.00381454	-1.74017	0.0732242	0	-4.51645	0.00189781	0	-4.18113	0.0153406	0.0035994	-1.6772	0.2559	0.0435324	2.17485	0.000226742	0.00709279	-0.580994	1	0.00914341	-0.0464334	1	0.00536274	-1.0035	1	0.00527119	-0.961532	1	0.00848573	-0.312824	1
ENSMUSG00000024907	Gal	1.12289	2.71751	1.50014e-07	0.499272	0.858976	0.898165	0.106044	-1.63842	0.30532	0.00120598	-7.50542	3.72119e-06	0.00298378	-6.43259	0.000715421	0.0197967	-4.00251	0.00368799	0.0199821	-3.95911	0.0392439	0.0340454	-3.12326	1	0.109721	-1.42139	1	0.0225235	-3.73103	0.277504	0.013178	-4.42235	0.589055	1.29492	2.2999	0.0475223
ENSMUSG00000027306	Nusap1	0.00299667	-4.12507	1.54508e-07	0	-6.64908	1.9464e-07	0.00305163	-4.14728	4.8694e-08	0	-6.57929	3.90543e-07	0.00149189	-4.65585	0.000513175	0.00719879	-2.86799	0.00286733	0.000713646	-5.31162	6.04975e-05	0.00283711	-3.674	1	0	-4.12917	0.999268	0.00965294	-2.34844	0.281252	0.00527119	-3.04465	0.369426	0.66019	4.41209	1.95266e-18
ENSMUSG00000097603	A430010J10Rik	0.0470905	2.21049	1.55743e-07	0.0190474	0.411824	1	0.0141138	-0.0835187	1	0.00422094	-1.75847	0.315598	0	-4.46162	0.00621406	0.0017997	-2.78877	0.0118172	0.00785011	-0.884959	1	0.00851134	-0.639502	1	0.0121912	-0.00304077	1	0.00107255	-2.89685	0.168488	0.013178	-0.0758352	1	0.0339429	1.29348	0.992566
ENSMUSG00000109127	Gm31135	0.0286824	2.43139	1.61583e-07	0.00230877	-1.66943	0.548926	0.004196	-1.0158	0.795226	0.00120598	-2.35637	0.173423	0	-3.62551	0.0750928	0.0011998	-2.36456	0.101474	0.0264049	1.965	0.00563742	0.00283711	-1.0392	1	0.0030478	-0.500999	1	0.00107255	-2.05645	0.670816	0.0118602	0.657378	1	0.00169715	-1.36577	1
ENSMUSG00000022665	Ccdc80	0.022689	2.57372	1.86207e-07	0.00230877	-1.24441	0.978428	0.00190727	-1.64875	0.264679	0	-3.54901	0.0448134	0	-3.2137	0.178102	0.00659889	0.176905	1	0.0164139	1.63366	0.103181	0	-2.23184	1	0.0030478	-0.0859617	1	0.0021451	-1.04339	1	0.00658899	0.308229	1	0.00169715	-0.950736	1
ENSMUSG00000020607	Lratd1	0.0440938	2.28298	1.91991e-07	0.0121211	-0.139924	1	0.00534036	-1.41824	0.23132	0.00844187	-0.667658	1	0.00745945	-0.80489	1	0.0029995	-2.05363	0.107132	0.0321141	1.42594	0.124182	0.00851134	-0.499777	1	0.0182868	0.633166	1	0	-3.76586	0.0802831	0.0013178	-2.44816	0.827269	0.01188	-0.0328366	1
ENSMUSG00000087400	Gm15270	0	-5.57929	2.01155e-07	0.000577193	-4.08758	0.00102807	0.000762908	-4.17874	3.21542e-06	0	-5.02243	0.000259531	0.000745945	-3.68246	0.0171333	0.0245959	0.565655	1	0	-4.75634	0.00184704	0	-3.70526	1	0.00609561	-0.978046	1	0.232743	5.3666	9.31619e-37	0.00790679	-0.980577	1	0.0152743	-0.0727963	1
ENSMUSG00000031530	Dusp4	0.279118	1.91928	2.03702e-07	0.0594509	-0.818372	1	0.0190727	-2.5722	1.10487e-05	0.00542692	-4.206	1.74333e-06	0.0104432	-3.28163	0.00134168	0.173371	0.892844	0.219346	0.117752	0.246626	1	0.038301	-1.38862	1	0.0457171	-1.07291	1	0.126561	0.353463	1	0.173949	0.837899	0.993238	0.0610973	-0.710909	1
ENSMUSG00000014773	Dll1	0.0119867	3.38953	2.95731e-07	0.00115439	-0.685922	1	0	-3.0158	0.166278	0	-2.26522	0.732911	0	-1.9299	1	0.0035994	0.73558	1	0.000713646	-0.967421	1	0.00141856	0.0836576	1	0.0030478	1.2166	1	0.00107255	-0.33885	1	0	-1.05883	1	0	-0.679882	1
ENSMUSG00000033952	Aspm	0.000428095	-5.13141	3.26672e-07	0.00115439	-4.05621	0.00104414	0	-6.32829	6.86306e-09	0.000602991	-4.57455	0.000511104	0	-5.24239	0.00150428	0.0017997	-3.57639	0.00167323	0	-5.31162	0.000848155	0	-4.26054	1	0.0243824	0.0678075	1	0.00750784	-1.66078	0.932979	0.0026356	-2.78003	0.691017	0.422589	5.10902	1.10899e-23
ENSMUSG00000026605	Cenpf	0.00256857	-4.53146	3.30373e-07	0.00288597	-4.26815	0.000273548	0.00686617	-3.26807	3.99443e-05	0.00120598	-5.20246	5.06624e-05	0.000745945	-5.45346	0.000513175	0.00839859	-2.87224	0.00951915	0.00285459	-4.19667	0.00300901	0	-5.47298	0.84104	0.00609561	-2.75234	1	0.0182333	-1.70221	0.985963	0.00790679	-2.7682	0.791672	0.772202	4.43817	1.36132e-15
ENSMUSG00000015968	Cacna1d	0.205058	1.92713	3.96074e-07	0.0617597	-0.276944	1	0.0244131	-1.74134	0.00748616	0.0180897	-2.09808	0.0311302	0.013427	-2.48259	0.0348506	0.0323946	-1.25157	0.334458	0.236217	1.97912	9.65502e-05	0.0680907	-0.0997983	1	0.0883863	0.303596	1	0.0128706	-2.47747	0.114762	0.0487585	-0.589978	1	0.0203658	-1.7868	1
ENSMUSG00000043895	S1pr2	0.845916	1.87826	4.43593e-07	0.73823	1.47602	0.00553304	0.16784	-1.0051	0.311619	0.108538	-1.61196	0.124309	0.0693729	-2.24541	0.0402701	0.083386	-2.00184	0.0114721	0.211239	-0.599428	1	0.551819	0.870809	1	0.265159	-0.227381	1	0.10511	-1.60996	0.544932	0.141004	-1.17028	1	0.164623	-0.934196	1
ENSMUSG00000030137	Tuba8	0.0141271	2.93096	4.57296e-07	0.00461755	0.603584	1	0.00114436	-1.37489	0.756842	0	-2.69586	0.364343	0.000745945	-1.33708	1	0.000599899	-1.68058	0.711361	0.00214094	-0.358211	1	0.00283711	0.253583	1	0	-0.245742	1	0	-1.80119	1	0.00395339	0.58209	1	0.00339429	0.521752	1
ENSMUSG00000020614	Fam20a	0.467052	1.90473	4.57296e-07	0.18297	0.118266	1	0.0637028	-1.56192	0.0148634	0.0355765	-2.35096	0.00684432	0.0313297	-2.50462	0.0200973	0.0401933	-2.17463	0.00648465	0.521676	1.89994	0.000156791	0.201435	0.260662	1	0.131056	-0.356166	1	0.0654255	-1.40801	0.788391	0.0777501	-1.14457	1	0.045823	-1.88083	1
ENSMUSG00000023505	Cdca3	0.00642143	-3.68331	5.44034e-07	0.00346316	-4.39856	1.3661e-05	0.0278461	-1.60359	0.0459077	0.00241196	-4.81634	6.42818e-06	0.00372972	-4.21691	0.000713967	0.0173971	-2.21255	0.0240154	0.00856376	-3.16315	0.00773702	0.00283711	-4.23827	0.904258	0.015239	-2.10212	1	0.0246686	-1.63816	0.806396	0.00922458	-2.92866	0.396525	0.996225	4.46404	3.22939e-19
ENSMUSG00000004612	Nkg7	0.0094181	-3.79038	6.05603e-07	0.00577193	-4.37578	2.4533e-05	0.0194542	-2.78686	8.53528e-05	0.0102508	-3.59063	0.00071771	0.0775783	-0.649197	1	0.586102	3.06102	1.98164e-12	0.0456734	-1.43904	0.956867	0	-6.45516	0.151885	0.0457171	-1.31183	1	0.334635	1.64536	0.0357795	0.378208	1.81688	0.0598878	0.113709	-0.052563	1
ENSMUSG00000058794	Nfe2	0.04495	2.13478	6.05603e-07	0.00981229	-0.578166	1	0.0137323	-0.102968	1	0.00301495	-2.16232	0.112892	0.00149189	-2.84375	0.0735187	0.0053991	-1.41091	0.402972	0.0249776	0.867808	1	0.0226969	0.720459	1	0.00609561	-0.728951	1	0.00429019	-1.5363	0.901414	0.0144958	0.0781521	1	0.00169715	-2.18423	1
ENSMUSG00000020023	Tmcc3	0.058649	2.05512	6.7911e-07	0.0352088	0.952919	0.485095	0.0049589	-2.09428	0.00585171	0.00904486	-1.14254	0.838497	0.00820539	-1.23923	1	0.00599899	-1.71248	0.155258	0.0171275	-0.193656	1	0.0170227	-0.137678	1	0.015239	-0.149527	1	0.011798	-0.679887	1	0.0303093	0.683373	1	0.00678859	-1.28147	1
ENSMUSG00000040724	Kcna2	0.00299667	-3.73523	7.61413e-07	0.0219334	-0.896738	1	0.0694246	1.00665	0.104721	0.119995	1.93353	0.000156563	0.095481	1.44502	0.0496223	0.0149975	-1.44815	0.259122	0.00356823	-3.33147	0.00529161	0.0156041	-1.26789	1	0.0944819	1.32259	0.999268	0	-5.29821	0.00140043	0.0105424	-1.79997	1	0.0288515	-0.402136	1
ENSMUSG00000042363	Lgalsl	0.216188	1.85475	8.89627e-07	0.0906194	0.195412	1	0.0522592	-0.70339	0.901571	0.0452243	-0.881749	0.963941	0.0320756	-1.36897	0.718014	0.0371938	-1.17451	0.389851	0.102765	0.392593	1	0.0652536	-0.288807	1	0.0426693	-0.836897	1	0.0311039	-1.37682	0.857438	0.0513941	-0.639603	1	0.0712801	-0.153171	1
ENSMUSG00000069272	Hist1h2ae	0.0389567	-3.22823	9.00171e-07	0.0346316	-3.34194	0.000160553	0.0392898	-3.24198	2.73545e-07	0.0446213	-2.97048	0.00125661	0.0387891	-3.14169	0.00533095	0.053991	-2.69558	0.00159702	0.0235503	-3.85622	0.00022446	0.0425567	-2.93917	1	0.0457171	-2.76424	1	0.0579176	-2.5284	0.141643	0.026356	-3.61437	0.0970029	2.76805	3.526	2.1935e-10
ENSMUSG00000025366	Esyt1	0.0308229	-2.89986	1.07052e-06	0.0230877	-3.25803	4.145e-05	0.125117	-0.813293	0.659458	0.0982875	-1.13774	0.625218	0.18574	-0.157804	1	0.431328	1.24166	0.0182207	0.122747	-0.790809	1	0.0283711	-2.84435	1	0.100578	-1.01104	1	0.989962	2.60975	1.18913e-07	0.188445	-0.127309	1	0.407315	1.03547	1
ENSMUSG00000056214	Pard6g	0.249151	1.84717	1.12364e-06	0.105626	0.20729	1	0.0289905	-1.83279	0.0031092	0.0307525	-1.67149	0.129469	0.0358054	-1.42463	0.624386	0.0707881	-0.422985	1	0.148438	0.752011	0.944929	0.113485	0.311734	1	0.0883863	-0.0348095	1	0.0922392	-0.00210634	1	0.0448051	-1.05164	1	0.0543087	-0.759384	1
ENSMUSG00000097113	Gm19705	0.0873314	1.96311	1.15696e-06	0.0277053	-0.156745	1	0.0263203	-0.260805	1	0.00482393	-2.6432	0.0111828	0.00895134	-1.7666	0.424944	0.0413931	0.481591	1	0.0164139	-0.921273	1	0.0283711	-0.0710909	1	0.0243824	-0.193083	1	0.021451	-0.493599	1	0.0118602	-1.28212	1	0.0373372	0.333819	1
ENSMUSG00000030123	Plxnd1	0.257713	1.85003	1.15696e-06	0.184702	1.09502	0.134006	0.02098	-2.35996	7.95813e-05	0.0132658	-2.922	0.000820182	0.00745945	-3.66115	0.000513175	0.047992	-1.06284	0.543863	0.058519	-0.75158	1	0.0780207	-0.292209	1	0.128008	0.448218	1	0.203784	1.17968	0.19161	0.0737967	-0.376569	1	0.0678859	-0.487018	1
ENSMUSG00000094777	Hist1h2ap	0.0205486	-3.39333	1.15696e-06	0.0202018	-3.35663	0.000329008	0.0179283	-3.61723	9.02979e-08	0.0192957	-3.41366	0.000458522	0.0164108	-3.60345	0.00223582	0.0197967	-3.37835	0.000162239	0.0157002	-3.67268	0.00108046	0.0141856	-3.69085	1	0.0548605	-1.766	1	0.0139431	-3.76416	0.0129844	0.0329449	-2.55422	0.621735	2.06373	4.00202	1.65516e-13
ENSMUSG00000019838	Slc16a10	0.190502	1.86213	1.24103e-06	0.0981229	0.538965	1	0.0308978	-1.31708	0.0899275	0.0289436	-1.34974	0.403518	0.026854	-1.4341	0.649514	0.0251958	-1.5536	0.125598	0.0913468	0.412831	1	0.0680907	-0.0325744	1	0.0761951	0.158595	1	0.0268137	-1.39686	0.860607	0.0777501	0.16217	1	0.0594001	-0.224799	1
ENSMUSG00000085779	Atcayos	0.0338195	2.19052	1.24103e-06	0.0236649	1.33294	0.13877	0.00190727	-2.46187	0.00596048	0.00180897	-2.31151	0.125836	0.00223783	-1.9762	0.513185	0.00659889	-0.672678	1	0.00713646	-0.531836	1	0.0113485	0.214054	1	0.0121912	0.46814	1	0.011798	0.230171	1	0.00395339	-1.10512	1	0.00169715	-1.74128	1
[truncated: 18,291 more rows]
